# Supplementary material for: Host-linked soil viral ecology along a permafrost thaw gradient
Source: Nat Microbiol. 2018 Jul 16;3(8):870–80. doi: 10.1038/s41564-018-0190-y (PMC6786970; doi:10.1038/s41564-018-0190-y)
Supplement: Supplementary file 3 — Supplementary Tables 1–15 [file 41564_2018_190_MOESM3_ESM.xlsx]

## Sheet: S1
Supplementary Table 1: Sample information and metadata																	Temperatures				pH			Solid Phase Soil Properties						CH4 (porewater)		DIC (porewater) or CO2 (poregas)			Porewater Dissolved Non-Gaseous Species
Sample ID	Metagenome Type	In final 201 bulk soil metagenomes with detected viruses?	Assembly	VirSorter Run	Metatranscriptome	Viral Particles per g Soil	Date	GPS Coordinates	Habitat	Notes	Top depth of sample (cm below surface)	Middle depth of sample (cm below surface)	Bottom depth of sample (cm below surface)	Water table depth (cm)	Active layer depth (cm)	Water saturation of sample (porewater collected if saturated; poregas collected if unsaturated)	Air temperature (°C)	Soil temperature (°C)	Soil temperature, same core at 3 cm depth (°C)	Soil temperature, same core at 13 cm depth (°C)	pH (peat)	pH (porewater)	pH (peat or porewater)	Soil moisture (wt % water)	C:N (wt)	C (dry wt %)	N (dry wt %)	δ13C	δ15N	CH4 (mM)	δ13C CH4	DIC (mM) (porewater)	CO2 (%) (poregas)	δ13C (CO2 or DIC)	Dissolved organic carbon (DOC) (mM)	Total N (mM)	Acetate (µM)	Sulfate (µM)	Nitrate (µM)	Ammonia (µM)
20120500_P13	Bulk soil	Yes	62_palsa20140929.1000bp.fa	1	No		2012-05-03	68°21.2076'N, 19°02.8409'E	Palsa	N/A	20	22.5	25		1	unsaturated									38.9138	45.5518	1.17058	-26.3271	1.81614
20120500_P14	Bulk soil	Yes	62_palsa20140929.1000bp.fa	1	No		2012-05-03	68°21.2076'N, 19°02.8409'E	Palsa	N/A	30	32.5	35		1	unsaturated									28.0075	47.4456	1.69403	-25.8669	4.00645
20120500_P15	Bulk soil	Yes	62_palsa20140929.1000bp.fa	1	No		2012-05-03	68°21.2076'N, 19°02.8409'E	Palsa	N/A	40	42.5	45		1	unsaturated									19.7824	36.0986	1.82478	-27.7193	0.624032
20120500_P16	Bulk soil	Yes	62_palsa20140929.1000bp.fa	1	No		2012-05-03	68°21.2076'N, 19°02.8409'E	Palsa	N/A	50	52.5	55		1	unsaturated									18.19	24.2249	1.33176	-27.2534	0.23029
20120500_P17	Bulk soil	Yes	62_palsa20140929.1000bp.fa	1	No		2012-05-03	68°21.2076'N, 19°02.8409'E	Palsa	N/A	60	62.5	65		1	unsaturated									19.1881	20.5076	1.06877	-27.891	0.222376
20120500_P18	Bulk soil	Yes	62_palsa20140929.1000bp.fa	1	No		2012-05-03	68°21.2076'N, 19°02.8409'E	Palsa	N/A	70	72.5	75		1	unsaturated									18.845	12.5173	0.664225	-27.6986	0.418257
20120500_P19	Bulk soil	Yes	62_palsa20140929.1000bp.fa	1	No		2012-05-03	68°21.2076'N, 19°02.8409'E	Palsa	N/A	80	82.5	85		1	unsaturated									20.0684	32.8329	1.63604	-28.0494	0.192697
20120500_P23	Bulk soil	Yes	62_palsa20140929.1000bp.fa	1	No		2012-05-03	68°21.2094'N, 19°02.8382'E	Palsa	N/A	20	22.5	25		1	unsaturated									30.9082	48.1511	1.55788	-25.703	4.32521
20120500_P24	Bulk soil	Yes	62_palsa20140929.1000bp.fa	1	No		2012-05-03	68°21.2094'N, 19°02.8382'E	Palsa	N/A	30	32.5	35		1	unsaturated									24.9747	47.5026	1.90203	-26.5275	3.46794
20120500_P25	Bulk soil	Yes	62_palsa20140929.1000bp.fa	1	No		2012-05-03	68°21.2094'N, 19°02.8382'E	Palsa	N/A	40	42.5	45		1	unsaturated									18.2656	26.2962	1.43966	-27.4713	1.53738
20120500_P26	Bulk soil	Yes	62_palsa20140929.1000bp.fa	1	No		2012-05-03	68°21.2094'N, 19°02.8382'E	Palsa	N/A	50	52.5	55		1	unsaturated									13.108	15.4887	1.18162	-27.7507	0.78275
20120500_P27	Bulk soil	Yes	62_palsa20140929.1000bp.fa	1	No		2012-05-03	68°21.2094'N, 19°02.8382'E	Palsa	N/A	60	62.5	65		1	unsaturated									13.7999	16.1113	1.1675	-27.9505	0.783728
20120500_P28	Bulk soil	Yes	62_palsa20140929.1000bp.fa	1	No		2012-05-03	68°21.2094'N, 19°02.8382'E	Palsa	N/A	70	72.5	75		1	unsaturated									10.4562	13.6616	1.30656	-27.8719	0.980205
20120500_P33	Bulk soil	Yes	62_palsa20140929.1000bp.fa	1	No		2012-05-04	68°21.2070'N, 19°02.8307'E	Palsa	N/A	20	22.5	25		1	unsaturated									20.9442	8.8191	0.421077	-28.2626	-0.452327
20120500_P34	Bulk soil	Yes	62_palsa20140929.1000bp.fa	1	No		2012-05-04	68°21.2070'N, 19°02.8307'E	Palsa	N/A	30	32.5	35		1	unsaturated									20.7219	12.7005	0.612905	-28.206	0.0007728
20120500_P35	Bulk soil	Yes	62_palsa20140929.1000bp.fa	1	No		2012-05-04	68°21.2070'N, 19°02.8307'E	Palsa	N/A	40	42.5	45		1	unsaturated									19.1769	28.7868	1.50112	-27.3845	0.473658
20120500_P36	Bulk soil	Yes	62_palsa20140929.1000bp.fa	1	No		2012-05-04	68°21.2070'N, 19°02.8307'E	Palsa	N/A	50	52.5	55		1	unsaturated									20.3374	27.1903	1.33696	-28.0324	0.787266
20120500_P37	Bulk soil	Yes	62_palsa20140929.1000bp.fa	1	No		2012-05-04	68°21.2070'N, 19°02.8307'E	Palsa	N/A	60	62.5	65		1	unsaturated									16.6292	27.6794	1.66451	-27.8061	0.643818
20120500_P38	Bulk soil	Yes	62_palsa20140929.1000bp.fa	1	No		2012-05-04	68°21.2070'N, 19°02.8307'E	Palsa	N/A	70	72.5	75		1	unsaturated									18.7642	24.9344	1.32882	-27.9221	1.12165
20120500_P39	Bulk soil	Yes	62_palsa20140929.1000bp.fa	1	No		2012-05-04	68°21.2070'N, 19°02.8307'E	Palsa	N/A	80	82.5	85		1	unsaturated									18.582	21.8357	1.1751	-28.1626	0.283713
20110600_P3S	Bulk soil	Yes	62_palsa20140929.1000bp.fa	1	No		2011-06-15	68°21.2074'N, 19°02.8412'E	Palsa	N/A	1	2.5	4		29.5	unsaturated	18		9.8	2.7	4.2		4.2	80.6939	140.696	42.4709	0.301862	-26.5012	-1.30256				0.0720825	-13.2727
20110700_P1S	Bulk soil	Yes	62_palsa20140929.1000bp.fa	1	No		2011-07-12	68°21.2071'N, 19°02.8278'E	Palsa	N/A	1	2.5	4		36.5	unsaturated	11.6		9.9	5.4	4.1		4.1	74.3358	53.3067	47.6224	0.893366	-26.4801	0.295266				0.0588436	-13.7368
20110700_P2S	Bulk soil	Yes	62_palsa20140929.1000bp.fa	1	No		2011-07-12	68°21.2090'N, 19°02.8370'E	Palsa	N/A	1	2.5	4		36	unsaturated	11.6		10.4	6.2	3.8		3.8	69.9431	36.688	47.7599	1.30178	-26.802	0.190812				0.0838076	-16.3507
20110700_P3S	Bulk soil	Yes	62_palsa20140929.1000bp.fa	1	No		2011-07-12	68°21.2083'N, 19°02.8386'E	Palsa	N/A	1	2.5	4		40	unsaturated	11.8		12.3	8.3	4.1		4.1	68.9754	49.7483	46.0632	0.925927	-27.2876	-1.91219				0.108177	-16.4037
20110800_P1S	Bulk soil	Yes	62_palsa20140929.1000bp.fa	1	No		2011-08-16	68°21.2069'N, 19°02.8295'E	Palsa	N/A	1	2.5	4		42	unsaturated	15.1		8.9	5.1	3.8		3.8		47.7611	45.5839	1.01041	-27.6348	0.296097				0.057278	-14.015
20110800_P3S	Bulk soil	Yes	62_palsa20140929.1000bp.fa	1	No		2011-08-16	68°21.2066'N, 19°02.8407'E	Palsa	N/A	1	2.5	4		46	unsaturated	19.4		11.6	5.1	3.8		3.8		45.9795	46.6192	1.01391	-26.5152	-1.13311				0.0590586	-13.992
20111000_P1S	Bulk soil	Yes	62_palsa20140929.1000bp.fa	1	No		2011-10-16	68°21.2073'N, 19°02.8404'E	Palsa	N/A	1	2.5	4	-56	57	unsaturated	5.8		0	0.5	3.4		3.4	83.0565	136.923	43.9212	0.320772	-26.144	-2.35389				0.0522328	-13.339
20111000_P2S	Bulk soil	Yes	62_palsa20140929.1000bp.fa	1	No		2011-10-16	68°21.2089'N, 19°02.8381'E	Palsa	N/A	1	2.5	4		61	unsaturated	7.1		0	0.1	3.8		3.8	76.3853	42.9453	45.1915	1.0523	-28.2224	-0.79205				0.051936	-12.993
20111000_P3S	Bulk soil	Yes	62_palsa20140929.1000bp.fa	1	No		2011-10-16	68°21.2074'N, 19°02.8276'E	Palsa	N/A	1	2.5	4		55	unsaturated	8.2		0.2	0	3.8		3.8	77.3915	43.032	49.0848	1.14066	-27.3464	-1.05667
20120600_P1S	Bulk soil	Yes	62_palsa20140929.1000bp.fa	1	No		2012-06-03	68°21.2067'N, 19°02.8426'E	Palsa	N/A	1	2.5	4		17.5	unsaturated	8.7								53.1187	44.7747	0.842917	-27.6178	-2.4518				0.0433257	-9.87442
20120600_P2S	Bulk soil	Yes	62_palsa20140929.1000bp.fa	1	No		2012-06-03	68°21.2100'N, 19°02.8410'E	Palsa	N/A	1	2.5	4		14	unsaturated	9.9								54.7869	46.4363	0.84758	-26.441	-0.35115				0.0393742	-8.76592
20120600_P3S	Bulk soil	Yes	62_palsa20140929.1000bp.fa	1	No		2012-06-03	68°21.2068'N, 19°02.8314'E	Palsa	N/A	1	2.5	4		20	unsaturated	7.8																0.0519344	-12.1177
20120700_P1S	Bulk soil	Yes	62_palsa20140929.1000bp.fa	1	No		2012-07-20	68°21.2067'N, 19°2.8396'E	Palsa	N/A	1	2.5	4		37	unsaturated	12.4								63.3124	47.5804	0.751518	-26.608	-1.17323				0.100017	-16.3715
20120700_P2S	Bulk soil	Yes	62_palsa20140929.1000bp.fa	1	No		2012-07-20	68°21.2116'N, 19°2.8408'E	Palsa	N/A	1	2.5	4		40	unsaturated	12.4								63.8337	42.6578	0.668265	-27.3278	-0.476606				0.108733	-16.556
20120700_P3S	Bulk soil	Yes	62_palsa20140929.1000bp.fa	1	No		2012-07-20	68°21.2077'N, 19°2.8330'E	Palsa	N/A	1	2.5	4		33	unsaturated	12.8								44.4545	45.1693	1.01608	-26.3917	-0.271751				0.0808712	-15.1835
20120800_P1S	Bulk soil	Yes	62_palsa20140929.1000bp.fa	1	No		2012-08-23	68°21.2076'N, 19°2.8411'E	Palsa	N/A	1	2.5	4		45	unsaturated	13.8								49.5973	46.9359	0.946341	-27.6697	-2.09747				0.0946204	-16.8102
20120800_P2S	Bulk soil	Yes	62_palsa20140929.1000bp.fa	1	No		2012-08-23	68°21.2095'N, 19°2.8418'E	Palsa	N/A	1	2.5	4		45	unsaturated	11.8								69.1265	44.9369	0.650068	-26.353	-1.07858				0.0553875	-11.6117
20110600_P1M	Bulk soil	Yes	62_palsa20140929.1000bp.fa	1	No		2011-06-15	68°21.2075'N, 19°02.8289'E	Palsa	N/A	12	13.5	15		28	unsaturated	18		9.2	4.3	3.9		3.9	58.2078	31.5996	20.2583	0.641092	-27.4283	1.55054				0.155128	-17.8897
20110700_P1M	Bulk soil	Yes	62_palsa20140929.1000bp.fa	1	No		2011-07-12	68°21.2071'N, 19°02.8278'E	Palsa	N/A	16	17.5	19		36.5	unsaturated	11.6		9.9	5.4	4.5		4.5	67.9794	24.9022	28.4175	1.14116	-26.3336	2.43309				0.136262	-18.5998
20110700_P2M	Bulk soil	Yes	62_palsa20140929.1000bp.fa	1	No		2011-07-12	68°21.2090'N, 19°02.8370'E	Palsa	N/A	16	17.5	19		36	unsaturated	11.6		10.4	6.2	3.8		3.8	71.8926	27.7082	48.2136	1.74005	-26.4964	2.70467				0.151864	-18.8427
20110700_P3M	Bulk soil	Yes	62_palsa20140929.1000bp.fa	1	No		2011-07-12	68°21.2083'N, 19°02.8386'E	Palsa	N/A	19	20	21		40	unsaturated	11.8		12.3	8.3	4		4	73.9866	39.9421	45.3874	1.13633	-26.4409	1.96454				0.289506	-19.7815
20110800_P1M	Bulk soil	Yes	62_palsa20140929.1000bp.fa	1	No		2011-08-16	68°21.2069'N, 19°02.8295'E	Palsa	N/A	19.5	21	22.5		42	unsaturated	15.1		8.9	5.1	4.8		4.8		12.0018	17.916	1.49284	-27.3108	0.45326				0.109214	-18.092
20110800_P3M	Bulk soil	Yes	62_palsa20140929.1000bp.fa	1	No		2011-08-16	68°21.2066'N, 19°02.8407'E	Palsa	N/A	19	20.5	22		46	unsaturated	19.4		11.6	5.1	3.9		3.9		31.3805	37.7481	1.20292	-25.194	-0.816999				0.102982	-18.1855
20111000_P1M	Bulk soil	Yes	62_palsa20140929.1000bp.fa	1	No		2011-10-16	68°21.2073'N, 19°02.8404'E	Palsa	N/A	26	27.5	29	-56	57	unsaturated	5.8		0	0.5	4.1		4.1	71.5085	28.3316	44.8004	1.58011	-26.4636	1.81035				1.47483	-23.546
20111000_P2M	Bulk soil	Yes	62_palsa20140929.1000bp.fa	1	No		2011-10-16	68°21.2089'N, 19°02.8381'E	Palsa	N/A	28	29.5	31		61	unsaturated	7.1		0	0.1	3.4		3.4	75.0549	23.4449	46.2338	1.97202	-26.2629	2.43906				0.137705	-18.164
20111000_P3M	Bulk soil	Yes	62_palsa20140929.1000bp.fa	1	No		2011-10-16	68°21.2074'N, 19°02.8276'E	Palsa	N/A	26	27.5	29		55	unsaturated	8.2		0.2	0	4.8		4.8	42.4856	17.6516	10.4959	0.594615	-28.0295	-0.185222
20120600_P1M	Bulk soil	Yes	62_palsa20140929.1000bp.fa	1	No		2012-06-03	68°21.2067'N, 19°02.8426'E	Palsa	N/A	7	8.5	10		17.5	unsaturated	8.7								54.6553	51.2538	0.937764	-27.8515	-2.17419				0.0580734	-12.8279
20120600_P2M	Bulk soil	Yes	62_palsa20140929.1000bp.fa	1	Yes		2012-06-03	68°21.2100'N, 19°02.8410'E	Palsa	N/A	7	8.5	10		14	unsaturated	9.9								46.7228	44.1246	0.94439	-25.9901	-0.942863				0.0479829	-10.9662
20120600_P3M	Bulk soil	Yes	62_palsa20140929.1000bp.fa	1	No		2012-06-03	68°21.2068'N, 19°02.8314'E	Palsa	N/A	8	9.5	11		20	unsaturated	7.8																0.0702808	-14.4937
20120700_P1M	Bulk soil	Yes	62_palsa20140929.1000bp.fa	1	No		2012-07-20	68°21.2067'N, 19°2.8396'E	Palsa	N/A	16	17.5	19		37	unsaturated	12.4								42.1484	45.0392	1.06859	-26.3296	3.05251				0.264903	-19.8145
20120700_P2M	Bulk soil	Yes	62_palsa20140929.1000bp.fa	1	No		2012-07-20	68°21.2116'N, 19°2.8408'E	Palsa	N/A	18	19.5	21		40	unsaturated	12.4								43.8675	45.5698	1.03881	-26.5314	0.229745				0.26176	-19.1605
20120700_P3M	Bulk soil	Yes	62_palsa20140929.1000bp.fa	1	Yes		2012-07-20	68°21.2077'N, 19°2.8330'E	Palsa	N/A	15	16.5	18		33	unsaturated	12.8								44.2659	44.2268	0.999117	-26.2889	1.70672				0.151026	-18.151
20120800_P1M	Bulk soil	Yes	62_palsa20140929.1000bp.fa	1	No		2012-08-23	68°21.2076'N, 19°2.8411'E	Palsa	N/A	21	22.5	24		45	unsaturated	13.8								30.1147	39.3976	1.30825	-26.0439	0.910077				0.199193	-19.7052
20120800_P2M	Bulk soil	Yes	62_palsa20140929.1000bp.fa	1	Yes		2012-08-23	68°21.2095'N, 19°2.8418'E	Palsa	N/A	21	22.5	24		45	unsaturated	11.8								36.9282	47.1328	1.27634	-25.171	3.64643				0.262658	-19.9577
20120800_P3M	Bulk soil	Yes	62_palsa20140929.1000bp.fa	1	No		2012-08-23	68°21.2088'N, 19°2.8338'E	Palsa	N/A	21	22.5	24		45	unsaturated	11.8								43.5798	47.0699	1.08009	-26.1621	1.99647				0.12491	-17.2837
20110600_P1D	Bulk soil	Yes	62_palsa20140929.1000bp.fa	1	No		2011-06-15	68°21.2075'N, 19°02.8289'E	Palsa	N/A	24	25	26		28	unsaturated	18		9.2	4.3	4.7		4.7	54.2548	19.5895	18.7022	0.954707	-27.9879	0.795076				0.114016	-16.2177
20110700_P1D	Bulk soil	Yes	62_palsa20140929.1000bp.fa	1	No		2011-07-12	68°21.2071'N, 19°02.8278'E	Palsa	N/A	30	31.5	33		36.5	unsaturated	11.6		9.9	5.4	5.3		5.3	67.2793	18.8884	31.0584	1.64431	-27.9103	0.934923				0.42201	-21.2377
20110700_P2D	Bulk soil	Yes	62_palsa20140929.1000bp.fa	1	No		2011-07-12	68°21.2090'N, 19°02.8370'E	Palsa	N/A	30	31.5	33		36	unsaturated	11.6		10.4	6.2	4.5		4.5	54.1208	20.6233	23.1154	1.12084	-27.5702	0.582764
20110700_P3D	Bulk soil	Yes	62_palsa20140929.1000bp.fa	1	No		2011-07-12	68°21.2083'N, 19°02.8386'E	Palsa	N/A	34	35.5	37		40	unsaturated	11.8		12.3	8.3	4		4	70.3607	28.3755	42.8727	1.51091	-26.0136	4.05959				0.47699	-21.2172
20110800_P1D	Bulk soil	Yes	Not included in assemblies (metagenome used for mapping only)	N/A	No		2011-08-16	68°21.2069'N, 19°02.8295'E	Palsa	N/A	33	34.5	36		42	unsaturated	15.1		8.9	5.1	5.1		5.1		13.4502	13.4724	1.00165	-27.6816	0.430038				0.181628	-19.235
20110800_P2D	Bulk soil	Yes	62_palsa20140929.1000bp.fa	1	No		2011-08-16	68°21.2094'N, 19°02.8404'E	Palsa	N/A	33	34.5	36		49	unsaturated	21		10.5	7	4.4		4.4		16.9238	23.2699	1.37498	-27.234	1.08169				0.187712	-22.5305
20111000_P1D	Bulk soil	Yes	62_palsa20140929.1000bp.fa	1	No		2011-10-16	68°21.2073'N, 19°02.8404'E	Palsa	N/A	43	44.5	46	-56	57	unsaturated	5.8		0	0.5	4.9		4.9	57.1953	17.4868	20.1981	1.15505	-28.5478	0.383804				0.491018	-23.481
20111000_P2D	Bulk soil	Yes	62_palsa20140929.1000bp.fa	1	No		2011-10-16	68°21.2089'N, 19°02.8381'E	Palsa	N/A	48	49.5	51		61	unsaturated	7.1		0	0.1	4.3		4.3	61.5936	19.4224	22.9663	1.18246	-27.7966	0.52805				0.228815	-19.961
20111000_P3D	Bulk soil	Yes	62_palsa20140929.1000bp.fa	1	No		2011-10-16	68°21.2074'N, 19°02.8276'E	Palsa	N/A	45	46.5	48		55	unsaturated	8.2		0.2	0	4.8		4.8	48.7836	18.779	11.7323	0.624757	-28.7193	0.233589				0.0700394	-15.5055
20120600_P1D	Bulk soil	Yes	62_palsa20140929.1000bp.fa	1	No		2012-06-03	68°21.2067'N, 19°02.8426'E	Palsa	N/A	14	15.5	17		17.5	unsaturated	8.7								34.6703	47.4247	1.36788	-27.0086	-0.664927				0.0601903	-12.1167
20120600_P2D	Bulk soil	Yes	62_palsa20140929.1000bp.fa	1	No		2012-06-03	68°21.2100'N, 19°02.8410'E	Palsa	N/A	15	16.5	18		14	unsaturated	9.9								31.8469	43.6193	1.36966	-25.607	2.75029				0.0876393	-16.0304
20120600_P3D	Bulk soil	Yes	62_palsa20140929.1000bp.fa	1	No		2012-06-03	68°21.2068'N, 19°02.8314'E	Palsa	N/A	17	18.5	20		20	unsaturated	7.8								31.0635	41.7259	1.34324	-26.1628	3.97429				0.0810769	-15.5084
20120700_P1D	Bulk soil	Yes	62_palsa20140929.1000bp.fa	1	No		2012-07-20	68°21.2067'N, 19°2.8396'E	Palsa	N/A	32	33.5	35		37	unsaturated	12.4								15.4905	26.7203	1.72494	-28.0824	0.427734
20120700_P2D	Bulk soil	Yes	62_palsa20140929.1000bp.fa	1	No		2012-07-20	68°21.2116'N, 19°2.8408'E	Palsa	N/A	35	36.5	38		40	unsaturated	12.4								24.3474	40.9717	1.6828	-26.4586	1.80415				1.09819	-21.4105
20120700_P3D	Bulk soil	Yes	62_palsa20140929.1000bp.fa	1	Yes		2012-07-20	68°21.2077'N, 19°2.8330'E	Palsa	N/A	30	31.5	33		33	unsaturated	12.8								14.8594	13.7211	0.923395	-27.7657	0.900587				0.217752	-19.419
20120800_P1D	Bulk soil	Yes	62_palsa20140929.1000bp.fa	1	No		2012-08-23	68°21.2076'N, 19°2.8411'E	Palsa	N/A	37	38.5	40		45	unsaturated	13.8								30.7805	46.8716	1.52277	-25.1534	1.03522				0.32771	-21.1942
20120800_P2D	Bulk soil	Yes	62_palsa20140929.1000bp.fa	1	No		2012-08-23	68°21.2095'N, 19°2.8418'E	Palsa	N/A	41	42.5	44		45	unsaturated	11.8								29.8943	52.5015	1.75624	-25.4697	1.70756				0.801388	-21.9587
20110600_S1S	Bulk soil	Yes	64_sphagnum20140929.1000bp.fa	2	No		2011-06-15	68°21.1982'N, 19°02.8498'E	Bog	N/A	1	2.5	4	-12	30.5	unsaturated	21		7.5	3.3	4.2		4.2	92.6369	106.944	46.8809	0.43837	-25.6588	-1.25007
20110600_S2S	Bulk soil	Yes	64_sphagnum20140929.1000bp.fa	2	No		2011-06-15	68°21.1980'N, 19°02.8546'E	Bog	N/A	1	2.5	4	-12	30.3	unsaturated	21		8.5	2.9	4.3		4.3	91.5442	98.6797	40.3658	0.409058	-25.8866	-1.37543
20110600_S3S	Bulk soil	Yes	64_sphagnum20140929.1000bp.fa	2	No		2011-06-15	68°21.2033'N, 19°02.8522'E	Bog	N/A	1	2.5	4	-13	31	unsaturated	21		7.2	3.2	4.4		4.4	92.3203	81.7212	40.7798	0.499011	-26.2881	-3.25855
20110700_S1S	Bulk soil	Yes	64_sphagnum20140929.1000bp.fa	2	No		2011-07-12	68°21.2030'N, 19°02.8523'E	Bog	N/A	1	2.5	4	-12	90	unsaturated	10.8		10.6	9.2	4.4		4.4	94.5795	58.0897	35.8067	0.616404	-26.5951	-0.691575				0.0454701	-10.8083
20110800_S1S	Bulk soil	Yes	64_sphagnum20140929.1000bp.fa	2	No		2011-08-16	68°21.1967'N, 19°02.8539'E	Bog	N/A	1	2.5	4	-20	90	unsaturated	21.3		14.7	9.5	4.2		4.2		100.632	41.536	0.412752	-24.8458	-1.07889				0.0567633	-13.6768
20110800_S2S	Bulk soil	Yes	64_sphagnum20140929.1000bp.fa	2	No		2011-08-16	68°21.1985'N, 19°02.8490'E	Bog	N/A	1	2.5	4	-20	90	unsaturated	14.3		17	8.9	4.3		4.3		98.8003	41.558	0.420626	-25.5036	-1.42568				0.0942093	-11.0098
20110800_S3S	Bulk soil	Yes	64_sphagnum20140929.1000bp.fa	2	No		2011-08-16	68°21.1979'N, 19°02.8487'E	Bog	N/A	1	2.5	4	-18	78	unsaturated	13.9		13.8	8.9	4.1		4.1		89.3626	43.0972	0.482274	-25.909	-0.941805				0.0570605	-11.9558
20111000_S1S	Bulk soil	Yes	64_sphagnum20140929.1000bp.fa	2	No		2011-10-16	68°21.2030'N, 19°02.8519'E	Bog	N/A	1	2.5	4	-5	90	unsaturated	7.2		3.1	2.3	4.1		4.1	94.6466	79.5764	41.8873	0.526379	-26.9625	-1.39092				0.110401	-12.822
20111000_S2S	Bulk soil	Yes	64_sphagnum20140929.1000bp.fa	2	No		2011-10-16	68°21.1972'N, 19°02.8519'E	Bog	N/A	1	2.5	4	-11	90	unsaturated	7.3		4.6	2	3.9		3.9	94.5432	98.5577	39.8519	0.404351	-25.4911	-1.90523				0.0881428	-14.746
20111000_S3S	Bulk soil	Yes	64_sphagnum20140929.1000bp.fa	2	No		2011-10-16	68°21.21985'N, 19°02.8542'E	Bog	N/A	1	2.5	4	-9	90	unsaturated	7		3.8	2	3.8		3.8	93.9332	129.86	40.8858	0.314845	-25.6412	-1.98482				0.190976	-23.8305
20120600_S1S	Bulk soil	Yes	64_sphagnum20140929.1000bp.fa	2	No		2012-06-03	68°21.1993'N, 19°02.8511'E	Bog	N/A	1	2.5	4	-4	17	unsaturated	11.3								81.5719	43.4283	0.532394	-25.5323	-0.083315
20120600_S2S	Bulk soil	Yes	64_sphagnum20140929.1000bp.fa	2	Yes		2012-06-03	68°21.1988'N, 19°02.8546'E	Bog	N/A	1	2.5	4	0	20	saturated	8.4	9.6				4.1	4.1		94.4672	45.2804	0.479324	-24.8436	-0.751411	0.0318064	-65.7681	0.487574		-12.232	3.41618	0.0511982		1.7	0.25	0.781613
20120600_S3S	Bulk soil	Yes	64_sphagnum20140929.1000bp.fa	2	No		2012-06-03	68°21.2028'N, 19°02.8554'E	Bog	N/A	1	2.5	4	0	19	saturated	9.8	7				4	4		45.588	41.0533	0.900527	-27.4927	-0.406867	0.00396393		0.543452		-16.8987	3.41618	0.0511982		1.7	0.25	0.781613
20120700_S1S	Bulk soil	Yes	64_sphagnum20140929.1000bp.fa	2	Yes		2012-07-20	68°21.1978'N, 19°2.8539'E	Bog	N/A	1	2.5	4	0	135	saturated	12.6	10.7				4	4		97.8291	44.4242	0.4541	-25.2131	-0.487828	0.0301175	-68.0605	0.631527		-18.4862	5.78605	0.0705392		0.3	2.2	0.707819
20120700_S2S	Bulk soil	Yes	64_sphagnum20140929.1000bp.fa	2	No		2012-07-20	68°21.1962'N, 19°2.8503'E	Bog	N/A	1	2.5	4	3	45	saturated	11.8	11.1				4	4		95.8343	42.0675	0.438961	-25.8165	-1.574	0.00708396		0.577758		-20.0227
20120700_S3S	Bulk soil	Yes	64_sphagnum20140929.1000bp.fa	2	No		2012-07-20	68°21.2006'N, 19°2.8536'E	Bog	N/A	1	2.5	4	0	160	saturated	11.6	11.8				4	4		75.2712	42.5862	0.565771	-25.9571	-1.17859	0		0.306091		-19.6037
20120800_S1S	Bulk soil	Yes	64_sphagnum20140929.1000bp.fa	2	No		2012-08-23	not measured	Bog	N/A	1	2.5	4	-11	117	unsaturated	13.1								83.3431	44.9504	0.539341	-25.347	-1.15111
20120800_S2S	Bulk soil	Yes	64_sphagnum20140929.1000bp.fa	2	No		2012-08-23	not measured	Bog	N/A	1	2.5	4	-10	106	unsaturated	15								94.1591	43.337	0.460254	-26.3789	-1.40122
20120800_S3S	Bulk soil	Yes	64_sphagnum20140929.1000bp.fa	2	No		2012-08-23	not measured	Bog	N/A	1	2.5	4	-10	90	unsaturated	14.6								158.55	45.2005	0.285087	-26.2363	-1.4248
20110600_S1M	Bulk soil	Yes	64_sphagnum20140929.1000bp.fa	2	No		2011-06-15	68°21.1982'N, 19°02.8498'E	Bog	N/A	12	13.5	15	-12	30.5	saturated	21	3.3	7.5	3.3	4.2	4.2	4.2	88.4338	70.8749	45.5254	0.642335	-25.0735	-0.122612	0.133398	-58.6913	3.46188		-13.0293	4.86124	0.080946	9.6583	3	0.393105	0.971604
20110600_S2M	Bulk soil	Yes	64_sphagnum20140929.1000bp.fa	2	No		2011-06-15	68°21.1980'N, 19°02.8546'E	Bog	N/A	12	13.5	15	-12	30.3	saturated	21	2.9	8.5	2.9		4.3	4.3	90.1965	37.6484	41.045	1.09022	-23.1962	0.198923	0.0916878	-64.849	3.16412		-14.7195	4.86124	0.080946		3	0.393105	0.971604
20110600_S3M	Bulk soil	Yes	64_sphagnum20140929.1000bp.fa	2	No		2011-06-15	68°21.2033'N, 19°02.8522'E	Bog	N/A	13	14.5	16	-13	31	saturated	21	3.2	7.2	3.2		4.1	4.1	90.8723	73.6221	43.4	0.589497	-25.9318	-0.855955	0.0443152	-52.7973	1.79215		-20.0927	4.86124	0.080946		3	0.393105	0.971604
20110700_S1M	Bulk soil	Yes	64_sphagnum20140929.1000bp.fa	2	No		2011-07-12	68°21.2030'N, 19°02.8523'E	Bog	N/A	11	12.5	14	-12	90	saturated	10.8	9.2	10.6	9.2		4.1	4.1	91.9314	60.1222	41.3314	0.687457	-25.9293	-0.302608	0.0282881	-57.6208	1.22223		-18.785	4.69238	0.0820069		1.75	0.75	1.59113
20110700_S2M	Bulk soil	Yes	64_sphagnum20140929.1000bp.fa	2	No		2011-07-12	68°21.1950'N, 19°02.8540'E	Bog	N/A	13	14.5	16	-14	90	saturated	11.1	9	12.6	9		4.2	4.2	92.5219	40.5286	44.0977	1.08806	-24.595	0.542972	0.0589984	-69.7444	2.89375		-14.708	4.96601	0.0964954		1.65	4.95	0.486234
20110700_S3M	Bulk soil	Yes	64_sphagnum20140929.1000bp.fa	2	No		2011-07-12	68°21.1976'N, 19°02.8486'E	Bog	N/A	11	12.5	14	-12	90	saturated	11	9.1	12.5	9.1		4.1	4.1	91.0344	48.06	41.7677	0.869074	-26.3575	-0.306588	0.174631	-59.1965	3.2703		-13.659	6.89007	0.0808098		0.8	1.05	0.855374
20110800_S1M	Bulk soil	Yes	64_sphagnum20140929.1000bp.fa	2	No		2011-08-16	68°21.1967'N, 19°02.8539'E	Bog	N/A	20	21.5	23	-20	90	saturated	21.3	9.5	14.7	9.5		4.4	4.4		30.2425	48.0102	1.58751	-24.1523	0.82287	0.212459	-77.9624	4.42265		-9.19175	6.71011	0.0957105	2.8424	3.25	0.35	0.855374
20110800_S2M	Bulk soil	Yes	64_sphagnum20140929.1000bp.fa	2	No		2011-08-16	68°21.1985'N, 19°02.8490'E	Bog	N/A	20	21.5	23	-20	90	saturated	14.3	8.9	17	8.9		4.1	4.1		76.9254	43.2968	0.562842	-24.1148	-0.042588	0.173537	-62.3777	3.3878		-14.3583	6.71011	0.0957105	3.7984	3.25	0.35	0.855374
20110800_S3M	Bulk soil	Yes	64_sphagnum20140929.1000bp.fa	2	No		2011-08-16	68°21.1979'N, 19°02.8487'E	Bog	N/A	18	19.5	21	-18	78	saturated	13.9	8.9	13.8	8.9		4.1	4.1		53.9781	40.5486	0.751205	-24.9134	0.522108	0.298826	-59.8999	4.01015		-12.5693	6.71011	0.0957105	6.7873	3.25	0.35	0.855374
20111000_S1M	Bulk soil	Yes	64_sphagnum20140929.1000bp.fa	2	No		2011-10-16	68°21.2030'N, 19°02.8519'E	Bog	N/A	5	6.5	8	-5	90	saturated	7.2	3.1	3.1	2.3		4.4	4.4	95.2303	51.8243	33.1884	0.640402	-27.1691	-0.730372	0.0140948	-46.2498	0.963029		-13.4124	4.98153	0.094851		2.1	4.15	4.64012
20111000_S2M	Bulk soil	Yes	64_sphagnum20140929.1000bp.fa	2	No		2011-10-16	68°21.1972'N, 19°02.8519'E	Bog	N/A	11	12	13	-11	90	saturated	7.3	2	4.6	2		4.3	4.3	94.7997	50.2353	38.369	0.763787	-25.2885	-0.050924	0.0609983	-65.0913	1.64378		-16.7258	4.98153	0.094851		2.1	4.15	4.64012
20111000_S3M	Bulk soil	Yes	64_sphagnum20140929.1000bp.fa	2	No		2011-10-16	68°21.21985'N, 19°02.8542'E	Bog	N/A	9	10.5	12	-9	90	saturated	7	2	3.8	2		4.2	4.2	94.7585	55.85	42.4145	0.759502	-24.8266	-0.202134	0.00402109	-66.3121	0.474079		-19.0365	4.98153	0.094851		2.1	4.15	4.64012
20120600_S1M	Bulk soil	Yes	64_sphagnum20140929.1000bp.fa	2	No		2012-06-03	68°21.1993'N, 19°02.8511'E	Bog	N/A	4	5.5	7	-4	17	saturated	11.3	4.4				4.1	4.1		68.0589	44.3358	0.651433	-24.6311	0.433783	0.029325	-67.0531	0.888859		-14.9177	3.64704	0.0656188		2.8	0.65	2.90702
20120600_S2M	Bulk soil	Yes	64_sphagnum20140929.1000bp.fa	2	Yes		2012-06-03	68°21.1988'N, 19°02.8546'E	Bog	N/A	10	11.5	13	0	20	saturated	8.4	4.3				3.9	3.9		46.0816	40.3006	0.874548	-23.7038	-0.339909	0.143071	-69.4806	1.6388		-8.7235	3.64704	0.0656188		2.8	0.65	2.90702
20120600_S3M	Bulk soil	Yes	64_sphagnum20140929.1000bp.fa	2	No		2012-06-03	68°21.2028'N, 19°02.8554'E	Bog	N/A	9	10.5	12	0	19	saturated	9.8	3.5				4	4		55.0277	43.9595	0.798862	-26.0396	-0.444012	0.00938999		0.943032		-16.9883	3.64704	0.0656188		2.8	0.65	2.90702
20120700_S1M	Bulk soil	Yes	Not included in assemblies (metagenome used for mapping only)	N/A	No		2012-07-20	68°21.1978'N, 19°2.8539'E	Bog	N/A	5	6.5	8	0	135	saturated	12.6	9.5				4.2	4.2		76.3231	41.8644	0.548516	-25.0609	-1.04708	0.0945597	-65.025	1.69957		-16.0642	5.26687	0.0714837		0.25	0	1.37076
20120700_S2M	Bulk soil	Yes	64_sphagnum20140929.1000bp.fa	2	Yes		2012-07-20	68°21.1962'N, 19°2.8503'E	Bog	N/A	5	6.5	8	3	45	saturated	11.8	9.8				4.1	4.1		53.1527	43.9415	0.826703	-25.0405	-0.617792	0.0508146	-63.515	1.90964		-17.3172
20120800_S1M	Bulk soil	Yes	64_sphagnum20140929.1000bp.fa	2	Yes		2012-08-23	not measured	Bog	N/A	11	12.5	14	-11	117	saturated	13.1	9.1				4.2	4.2		40.8111	47.6524	1.16763	-24.5262	0.498839	0.0374063	-62.2646	1.08405		-18.098	5.08488	0.0742612	4.0208	0.25	0.35	5.53213
20120800_S2M	Bulk soil	Yes	64_sphagnum20140929.1000bp.fa	2	No		2012-08-23	not measured	Bog	N/A	10	11.5	13	-10	106	saturated	15	9.2				4.4	4.4		65.5174	43.6509	0.666249	-23.8528	-0.203792	0.11104	-73.6188	2.78478		-13.7415
20120800_S3M	Bulk soil	Yes	64_sphagnum20140929.1000bp.fa	2	No		2012-08-23	not measured	Bog	N/A	10	11.5	13	-10	90	saturated	14.6	10.7				4.5	4.5		60.3378	44.9983	0.745773	-25.3242	-0.311889	0.0841206	-62.0723	2.75822		-13.411
20110600_S1D	Bulk soil	Yes	64_sphagnum20140929.1000bp.fa	2	No		2011-06-15	68°21.1982'N, 19°02.8498'E	Bog	N/A	17	18.5	20	-12	30.5	saturated	21		7.5	3.3	4.2	4.3	4.3	90.6703	75.3904	44.3723	0.588567	-24.664	0.494974	0.184601	-59.3351	3.44633		-12.2665	4.80947	0.0872128	6.4983	1.95	0.260447	0.713806
20110600_S2D	Bulk soil	Yes	64_sphagnum20140929.1000bp.fa	2	No		2011-06-15	68°21.1980'N, 19°02.8546'E	Bog	N/A	17	18.5	20	-12	30.3	saturated	21		8.5	2.9		4.3	4.3	86.9018	32.1706	45.763	1.42251	-25.1523	0.834957	0.0834488	-65.6403	3.1213		-13.5815	4.80947	0.0872128		1.95	0.260447	0.713806
20110600_S3D	Bulk soil	Yes	64_sphagnum20140929.1000bp.fa	2	No		2011-06-15	68°21.2033'N, 19°02.8522'E	Bog	N/A	18	19.5	21	-13	31	saturated	21		7.2	3.2		4.1	4.1	89.6007	75.9575	42.9516	0.570961	-26.039	-1.17084	0.132316	-55.059	2.16111		-16.924	4.80947	0.0872128		1.95	0.260447	0.713806
20110700_S1D	Bulk soil	Yes	64_sphagnum20140929.1000bp.fa	2	No		2011-07-12	68°21.2030'N, 19°02.8523'E	Bog	N/A	17	18.5	20	-12	90	saturated	10.8		10.6	9.2		4.4	4.4	93.4601	62.4742	42.4736	0.679858	-26.2244	-0.357322	0.167472	-56.6983	1.94876		-14.9495	4.77126	0.0699212		3.65	0.25	0.855374
20110700_S2D	Bulk soil	Yes	64_sphagnum20140929.1000bp.fa	2	No		2011-07-12	68°21.1950'N, 19°02.8540'E	Bog	N/A	19	20	21	-14	90	saturated	11.1		12.6	9		4.2	4.2	88.9945	34.8399	47.856	1.37398	-25.6721	1.11846	0.057889	-71.2014	3.04542		-14.5265	5.00422	0.0775027		0.5	0.55	0.412305
20110800_S1D	Bulk soil	Yes	64_sphagnum20140929.1000bp.fa	2	No		2011-08-16	68°21.1967'N, 19°02.8539'E	Bog	N/A	25	26.5	28	-20	90	saturated	21.3		14.7	9.5		4.4	4.4		31.515	43.6692	1.38567	-25.1001	1.18603	0.278497	-78.8684	4.56324		-8.095	6.33294	0.113396	10.5465	1.55	0.6	0.560129
20110800_S2D	Bulk soil	Yes	64_sphagnum20140929.1000bp.fa	2	No		2011-08-16	68°21.1985'N, 19°02.8490'E	Bog	N/A	25	26.5	28	-20	90	saturated	14.3		17	8.9		4	4		34.1263	41.4228	1.21381	-25.5693	0.772743	0.149021	-63.4982	3.26387		-13.6038	6.33294	0.113396		1.55	0.6	0.560129
20110800_S3D	Bulk soil	Yes	64_sphagnum20140929.1000bp.fa	2	No		2011-08-16	68°21.1979'N, 19°02.8487'E	Bog	N/A	23	24.5	26	-18	78	saturated	13.9		13.8	8.9		4	4		31.649	42.8814	1.35559	-24.873	0.449986	0.270527	-67.3799	3.77128		-10.3275	6.33294	0.113396	3.4633	1.55	0.6	0.560129
20111000_S1D	Bulk soil	Yes	64_sphagnum20140929.1000bp.fa	2	No		2011-10-16	68°21.2030'N, 19°02.8519'E	Bog	N/A	10	11.5	13	-5	90	saturated	7.2		3.1	2.3		4.7	4.7	94.1928	49.3119	40.8707	0.828819	-25.0488	-0.651783	0.170237	-56.1608	4.02848		-9.07594	6.27587	0.0899233		0.85	4.8	3.99201
20111000_S2D	Bulk soil	Yes	64_sphagnum20140929.1000bp.fa	2	No		2011-10-16	68°21.1972'N, 19°02.8519'E	Bog	N/A	16	17.5	19	-11	90	saturated	7.3		4.6	2		4.4	4.4	94.7289	35.1075	42.2176	1.20252	-21.7417	0.766802	0.0933933	-63.4742	2.24441		-15.6834	6.27587	0.0899233		0.85	4.8	3.99201
20111000_S3D	Bulk soil	Yes	64_sphagnum20140929.1000bp.fa	2	No		2011-10-16	68°21.21985'N, 19°02.8542'E	Bog	N/A	14	15.5	17	-9	90	saturated	7		3.8	2		4.4	4.4	93.3801	56.1189	41.1141	0.732625	-25.5525	-0.203128	0.0374675	-64.7714	1.58803		-16.7537	6.27587	0.0899233		0.85	4.8	3.99201
20120600_S1D	Bulk soil	Yes	64_sphagnum20140929.1000bp.fa	2	No		2012-06-03	68°21.1993'N, 19°02.8511'E	Bog	N/A	14	15.5	17	-4	17	saturated	11.3	0.9				4.2	4.2		86.4964	43.3279	0.500921	-24.896	-0.0781998	0.189728	-60.713	2.27191		-10.2655	4.46042	0.0715166		2.85	1.85	0.929101
20120600_S2D	Bulk soil	Yes	64_sphagnum20140929.1000bp.fa	2	Yes		2012-06-03	68°21.1988'N, 19°02.8546'E	Bog	N/A	17	18.5	20	0	20	saturated	8.4	1.5				4	4		41.4722	51.1415	1.23315	-23.7491	0.74756	0.42811	-63.6599	2.59051		-5.414	4.46042	0.0715166		2.85	1.85	0.929101
20120600_S3D	Bulk soil	Yes	64_sphagnum20140929.1000bp.fa	2	No		2012-06-03	68°21.2028'N, 19°02.8554'E	Bog	N/A	16	17.5	19	0	19	saturated	9.8	0.9				4	4		58.7057	44.6972	0.761377	-26.4004	0.267608	0.249789	-58.6876	1.92151		-11.4367	4.46042	0.0715166		2.85	1.85	0.929101
20120700_S1D	Bulk soil	Yes	64_sphagnum20140929.1000bp.fa	2	Yes		2012-07-20	68°21.1978'N, 19°2.8539'E	Bog	N/A	11	12.5	14	0	135	saturated	12.6	9.3				4.3	4.3		47.6192	42.1156	0.884424	-24.3731	-0.09634	0.144048	-62.4725	2.17091		-14.4943	5.27033	0.071934		0.3	0	1.44425
20120700_S2D	Bulk soil	Yes	64_sphagnum20140929.1000bp.fa	2	No		2012-07-20	68°21.1962'N, 19°2.8503'E	Bog	N/A	11	12.5	14	3	45	saturated	11.8	8.1				4.1	4.1		44.4323	41.7949	0.940643	-24.2752	-0.319196	0.1096	-61.658	2.43326		-13.8008
20120700_S3D	Bulk soil	Yes	64_sphagnum20140929.1000bp.fa	2	No		2012-07-20	68°21.2006'N, 19°2.8536'E	Bog	N/A	11	12.5	14	0	160	saturated	11.6	9.1				4.1	4.1		59.8722	45.1105	0.753448	-24.3312	-0.39416	0.0739513	-58.9135	1.50944		-17.2503
20120800_S1D	Bulk soil	Yes	64_sphagnum20140929.1000bp.fa	2	No		2012-08-23	not measured	Bog	N/A	16	17.5	19	-11	117	saturated	13.1	9.2				3.8	3.8		53.2305	42.0173	0.789347	-23.0605	-0.364718	0.136587	-62.4556	2.40344		-15.8008	5.30478	0.0784671	5.7138	77.8	1.9	3.00044
20120800_S2D	Bulk soil	Yes	64_sphagnum20140929.1000bp.fa	2	No		2012-08-23	not measured	Bog	N/A	15	16.5	18	-10	106	saturated	15	9				4.4	4.4		69.0056	44.2389	0.641091	-25.0969	-0.72364	0.141744	-60.6688	3.29928		-16.4145
20120800_S3D	Bulk soil	Yes	64_sphagnum20140929.1000bp.fa	2	No		2012-08-23	not measured	Bog	N/A	15	16.5	18	-10	90	saturated	14.6	10.3				4.4	4.4		52.8238	46.9749	0.889275	-24.783	0.101828	0.202204	-58.4706	4.12795		-12.24
20120700_S1X	Bulk soil	Yes	64_sphagnum20140929.1000bp.fa	2	No		2012-07-20	68°21.1978'N, 19°2.8539'E	Bog	N/A	30	31.5	33	0	135	saturated	12.6	4.3				4.3	4.3		34.9423	45.1539	1.29224	-24.6913	0.649854	0.3363	-73.231	3.01659		-5.95525	5.48838	0.0855529		0	0	6.85378
20120700_S2X	Bulk soil	Yes	64_sphagnum20140929.1000bp.fa	2	No		2012-07-20	68°21.1962'N, 19°2.8503'E	Bog	N/A	30	31.5	33	3	45	saturated	11.8	3.9				4.2	4.2		38.1109	48.0412	1.26057	-25.9019	0.313558	0.309885	-70.9825	3.24754		-6.25925
20120700_S3X	Bulk soil	Yes	64_sphagnum20140929.1000bp.fa	2	No		2012-07-20	68°21.2006'N, 19°2.8536'E	Bog	N/A	30	31.5	33	0	160	saturated	11.6	6.7				4.2	4.2		34.253	42.5034	1.24087	-25.25	0.778822	0.552039	-62.269	3.48205		-7.72975
20120800_S1X	Bulk soil	Yes	64_sphagnum20140929.1000bp.fa	2	Yes		2012-08-23	not measured	Bog	N/A	30	31.5	33	-11	117	saturated	13.1	8.8				4.4	4.4		26.2411	45.5434	1.73558	-24.8676	0.984293	0.296157	-69.5123	4.07302		-10.3	5.87382	0.081951	3.4146	0.1	1	21.1355
20120800_S2X	Bulk soil	Yes	64_sphagnum20140929.1000bp.fa	2	No		2012-08-23	not measured	Bog	N/A	30	31.5	33	-10	106	saturated	15	8.3				4.4	4.4		29.1422	39.5219	1.35617	-25.0187	0.681231	0.338822	-73.1833	3.73674		-10.617
20120800_S3X	Bulk soil	Yes	64_sphagnum20140929.1000bp.fa	2	No		2012-08-23	not measured	Bog	N/A	30	31.5	33	-10	90	saturated	14.6	9.8				4.4	4.4		81.583	45.4986	0.557697	-24.628	0.206977	0.379441	-62.3593	5.35414		-8.07542
20100900_E1S	Bulk soil	Yes	46_erioFirstShallows.1000bp.fa	3	No		2010-09-01	68°21.203'N, 19°02.799'E	Fen	N/A	1	2.5	4	0		saturated			6	6.4				90.216	28.3958	48.2121	1.69786	-26.4473	1.86529
20100900_E2S	Bulk soil	Yes	46_erioFirstShallows.1000bp.fa	3	Yes		2010-09-01	68°21.202'N, 19°02.808'E	Fen	N/A	1	2.5	4	0		saturated								88.0471	32.1919	47.9169	1.48847	-26.6338	3.57281
20100900_E3S	Bulk soil	Yes	46_erioFirstShallows.1000bp.fa	3	No		2010-09-01	68°21.196'N, 19°02.808'E	Fen	N/A	1	2.5	4	0		saturated			5.4	6				94.7284
20110600_E3S	Bulk soil	Yes	Not included in assemblies (metagenome used for mapping only)	N/A	No		2011-06-15	68°21.1983'N, 19°02.7986'E	Fen	N/A	1	2.5	4	4.5	27	saturated	25	8.8	8.8	3		5.6	5.6	87.2805	18.3633	42.2436	2.30044	-27.1306	4.01119	0.530527	-58.9853	2.50568		-8.77275
20110700_E1S	Bulk soil	Yes	Not included in assemblies (metagenome used for mapping only)	N/A	No		2011-07-12	68°21.2034'N, 19°02.7998'E	Fen	N/A	1	2.5	4	20	90	saturated	10.9	15.2		15.2		6	6	91.7311	23.9118	44.73	1.87062	-26.7282	2.6231	0.052957	-52.2155	1.05091		-16.0795	0.996887	0.0441675		8.9	1.45	2.25044
20110700_E2S	Bulk soil	Yes	Not included in assemblies (metagenome used for mapping only)	N/A	No		2011-07-12	68°21.1993'N, 19°02.7953'E	Fen	N/A	1	2.5	4	7	90	saturated	11.6			10.3		5.8	5.8	87.5191	19.8907	48.0165	2.41402	-27.8308	4.50427	0.0610163	-51.2905	1.1603		-13.9888	1.2434	0		3.25	0.8	0.264347
20110700_E3S	Bulk soil	Yes	Not included in assemblies (metagenome used for mapping only)	N/A	No		2011-07-12	68°21.1964'N, 19°02.8028'E	Fen	N/A	1	2.5	4	16	90	saturated	11	13.6		13.6		5.7	5.7	92.101	26.9131	48.7027	1.80962	-27.3815	3.34433	0.426286	-52.8616	3.34676		-12.3538	1.03978	0		1.65	0	0.338343
20110800_E1S	Bulk soil	Yes	46_erioFirstShallows.1000bp.fa	3	No		2011-08-16	68°21.1956'N, 19°02.8069'E	Fen	N/A	1	2.5	4	2	90	saturated	13.3	11.6	11.6	11.2		5.3	5.3		43.6494	41.8328	0.964794	-26.1896	1.90819	0.135659	-55.2561	1.70705		-13.1514	0.832708	0	4.9176	9.6	6	0.264347
20110800_E2S	Bulk soil	Yes	46_erioFirstShallows.1000bp.fa	3	No		2011-08-16	68°21.2000'N, 19°02.7962'E	Fen	N/A	1	2.5	4	0	90	saturated	16.5	12.6	12.6	10.4		5.9	5.9		19.012	39.5987	2.08282	-27.6526	3.78241	0.0142858	-60.4852	0.935715		-12.7569	0.832708	0	3.661	9.6	6	0.264347
20110800_E3S	Bulk soil	Yes	46_erioFirstShallows.1000bp.fa	3	No		2011-08-16	68°21.2037'N, 19°02.8038'E	Fen	N/A	1	2.5	4	1	90	saturated	14.8	11.8	11.8	11.2		5.8	5.8		16.2003	32.5806	2.01111	-27.0848	4.298	0.0418439	-64.179	1.33682		-14.473	0.832708	0		9.6	6	0.264347
20111000_E2S	Bulk soil	Yes	Not included in assemblies (metagenome used for mapping only)	N/A	No		2011-10-16	68°21.1970'N, 19°02.7946'E	Fen	N/A	1	2.5	4	0	90	saturated	6.9	3.5	3.5	3.1		5.7	5.7	94.1597	25.2436	41.6433	1.65066	-26.1211	2.50472	0.132597	-58.8268	0.791127		-15.0581	0.803497	0.0288878		8	4.1	4.16826
20111000_E3S	Bulk soil	Yes	Not included in assemblies (metagenome used for mapping only)	N/A	No		2011-10-16	68°21.2012'N, 19°02.7985'E	Fen	N/A	1	2.5	4	3	90	saturated	6.6	3.2	3.2	2.2		6.2	6.2	92.1996	21.0326	39.8336	1.8939	-26.7471	2.43707	0		0.377728		-15.1216	0.803497	0.0288878		8	4.1	4.16826
20120600_E1S	Bulk soil	Yes	46_erioFirstShallows.1000bp.fa	3	No		2012-06-03	68°21.1941'N, 19°02.8114'E	Fen	N/A	1	2.5	4	7	14	saturated	9.1	7.8				5.1	5.1		31.6081	48.8433	1.54528	-27.385	2.5227	0.153663	-53.9296	1.45974		-14.6378	0.900367	0.0323324		24.4	2.9	6.93119
20120600_E2S	Bulk soil	Yes	46_erioFirstShallows.1000bp.fa	3	No		2012-06-03	68°21.1986'N, 19°02.7959'E	Fen	N/A	1	2.5	4	7	15	saturated	11.9	7.6				5.7	5.7		20.4335	41.5534	2.03359	-28.0679	3.35749	0		0.587628		-15.2668	0.900367	0.0323324		24.4	2.9	6.93119
20120600_E3S	Bulk soil	Yes	46_erioFirstShallows.1000bp.fa	3	No		2012-06-03	68°21.2012'N, 19°02.8038'E	Fen	N/A	1	2.5	4	3.5	14	saturated	11.1	6.9				5.5	5.5		21.3762	42.4168	1.9843	-26.7627	3.74837	0.017189	-57.5639	0.663692		-13.8951	0.900367	0.0323324		24.4	2.9	6.93119
20120700_E1S	Bulk soil	Yes	46_erioFirstShallows.1000bp.fa	3	No		2012-07-20	68°21.1942'N, 19°2.8058'E	Fen	N/A	1	2.5	4	15	265	saturated	12.8	12.4				5.8	5.8							0.00918334	-59.967	0.70722		-18.112	0.796416	0.0170697		1.5	1.3	0
20120800_E1S	Bulk soil	Yes	46_erioFirstShallows.1000bp.fa	3	No		2012-08-23	not measured	Fen	N/A	1	2.5	4	0	265	saturated	12.3	9.9				5.7	5.7		32.3695	42.7018	1.3192	-26.4798	1.75375
20120800_E2S	Bulk soil	Yes	Not included in assemblies (metagenome used for mapping only)	N/A	Yes		2012-08-23	not measured	Fen	N/A	1	2.5	4	0	235	saturated	12.6	10.2				5.7	5.7		21.8624	39.8342	1.82204	-26.3285	2.8927
20120800_E3S	Bulk soil	Yes	Not included in assemblies (metagenome used for mapping only)	N/A	No		2012-08-23	not measured	Fen	N/A	1	2.5	4	1	235	saturated	12.6	10.9				6.2	6.2		19.2938	38.5881	2.00002	-27.1046	4.14466	0.0676441	-51.6149	1.01784		-18.3228	0.767993	0.0272079	6.355	3.35	0.6	5.05521
20110600_E1M	Bulk soil	Yes	Not included in assemblies (metagenome used for mapping only)	N/A	Yes		2011-06-15	68°21.2022'N, 19°02.8003'E	Fen	N/A	5	6.5	8	0	90	saturated	25	12.3	13.8	12.3	6.2	6	6	90.397	37.7386	44.1029	1.16864	-25.5582	1.50146	0.227231	-50.8933	1.52396		-14.3598	0.738045	0	13.178	3.45	0.266713	0.456007
20110600_E3M	Bulk soil	Yes	Not included in assemblies (metagenome used for mapping only)	N/A	No		2011-06-15	68°21.1983'N, 19°02.7986'E	Fen	N/A	5	6.5	8	4.5	27	saturated	25	3	8.8	3		5.7	5.7	87.7584	40.3641	48.707	1.20669	-26.2407	1.43266	0.663055	-60.0333	2.68693		-8.20075
20110700_E1M	Bulk soil	Yes	Not included in assemblies (metagenome used for mapping only)	N/A	No		2011-07-12	68°21.2034'N, 19°02.7998'E	Fen	N/A	5	6.5	8	20	90	saturated	10.9			15.2		5.7	5.7	92.2657	33.7863	42.7851	1.26634	-25.9313	1.56463	0.15279	-53.2615	1.33805		-14.8285	1.2439	0.0451678		2.9	4.2	0.116254
20110700_E2M	Bulk soil	Yes	Not included in assemblies (metagenome used for mapping only)	N/A	No		2011-07-12	68°21.1993'N, 19°02.7953'E	Fen	N/A	5	6.5	8	7	90	saturated	11.6	10.3		10.3		5.5	5.5	89.8667	29.2391	47.0012	1.60748	-26.8029	1.11001	0.288454	-51.3261	2.65011		-11.2586	1.42237	0		1.25	2.4	0.486234
20110700_E3M	Bulk soil	Yes	Not included in assemblies (metagenome used for mapping only)	N/A	No		2011-07-12	68°21.1964'N, 19°02.8028'E	Fen	N/A	5	6.5	8	16	90	saturated	11			13.6		5.6	5.6	93.3728	30.4463	42.7992	1.40577	-26.4868	2.93994	0.404876	-53.1314	3.43977		-12.7353	1.06147	0		0.9	0	0
20110800_E1M	Bulk soil	Yes	46_erioFirstShallows.1000bp.fa	3	No		2011-08-16	68°21.1956'N, 19°02.8069'E	Fen	N/A	5	6.5	8	2	90	saturated	13.3	11.2	11.6	11.2		5.6	5.6		34.0235	35.6401	1.04752	-24.8636	2.07809	0.140454	-52.4687	1.96664		-13.6418	0.869192	0	20.8501	5.35	5.6	0.190317
20110800_E2M	Bulk soil	Yes	46_erioFirstShallows.1000bp.fa	3	No		2011-08-16	68°21.2000'N, 19°02.7962'E	Fen	N/A	5	6.5	8	0	90	saturated	16.5	10.4	12.6	10.4		5.6	5.6		27.7859	40.0038	1.43972	-27.0717	2.15891	0.0797434	-58.6248	1.3151		-13.235	0.869192	0	9.7064	5.35	5.6	0.190317
20110800_E3M	Bulk soil	Yes	46_erioFirstShallows.1000bp.fa	3	No		2011-08-16	68°21.2037'N, 19°02.8038'E	Fen	N/A	5	6.5	8	1	90	saturated	14.8	11.2	11.8	11.2		5.9	5.9		23.3649	40.4823	1.73261	-26.5603	2.92513	0.0825736	-58.8464	1.46893		-14.7268	0.869192	0	5.0433	5.35	5.6	0.190317
20111000_E2M	Bulk soil	Yes	Not included in assemblies (metagenome used for mapping only)	N/A	No		2011-10-16	68°21.1970'N, 19°02.7946'E	Fen	N/A	5	6.5	8	0	90	saturated	6.9	3.1	3.5	3.1		5.6	5.6	93.0875	20.0132	39.0404	1.95073	-27.5052	3.28066	0.398226	-56.9127	2.07203		-12.1085	0.762346	0.0227241		4.9	3.95	3.40726
20111000_E3M	Bulk soil	Yes	Not included in assemblies (metagenome used for mapping only)	N/A	No		2011-10-16	68°21.2012'N, 19°02.7985'E	Fen	N/A	5	6.5	8	3	90	saturated	6.6	2.2	3.2	2.2		6.1	6.1	93.7841	27.957	40.678	1.45502	-25.9891	1.65317	0.00646999	-63.6148	0.547876		-16.8944	0.762346	0.0227241		4.9	3.95	3.40726
20120600_E3M	Bulk soil	Yes	46_erioFirstShallows.1000bp.fa	3	No		2012-06-03	68°21.2012'N, 19°02.8038'E	Fen	N/A	5	6.5	8	3.5	14	saturated	11.1	3.6				5.6	5.6		32.979	51.4994	1.56158	-26.2016	1.25391	0.298555	-44.3646	1.92806		-15.1243	1.16953	0.0453508		14.65	2.1	12.4288
20120700_E1M	Bulk soil	Yes	46_erioFirstShallows.1000bp.fa	3	No		2012-07-20	68°21.1942'N, 19°2.8058'E	Fen	N/A	5	6.5	8	15	265	saturated	12.8	12				5.8	5.8		51.357	42.4235	0.826052	-25.3594	1.84665	0.0188688	-58.606	0.919521		-19.2398	0.784533	0.017736		1.95	0	0.190317
20120700_E3M	Bulk soil	Yes	46_erioFirstShallows.1000bp.fa	3	Yes		2012-07-20	68°21.2022'N, 19°2.8055'E	Fen	N/A	5	6.5	8	4	235	saturated	11.6	12.7				5.9	5.9			38.743		-27.0048		0.0798046	-56.862	0.944976		-18.1373
20120800_E1M	Bulk soil	Yes	46_erioFirstShallows.1000bp.fa	3	No		2012-08-23	not measured	Fen	N/A	5	6.5	8	0	265	saturated	12.3	9.8				5.7	5.7		30.2082	41.056	1.3591	-26.4198	1.84121	0.373425	-52.3368	4.83816		-14.7801
20120800_E2M	Bulk soil	Yes	Not included in assemblies (metagenome used for mapping only)	N/A	Yes		2012-08-23	not measured	Fen	N/A	5	6.5	8	0	235	saturated	12.6	9.6				5.6	5.6		18.929	37.3511	1.97322	-26.2168	3.05484	0.241914	-52.0862	3.40912		-14.9436
20120800_E3M	Bulk soil	Yes	Not included in assemblies (metagenome used for mapping only)	N/A	No		2012-08-23	not measured	Fen	N/A	5	6.5	8	1	235	saturated	12.6	10.9				5.9	5.9		20.2572	42.3721	2.09171	-26.9344	4.03558	0.123752	-52.5808	1.53554		-19.2075	0.606144	0.0173793	4.3133	0.5	0.85	3.64065
20100900_E1D	Bulk soil	Yes	46_erioFirstShallows.1000bp.fa	3	Yes		2010-09-01	68°21.203'N, 19°02.799'E	Fen	N/A	24	25.5	27	0		saturated			6	6.4				93.2377	53.6752	46.2935	0.862474	-24.9214	-0.351284
20100900_E2D	Bulk soil	Yes	46_erioFirstShallows.1000bp.fa	3	No		2010-09-01	68°21.202'N, 19°02.808'E	Fen	N/A	24	25.5	27	0		saturated								94.1275	30.5636	45.2541	1.48065	-25.7636	1.93062
20100900_E3D	Bulk soil	Yes	46_erioFirstShallows.1000bp.fa	3	No		2010-09-01	68°21.196'N, 19°02.808'E	Fen	N/A	24	25.5	27	0		saturated			5.4	6				94.5026
20110600_E1D	Bulk soil	Yes	Not included in assemblies (metagenome used for mapping only)	N/A	Yes		2011-06-15	68°21.2022'N, 19°02.8003'E	Fen	N/A	24	25.5	27	0	90	saturated	25		13.8	12.3	5.7	6	6	89.2379	63.6301	45.9058	0.736601	-24.1544	-0.476776	0.21952	-50.9263	1.64763		-15.9977	0.778967	0	9.4348	3.6	0.28926	0.327107
20110600_E2D	Bulk soil	Yes	Not included in assemblies (metagenome used for mapping only)	N/A	No		2011-06-15	68°21.1975'N, 19°02.8074'E	Fen	N/A	24	25	26	4	31	saturated	25		13.1	8.4		5.6	5.6	89.4523	92.4708	45.3023	0.489909	-24.1205	0.914773	0.532874	-55.8908	2.33239		-14.0983
20110600_E3D	Bulk soil	Yes	Not included in assemblies (metagenome used for mapping only)	N/A	No		2011-06-15	68°21.1983'N, 19°02.7986'E	Fen	N/A	24	25	26	4.5	27	saturated	25		8.8	3		5.7	5.7	88.1456	44.7522	39.8055	0.889465	-24.4747	1.02956	0.738453	-60.9588	2.21016		-7.3995
20110700_E1D	Bulk soil	Yes	Not included in assemblies (metagenome used for mapping only)	N/A	Yes		2011-07-12	68°21.2034'N, 19°02.7998'E	Fen	N/A	21	22.5	24	20	90	saturated	10.9			15.2		5.6	5.6	93.4919	36.1574	43.3524	1.19899	-25.117	1.50494	0.23761	-51.3029	1.64987		-13.9655	1.39772	0		1.65	5	0
20110700_E2D	Bulk soil	Yes	Not included in assemblies (metagenome used for mapping only)	N/A	No		2011-07-12	68°21.1993'N, 19°02.7953'E	Fen	N/A	24	25.5	27	7	90	saturated	11.6			10.3		5.6	5.6	92.4153	32.2211	41.6083	1.29133	-24.4321	0.364902	0.461874	-57.028	3.32968		-8.34146	1.41202	0.0380734		1.25	5.45	0
20110700_E3D	Bulk soil	Yes	Not included in assemblies (metagenome used for mapping only)	N/A	No		2011-07-12	68°21.1964'N, 19°02.8028'E	Fen	N/A	21	22.5	24	16	90	saturated	11			13.6		5.5	5.5	93.5965	59.1254	42.234	0.714313	-24.1908	-0.0817628	0.373725	-51.5408	3.80067		-12.3485	1.19657	0.0481318		1.3	1.95	0
20110800_E1D	Bulk soil	Yes	46_erioFirstShallows.1000bp.fa	3	No		2011-08-16	68°21.1956'N, 19°02.8069'E	Fen	N/A	24	25.5	27	2	90	saturated	13.3		11.6	11.2		5.4	5.4		29.8237	43.9729	1.47402	-26.7526	0.941538	0.39889	-54.9562	3.79768		-10.0688	1.04915	0	2.2994	3.55	6.5	0.633991
20110800_E2D	Bulk soil	Yes	46_erioFirstShallows.1000bp.fa	3	No		2011-08-16	68°21.2000'N, 19°02.7962'E	Fen	N/A	24	25.5	27	0	90	saturated	16.5		12.6	10.4		5.5	5.5		16.2411	13.6289	0.839161	-27.7408	1.28424	0.424978	-54.5345	2.84112		-7.674	1.04915	0	3.2733	3.55	6.5	0.633991
20110800_E3D	Bulk soil	Yes	46_erioFirstShallows.1000bp.fa	3	No		2011-08-16	68°21.2037'N, 19°02.8038'E	Fen	N/A	24	25.5	27	1	90	saturated	14.8		11.8	11.2		5.9	5.9		15.7924	10.1019	0.641111	-27.6022	0.58304	0.0912184	-58.0623	2.10387		-15.6918	1.04915	0	4.8923	3.55	6.5	0.633991
20111000_E2D	Bulk soil	Yes	Not included in assemblies (metagenome used for mapping only)	N/A	No		2011-10-16	68°21.1970'N, 19°02.7946'E	Fen	N/A	24	25.5	27	0	90	saturated	6.9		3.5	3.1		5.7	5.7	93.7334	36.0492	42.0253	1.16578	-23.7752	0.609623	0.640672	-55.5798	3.16857		-9.18767	0.912805	0.0215762		2.2	3.55	23.6533
20111000_E3D	Bulk soil	Yes	Not included in assemblies (metagenome used for mapping only)	N/A	No		2011-10-16	68°21.2012'N, 19°02.7985'E	Fen	N/A	24	25.5	27	3	90	saturated	6.6		3.2	2.2		5.9	5.9	93.6282	31.9533	45.1831	1.41403	-24.2809	0.125156	0.0270009	-62.5832	0.819351		-17.3165	0.912805	0.0215762		2.2	3.55	23.6533
20120600_E1D	Bulk soil	Yes	46_erioFirstShallows.1000bp.fa	3	Yes		2012-06-03	68°21.1941'N, 19°02.8114'E	Fen	N/A	11	12.5	14	7	14	saturated	9.1	1.4				5.6	5.6		38.0321	41.5564	1.09267	-25.8679	1.59896	0.340307	-55.7284	2.07831		-13.1178	1.65063	0.0514647		7.95	1.75	18.1749
20120600_E2D	Bulk soil	Yes	46_erioFirstShallows.1000bp.fa	3	No		2012-06-03	68°21.1986'N, 19°02.7959'E	Fen	N/A	12	13.5	15	7	15	saturated	11.9	1.6				5.5	5.5		25.2603	40.8085	1.61552	-26.6245	2.13413	0.598286	-57.9751	1.67793		-11.688	1.65063	0.0514647		7.95	1.75	18.1749
20120600_E3D	Bulk soil	Yes	46_erioFirstShallows.1000bp.fa	3	No		2012-06-03	68°21.2012'N, 19°02.8038'E	Fen	N/A	11	12.5	14	3.5	14	saturated	11.1	1				5.6	5.6		38.4827	38.6624	1.00467	-25.0453	0.82576	0.636254	-55.3841	1.548		-11.2877	1.65063	0.0514647		7.95	1.75	18.1749
20120700_E1D	Bulk soil	Yes	46_erioFirstShallows.1000bp.fa	3	No		2012-07-20	68°21.1942'N, 19°2.8058'E	Fen	N/A	24	25.5	27	15	265	saturated	12.8	12.3				5.7	5.7		33.5413	44.8616	1.3375	-25.9387	1.92895	0.032872	-59.3155	1.02809		-18.7848	0.806454	0.0204635		0.4	0.6	0
20120700_E2D	Bulk soil	Yes	Not included in assemblies (metagenome used for mapping only)	N/A	No		2012-07-20	68°21.1982'N, 19°2.8005'E	Fen	N/A	24	25.5	27	5	235	saturated	13.1	9.3				5.6	5.6		41.4725	43.9004	1.05854	-24.7438	-0.225703	0.313695	-52.776	2.11699		-12.2603
20120700_E3D	Bulk soil	Yes	46_erioFirstShallows.1000bp.fa	3	Yes		2012-07-20	68°21.2022'N, 19°2.8055'E	Fen	N/A	24	25.5	27	4	235	saturated	11.6	12.2				5.9	5.9		43.1291	42.4694	0.984703	-24.6652	-0.199685	0.108875	-54.1166	1.23345		-17.6905
20120800_E1D	Bulk soil	Yes	Not included in assemblies (metagenome used for mapping only)	N/A	No		2012-08-23	not measured	Fen	N/A	24	25.5	27	0	265	saturated	12.3	9.8				5.5	5.5		43.9638	45.8834	1.04366	-24.9608	2.37383	0.668959	-55.6772	4.03618		-9.44558
20120800_E2D	Bulk soil	Yes	Not included in assemblies (metagenome used for mapping only)	N/A	Yes		2012-08-23	not measured	Fen	N/A	24	25.5	27	0	235	saturated	12.6	9.1				5.7	5.7		13.6642	15.1139	1.1061	-27.6924	0.82313	0.471961	-54.6897	3.93825		-10.7477
20120800_E3D	Bulk soil	Yes	Not included in assemblies (metagenome used for mapping only)	N/A	Yes		2012-08-23	not measured	Fen	N/A	24	25.5	27	1	235	saturated	12.6	11.5				6	6		11.7578	17.508	1.48906	-27.8189	2.51628	0.252419	-52.4637	1.96488		-16.5448	0.667687	0.0185511	3.4729	0.45	2.6	12.9785
20120700_E1X	Bulk soil	Yes	46_erioFirstShallows.1000bp.fa	3	No		2012-07-20	68°21.1942'N, 19°2.8058'E	Fen	N/A	47	48.5	50	15	265	saturated	12.8	11.3				5.7	5.7		11.8515	9.8287	0.829318	-27.4575	0.92279	0.0591721	-58.8445	0.978957		-17.6578	0.816837	0.0170002		0.25	0.25	0
20120700_E2X	Bulk soil	Yes	46_erioFirstShallows.1000bp.fa	3	Yes		2012-07-20	68°21.1982'N, 19°2.8005'E	Fen	N/A	47	48.5	50	5	235	saturated	13.1	7.3				5.5	5.5		17.4662	8.28319	0.47424	-27.6778	-0.0131055	0.168798	-55.683	2.03427		-14.9338
20120700_E3X	Bulk soil	Yes	46_erioFirstShallows.1000bp.fa	3	No		2012-07-20	68°21.2022'N, 19°2.8055'E	Fen	N/A	44	45.5	47	4	235	saturated	11.6	10.4				5.9	5.9		17.469	12.6539	0.724361	-27.4737	0.712421	0.338834	-56.187	3.06047		-13.7178
20120800_E1X	Bulk soil	Yes	Not included in assemblies (metagenome used for mapping only)	N/A	No		2012-08-23	not measured	Fen	N/A	47	48.5	50	0	265	saturated	12.3	9				4.8	4.8		16.5093	8.82747	0.534696	-27.8281	0.518736	0.621194	-54.4604	5.11544		-6.82033
20120800_E2X	Bulk soil	Yes	Not included in assemblies (metagenome used for mapping only)	N/A	No		2012-08-23	not measured	Fen	N/A	47	48.5	50	0	235	saturated	12.6	7.7				5.8	5.8		15.065	7.35403	0.488152	-27.8455	0.510631
20120800_E3X	Bulk soil	Yes	Not included in assemblies (metagenome used for mapping only)	N/A	No		2012-08-23	not measured	Fen	N/A	44	45.5	47	1	235	saturated	12.6	10.8				6.1	6.1		15.0885	7.06513	0.468247	-27.8122	0.513579	0.394387	-55.2492	2.33087		-13.1993	0.564074	0.0125129	3.4146	0.45	0.1	10.6783
20110600_E1S	Bulk soil	No	Not included in assemblies (metagenome used for mapping only)	N/A	N/A
20110600_E2S	Bulk soil	No	Not included in assemblies (metagenome used for mapping only)	N/A	N/A
20110600_P2S	Bulk soil	No	62_palsa20140929.1000bp.fa	1	N/A
20120500_P11	Bulk soil	No	62_palsa20140929.1000bp.fa	1	N/A
20120500_P12	Bulk soil	No	62_palsa20140929.1000bp.fa	1	N/A
20120500_P21	Bulk soil	No	62_palsa20140929.1000bp.fa	1	N/A
20120500_P22	Bulk soil	No	62_palsa20140929.1000bp.fa	1	N/A
20120500_P31	Bulk soil	No	62_palsa20140929.1000bp.fa	1	N/A
20120500_P32	Bulk soil	No	62_palsa20140929.1000bp.fa	1	N/A
20120600_E1M	Bulk soil	No	46_erioFirstShallows.1000bp.fa	3	N/A
20120600_E2M	Bulk soil	No	46_erioFirstShallows.1000bp.fa	3	N/A
20120700_E2S	Bulk soil	No	46_erioFirstShallows.1000bp.fa	3	N/A
20120700_E3S	Bulk soil	No	46_erioFirstShallows.1000bp.fa	3	N/A
BFA	Virome	No	Virome	4	N/A	307000000	7/19/14-7/21/14	68°21.19189'N, 19°02.8572'E	Bog	frozen, replicate A	36	38	40			saturated
BFB	Virome	No	Virome	4	N/A	300000000	7/19/14-7/21/14	68°21.19189'N, 19°02.8572'E	Bog	frozen, replicate B	36	38	40			saturated
BCB	Virome	No	Virome	4	N/A	312000000	7/19/14-7/21/14	68°21.19189'N, 19°02.8572'E	Bog	chilled	36	38	40			saturated
FCA	Virome	No	Virome	4	N/A	273000000	7/19/14-7/21/14	68°21.1959'N, 19°02.7992'E	Fen	chilled, replicate A	36	38	40			saturated
FCB	Virome	No	Virome	4	N/A	373000000	7/19/14-7/21/14	68°21.1959'N, 19°02.7992'E	Fen	chilled, replicate B	36	38	40			saturated
PFA	Virome	No	Virome	4	N/A	379000000	7/19/14-7/21/14	68°21.2074'N, 19°2.8407'E	Palsa	frozen	36	38	40			saturated
PCA	Virome	No	Virome	4	N/A	220000000	7/19/14-7/21/14	68°21.2074'N, 19°2.8407'E	Palsa	chilled	36	38	40			saturated
20140700_SD_bulk	Bulk soil	No	ultrasmall	5	N/A		July 2014		Bog	N/A	20	22	24
20140700_SD_0.4	0.4 μm filter	No	ultrasmall	5	N/A		July 2014		Bog	N/A	20	22	24
20140700_SD_0.2	0.2 μm filter	No	ultrasmall	5	N/A		July 2014		Bog	N/A	20	22	24
20140700_SD_0.05	0.05 μm filter	No	ultrasmall	5	N/A		July 2014		Bog	N/A	20	22	24
20140700_SXD_bulk	Bulk soil	No	ultrasmall	5	N/A		July 2014		Bog	N/A	40	42	44
20140700_SXD_0.4	0.4 μm filter	No	ultrasmall	5	N/A		July 2014		Bog	N/A	40	42	44
20140700_SXD_0.2	0.2 μm filter	No	ultrasmall	5	N/A		July 2014		Bog	N/A	40	42	44
20140700_SXD_0.05	0.05 μm filter	No	ultrasmall	5	N/A		July 2014		Bog	N/A	40	42	44
20140700_ED_bulk	Bulk soil	No	ultrasmall	5	N/A		July 2014		Fen	N/A	20	22	24
20140700_ED_0.4	0.4 μm filter	No	ultrasmall	5	N/A		July 2014		Fen	N/A	20	22	24
20140700_ED_0.2	0.2 μm filter	No	ultrasmall	5	N/A		July 2014		Fen	N/A	20	22	24
20140700_ED_0.05	0.05 μm filter	No	ultrasmall	5	N/A		July 2014		Fen	N/A	20	22	24

## Sheet: S2
Supplementary Table 2: Viral population detection across the 21 metatranscriptomic samples
Viral Contig ID	# Genes Required for Detection Based on Contig Length	Detected in (#) Metatranscriptomes	20100900_E1D	20100900_E2S	20110700_E1D	20120600_E1D	20120600_P2M	20120600_S2D	20120600_S2M	20120600_S2S	20120700_E2X	20120700_E3D	20120700_E3M	20120700_P3D	20120700_P3M	20120700_S1D	20120700_S2M	20120800_E2D	20120800_E2M	20120800_E3D	20120800_P2M	20120800_S1M	20120800_S1X
Erio_VIRSorter_contig_13334_cat_2	1	17	1.40214	0	2.50166	0.129256	1.22584	4.39748	5.4377	0.270753	0	3.58442	0	0.0740741	0.374221	0.710138	0.43654	0	0.473688	2.84767	0.992958	1.95288	1.84419
Sphag_VIRSorter_20110816_S_1_M_paired_fq_gz_1__paired__contig_5790_cat_2	1	13	0.0410853	0	0.345977	0.0236092	0	0.0873269	0.203408	0.28265	0	0	0	0	0.0219655	0.412233	0.0918382	0.769403	0	2.88615	0	0.224894	2.37232
Erio_VIRSorter_contig_261180_cat_2	1	13	0	0	0.497693	0.415623	1.53276	1.11608	3.8105	1.12624	0	0.312219	0	0	0	1.93866	2.69944	0	0.993711	9.61941	0	1.68741	0.893633
Palsa_VIRSorter_contig_602551_cat_2	1	13	0.112512	0	0.51087	6.375	0	7.06392	1.39738	0.785071	0	0.604897	0	0	0.799154	2.48913	0.635446	0	0.34204	0	0	12.0906	30.3207
Erio_VIRSorter_contig_340324_cat_2	1	12	1.57341	0.0398724	0.585568	0.220868	0	0	0	0	0	0.704689	0.24673	0	0.148541	0.0730463	0	4.21922	0.361129	26.1459	24.7305	0	0
Sphag_VIRSorter_20110816_S_1_M_paired_fq_gz_1__paired__contig_36863_gene_8_gene_23_8577_22600_cat_5	1	11	0.506667	0	0.237731	0.142443	0.0352035	1.57294	0	0.0513595	0	0.131497	0	0	0	0.415246	0.0567466	0	0.363527	0	0	0.326436	0
Palsa_VIRSorter_contig_2259446_gene_1_gene_15_153_12506_cat_5	1	11	2.47795	0.166766	0.219628	0.295658	0	0.699165	0	0	0.599045	0.0873512	0	1.84568	0	0	0	0.0811287	0	0.552536	0	0.0246619	0
Sphag_VIRSorter_20110816_S_1_M_paired_fq_gz_1__paired__contig_4304040_cat_2	1	11	0	0.729167	0.742668	1.0737	0	0.803552	1.47927	0	0	0.414566	0.238596	0	0	1.08077	0	0	0.77554	0	0	2.98699	0.782632
Sphag_VIRSorter_20110816_S_1_M_paired_fq_gz_1__paired__contig_573158_cat_2	1	11	0.051374	0	0	0.0180786	0	2.33159	0.921353	0	0	0.0889355	0	1.95831	0.0907029	2.0745	0.525374	0	0	0	0	1.79684	1.9442
Erio_VIRSorter_contig_136368_cat_2	2	11	1.38532	0	1.64601	7.03227	0	3.768	0	0	0	0.822431	2.14785	0	0	9.06346	0	3.79811	3.9268	0	0	3.8154	1.36532
Erio_VIRSorter_contig_23371_circular_cat_2	1	11	1.93147	0.79365	6.61378	10.1518	0	0	0	0	2.61299	1.98142	0.174897	0	0.120203	0	0	1.92834	5.1703	12.3457	0	0	0
VIRSorter_E3_04M_nesoni_single_contig_10559_cat_2	1	10	0	0	0	0	0	0.543833	0.361744	0.0080819	0	0	0	0.598802	0.0885609	0.297158	0.0284238	0	0.0704898	0	0	0.320374	0.810662
Palsa_VIRSorter_contig_579859_gene_11_gene_29_8615_24321_cat_5	1	10	0.305882	0	0.378721	0.484831	0	0	0	0.500654	0	0.519373	0	0	0.503268	0	0.0810458	0	0.0652347	0.580743	0	0.21499	0
SoilVir_contig_100_186	1	10	0	0.192429	0	0.130389	0	0.510562	0	2.36723	0	0.337539	0	0	0.33123	0.212252	0.512093	0	0	0	0	1.10606	0.0595903
Erio_VIRSorter_contig_1139257_cat_2	1	10	0.94214	0	0.654789	1.37138	0	0	0	0	1.37474	0.34628	1.55558	0	0.361582	0.0336307	0	0.943036	1.38122	0	0	0	0
Sphag_VIRSorter_20110816_S_1_M_paired_fq_gz_1__paired__contig_876626_cat_2	1	10	0	0	1.71036	1.00499	0.885144	0.250205	1.0437	0	0	0.485643	0	0	0	1.09021	0.167979	0	0	0	0	3.55966	0.128589
Erio_VIRSorter_contig_1138828_gene_4_gene_15_1169_11482_cat_5	1	10	1.8577	0	0	0.364123	0.408432	0	0	0	0	0.383061	0.480702	0	0.397489	0	0.0988655	13.0096	0.584294	20.0126	0	0	0
Sphag_VIRSorter_20110816_S_1_M_paired_fq_gz_1__paired__contig_997823_cat_2	1	10	0	0	0.419608	0	0	1.84293	2.80613	3.91583	0	0.138889	0	0	0.121569	2.30135	1.21975	0	0	24.3196	0	1.30898	0
Sphag_VIRSorter_20110816_S_1_M_paired_fq_gz_1__paired__contig_229752_cat_2	1	10	0	0	0.987906	0.19372	0	0	0.486891	0.94123	0	0.347951	0	0	0	11.0679	0.246953	0	0	12.1041	0	9.33194	6.32194
Sphag_VIRSorter_20110816_S_1_M_paired_fq_gz_1__paired__contig_1029_gene_1_gene_13_0_18103_cat_5	1	9	1.02478	0	0.638964	0.469127	0	0.770571	0	0	0	0.327947	0	0	0	0	0.0390817	0	0.340244	0	0	0.761407	0.46909
Palsa_VIRSorter_contig_572431_gene_15_gene_44_14183_40201_cat_5	2	9	0.71123	0	0.990966	0.28071	0	0.844208	0	0	0	0.735877	0	0	0	0	0	0.347062	0.350758	2.1	0	0.250181	0
Sphag_VIRSorter_20110816_S_1_M_paired_fq_gz_1__paired__contig_973_gene_1_gene_15_54_15552_cat_5	1	9	0	0	0.12203	0.722474	0	0.627768	1.82219	0.936053	0	0.170634	0	0	0	0.649145	0.834977	0	0	0	0	1.11818	0
VIRSorter_E3_04M_nesoni_single_contig_368339_cat_2	1	9	0	0	0.590731	0.423214	0	1.8768	0.181929	1.02089	0	0	0	0	0	2.48464	0	0	0	0.287666	0	3.58633	2.45952
Sphag_VIRSorter_20110816_S_1_M_paired_fq_gz_1__paired__contig_975166_cat_2	3	9	1.26455	0	1.95366	0.4787	0	3.00113	0	0	0	1.89932	0	0	0	0.898042	0	0	0.924721	0	0	0.45467	5.2711
Erio_VIRSorter_contig_4069861_cat_1	1	9	1.60718	0	2.36312	1.09014	0	0	0	0	0	1.9518	1.25194	0.183575	0	0.666416	0	0	1.18668	7.27309	0	0	0
Palsa_VIRSorter_contig_1193244_cat_2	8	9	0	0	0.585392	0	0	2.85512	2.14868	0.895544	0	0.948534	0	0	0	2.63841	0.957875	0	0	0	0	4.17556	8.49011
Erio_VIRSorter_contig_3368772_cat_2	1	9	0.255846	0	0.55344	0.82451	0	0	0	0	0	0.816625	5.07264	0	0.47327	0	0	0.177673	0.616038	15.1602	0	0	0
Erio_VIRSorter_contig_46701_cat_2	1	9	0	0	0.189655	0	0	0.345977	0	0.107784	0	0.0955795	0	0.838323	0	0.151697	0	0	0	3.17546	0	0.699952	21.1905
Erio_VIRSorter_contig_117159_cat_2	1	9	6.63982	0	1.82746	0	5.50268	0	1.50258	0	0	3.27068	0	0	0	0	0	9.96525	3.79705	17.0664	1.13709	0	0
Erio_VIRSorter_contig_12392_gene_12_gene_34_13231_37717_cat_5	2	9	2.64797	0.402855	4.84899	7.47418	0	9.61848	0	0	0	2.61696	1.09995	0	0	0	0	19.524	8.59348	0	0	0	0
Palsa_VIRSorter_contig_143891_cat_2	1	9	3.0582	0	0.12185	0	0	0.472222	0.30787	0	0	0.286376	0	57.4465	0.0694444	0.728814	0	0	0	0.00617284	0	0	0
Erio_VIRSorter_contig_187708_cat_2	8	9	8.22785	0.937624	28.1184	16.9837	0	0	0	0	0	12.7495	3.63539	0	0	0	0	10.5858	4.27853	15.419	0	0	0
Sphag_VIRSorter_20110816_S_1_M_paired_fq_gz_1__paired__contig_21620_cat_2	1	8	0	0.000865052	0.000288351	0	0	0.000865052	0	0	0	0.000576701	0	0.016436	0	0	0	0.0017301	0	0.000288351	0	0.123179	0
VIRSorter_E3_04M_nesoni_single_contig_46521_cat_2	1	8	0	0	0	1.26115	0	1.72852	0.128596	0.10828	0	0	0	0	0	0.526745	0.0573248	0	0	0	0	0.132275	0.974844
Erio_VIRSorter_contig_113_cat_2	1	8	0.341352	0	1.24689	0.982125	0	0	0	0	0	0.662097	1.52459	0	0	0	0	0.251572	0.152011	0.155508	0	0	0
VIRSorter_E3_04M_nesoni_single_contig_144285_cat_2	1	8	0	0	0.383575	0	0	2.26253	1.06796	0.295853	0	0	0	0	0	0.52559	0.221972	0	0	0.820273	0	0.311484	0
Erio_VIRSorter_contig_54852_cat_2	1	8	1.17115	0.198865	0.884402	0.654403	0.0930018	0	0	0	0	1.06393	1.28525	0	0	0	0	0	0.681648	0	0	0	0
Erio_VIRSorter_contig_837971_cat_2	4	8	0.848688	0.342203	1.09736	1.14693	0	0	0	0	0	0.622739	1.88913	0	0	0	0	0	1.42404	0.880778	0	0	0
Erio_VIRSorter_contig_13427_gene_10_gene_22_7024_17154_cat_5	1	8	1.29939	0.368622	2.73683	2.56916	0	0	0	0	0	1.99736	0.870255	0	0	0.836257	0	0	0.38681	0	0	0	0
Erio_VIRSorter_contig_544873_cat_2	5	8	1.22958	0.734528	1.09026	1.26349	0	0	0	0	0	1.01972	4.13941	0	0	0	0	2.54755	0.849942	0	0	0	0
Sphag_VIRSorter_20110816_S_1_M_paired_fq_gz_1__paired__contig_1447870_cat_2	1	8	6	0	0	0	0	1.13873	3.62057	0.217429	0	0.565047	0	0	0	0.299148	0	0	0	0	0	1.30299	0.0726442
Sphag_VIRSorter_20110816_S_1_M_paired_fq_gz_1__paired__contig_64419_cat_2	1	8	0	0	0	0	0	0	0.608696	7.68641	0	0	0	0	0.109807	0.184806	1.61983	0	0	1.8655	0	1.46531	0.545814
Sphag_VIRSorter_20110816_S_1_M_paired_fq_gz_1__paired__contig_275332_cat_2	1	8	0	0	0	0	0	0.561905	2.56577	4.58071	1.85368	0	0	0	0	1.36696	1.87875	0.693076	0	0	0	0.837553	0
VIRSorter_E3_04M_nesoni_single_contig_368914_cat_2	1	8	0.0664962	0	0.340787	0	0	4.20441	0.247318	0.578471	0	0	0	0	0	1.23728	0	0	0	0	0	3.02414	5.82281
Erio_VIRSorter_contig_3645610_gene_3_gene_24_1305_21884_cat_5	2	8	0.81546	0.689586	0.869794	10.0536	0	0	0	0	0	0.589591	2.89305	0	0	0	2.52165	0	0.743989	0	0	0	0
Sphag_VIRSorter_20110816_S_1_M_paired_fq_gz_1__paired__contig_508385_circular_cat_2	1	8	0	0	0	0	0	4.98188	2.11005	2.41952	0	0	0	0	0	1.01352	3.60028	0	0	6.00121	0	4.87868	2.42707
Erio_VIRSorter_contig_205325_cat_2	5	8	1.53669	0.923208	4.51942	1.35993	0	0	0	0	0	1.65273	0	0	0	0	0	5.74351	3.60307	14.3301	0	0	0
SoilVir_contig_100_264	1	8	0	0	0	0.156766	0	5.1438	2.35115	1.0081	0	0	0	0	0	6.47365	0.02589	0	0	0	0	3.79446	16.5504
Erio_VIRSorter_contig_2501276_circular_cat_2	7	8	4.25786	0	0.927823	0.689781	0	0	0	0	0	3.26277	1.85471	0	0	0	0	22.589	2.06038	13.4569	0	0	0
Erio_VIRSorter_contig_692675_cat_2	5	8	2.76102	0.766252	19.4297	16.0224	0	0	0	0	0	6.04753	2.51179	0	0	0.373278	0	0	8.72018	0	0	0	0
Erio_VIRSorter_contig_3764469_cat_2	6	8	1.96827	0	0.725825	1.16458	0	0	0	0	0	7.63229	0	0	1.03409	0	0	15.3816	1.50931	36.2652	0	0	0
Erio_VIRSorter_contig_357243_cat_2	1	8	0	0	0.315507	0	0	3.51118	1.1468	0.663379	0	0.122007	0	0	0	1.63008	0	0	0	0	0	2.28151	59.1986
Sphag_VIRSorter_20110816_S_1_M_paired_fq_gz_1__paired__contig_1556162_gene_7_gene_21_4723_15346_cat_5	1	7	0	0	0	0	0	0.0665958	0	0.0145833	0	0.0279844	0	0	0	0.025859	0.0247963	0	0	0	0	0.815082	0.0141693
Sphag_VIRSorter_20110816_S_1_M_paired_fq_gz_1__paired__contig_3868080_cat_2	1	7	0	0	0.176822	0	0	0.24084	0.312442	0.234299	0	0	0	0	0	0.504788	0.25001	0	0	0	0	0.0683387	0
Erio_VIRSorter_contig_1271872_cat_2	1	7	0.334806	0.538674	0.20687	0.749618	0	0	0	0	0	0.477348	0.206573	0	0	0	0	0	0.541007	0	0	0	0
Sphag_VIRSorter_20110816_S_1_M_paired_fq_gz_1__paired__contig_1184118_cat_2	1	7	0	0	0.0866228	0.324561	0	0	0.148026	0.232354	0	0	0	0	0	0.134868	2.12281	0	0	0	0	0.465826	0
Erio_VIRSorter_contig_565651_cat_2	1	7	0	0	0.960869	1.22082	0	0	0	0.324324	0	0.324255	0.36931	0.11731	0	0	0	0	0.423642	0	0	0	0
Erio_VIRSorter_contig_1018865_cat_2	1	7	0.839158	0	1.14071	1.21212	0	0	0	0	0	0.182638	0.329372	0	0	0	0	0.0792935	0.297633	0	0	0	0
Palsa_VIRSorter_contig_2627290_cat_2	1	7	0.125926	0	1.05811	1.20198	0	0	0	0	0	0.268653	1.55615	0	0	0	0	0.460654	1.01022	0	0	0	0
Sphag_VIRSorter_20110816_S_1_M_paired_fq_gz_1__paired__contig_4258874_cat_2	1	7	0	0	0.258334	0.587964	0	1.58902	1.54208	0	0	0.0655792	0	0	0	0.913605	0	0	0	0	0	0.899712	0
Sphag_VIRSorter_20110816_S_1_M_paired_fq_gz_1__paired__contig_3284496_cat_2	1	7	0.513626	0	0.038961	0	0	0	0	0	0	0.641791	2.62338	0	0	0	0	0	0.101732	0	0	2.26623	0.733766
Sphag_VIRSorter_20110816_S_1_M_paired_fq_gz_1__paired__contig_1028_cat_2	1	7	0	0	0	0	0	0.29634	0.250768	2.79108	0	0	0	0.135502	0	0.321617	2.15273	0	0	0	0	1.56778	0
Sphag_VIRSorter_20110816_S_1_M_paired_fq_gz_1__paired__contig_4034217_cat_2	2	7	0	0	0.850429	0	0	0.651726	3.18373	0	0	0.525627	0	0	0	0.888791	0	0	0	0	0	2.10656	0.206183
Sphag_VIRSorter_20110816_S_1_M_paired_fq_gz_1__paired__contig_1538044_cat_2	1	7	0	0	0	0	0	0.293375	1.01217	1.34712	0	0	0	0	0	0.837715	1.60115	0	0	0	0	1.41256	2.06625
Sphag_VIRSorter_20110816_S_1_M_paired_fq_gz_1__paired__contig_3924488_cat_2	1	7	0.146015	0	0.414621	0	0	1.33124	0	0.597879	0	0.438627	0	0	0	1.35744	0	0	0	0	0	0	5.63938
Sphag_VIRSorter_20110816_S_1_M_paired_fq_gz_1__paired__contig_723966_cat_2	3	7	0	0	0.545382	0	0	0	0	0	0	0.535238	0	0	0	1.37712	0	0	0.303141	0.895789	0	0.786894	5.50756
Sphag_VIRSorter_20110816_S_1_M_paired_fq_gz_1__paired__contig_3825311_cat_2	1	7	0	0	0	0	0	0.531002	2.16729	0.066198	0	0	0	0	0	3.937	1.85173	0	0	0	0	1.7264	0.0899613
Sphag_VIRSorter_20110816_S_1_M_paired_fq_gz_1__paired__contig_4059438_cat_2	1	7	0	0	0.960954	1.00083	0	4.10404	0	0	0	0.315098	0	0	0	1.7506	0	0	0.298246	0	0	2.18095	0
Erio_VIRSorter_contig_2623222_cat_2	2	7	0.91648	0.914079	0	0.547168	0	0	0	0	4.75262	1.16318	1.87223	0	0	0	0	0	0.94951	0	0	0	0
Sphag_VIRSorter_20110816_S_1_M_paired_fq_gz_1__paired__contig_36286_cat_2	1	7	0.0689103	0	0	0	0	3.21495	0	1.94098	0	0	0	0	0.144231	0.0560897	0	0	0	0	0	3.64216	2.11251
VIRSorter_E3_04M_nesoni_single_contig_372119_cat_2	1	7	0	0	0	0	0	2.91791	0	0.404167	0	0	0	0	0	0.42076	2.11758	0.506667	0	0	0	0.434557	5.16105
Erio_VIRSorter_contig_3641772_cat_2	1	7	0.781706	0	0.269915	0.794401	0	0	0	0	7.40466	0.266628	0.8355	0	0	0	0	0	1.74717	0	0	0	0
Erio_VIRSorter_contig_3639874_cat_2	6	7	0	0	0.88963	1.22859	0	0	0	0	0	0.492684	0.583695	0	4.61382	0	0	0	2.22571	2.6986	0	0	0
VIRSorter_E3_04M_nesoni_single_contig_24035_cat_2	1	7	0.897847	0	2.68574	0	0	1.60162	6.23022	0	0	0.855625	0	0	0	0.316547	0	0	0.486786	0	0	0	0
Sphag_VIRSorter_20110816_S_1_M_paired_fq_gz_1__paired__contig_555073_cat_2	5	7	0	0	0.308551	0	0	0.629998	1.25961	1.7362	0	0	0	0	0	5.0635	0.997992	0	0	0	0	4.58356	0
Erio_VIRSorter_contig_6640318_cat_2	1	7	0.368371	0	0.188435	0	0	0	0	0	0	0.185604	0	0	0.125811	0.118896	0	2.0743	0	12.0475	0	0	0
Sphag_VIRSorter_20110816_S_1_M_paired_fq_gz_1__paired__contig_185145_cat_2	2	7	0	0	0.468942	0.579492	0	4.05779	2.5632	0.812365	0	0	0	0	0	1.65367	5.285	0	0	0	0	0	0
Sphag_VIRSorter_20110816_S_1_M_paired_fq_gz_1__paired__contig_4023697_cat_1	1	7	0	0	0	0	0	1.44997	3.33467	1.06412	0	0	0	0	0	6.11904	0.0691574	0	0	0	0	4.14451	1.22298
VIRSorter_E3_04M_nesoni_single_contig_12041_cat_2	2	7	0	0	0	0	0	2.11245	1.29449	0.446607	0	0	0	0	0	3.19328	3.07133	0	0	0	0	2.18376	5.60807
Sphag_VIRSorter_20110816_S_1_M_paired_fq_gz_1__paired__contig_529345_cat_2	2	7	0	0	0	0	0	2.44865	2.58579	3.49938	0	0	0	0	0	1.87945	3.00518	0	0	0	0	6.80816	0.521531
Palsa_VIRSorter_contig_2779088_cat_2	2	7	0	0	0	0	0	1.10387	5.25591	2.64484	0	0	0	0.447932	0	3.20667	0	0	0	0	0	2.25685	7.61957
Sphag_VIRSorter_20110816_S_1_M_paired_fq_gz_1__paired__contig_3858511_cat_2	1	7	0	0	0	0	0	3.07067	0.790128	0	0	0	0	0	0	4.29499	0.13723	0	0	1.11622	0	4.79015	13.0859
Sphag_VIRSorter_20110816_S_1_M_paired_fq_gz_1__paired__contig_163077_cat_2	1	7	0	0	0	0	0	1.73611	3.86378	2.04047	0	0	0	0	0	2.36746	1.92288	0	0	0	0	2.67921	13.2215
SoilVir_contig_100_204	1	7	0	0	0	0	0	3.2403	9.63128	1.27469	0	0	0	0	0	6.21252	4.82159	0	0	0	0	4.50217	0.397157
Erio_VIRSorter_contig_2822401_cat_2	1	7	1.15666	0	0.59374	1.08529	0	0	0	0	23.4327	0.546846	1.11692	0	0	0	0	0	2.29453	0	0	0	0
Erio_VIRSorter_contig_435976_cat_2	1	7	0.512986	0	1.14903	1.14193	0	0	0	0	0	1.0157	0	0	0	0	0	1.03769	2.58252	25.899	0	0	0
Erio_VIRSorter_contig_2950458_cat_2	1	7	0	0	1.00378	0	0	0	0	0	0	0.534904	0.270792	0	0.613485	0	0	2.26616	0	39.0151	0.216675	0	0
Erio_VIRSorter_contig_9594_gene_15_gene_28_14092_24308_cat_5	1	6	0.484848	0	0.195147	0.0734423	0	0	0.039312	0	0	0.153846	0	0	0	0	0	0	0.213435	0	0	0	0
Sphag_VIRSorter_20110816_S_1_M_paired_fq_gz_1__paired__contig_549528_cat_2	1	6	0	0	0	0	0	0.0963542	0.879868	0.119362	0	0	0	0	0	0.268993	0	0	0	0	0	0.54712	0.24566
Erio_VIRSorter_contig_45419_cat_2	1	6	0.543905	0	0.350349	0.435085	0	0	0	0.0498442	0	0.0424028	0	0	0	0	0	0	0.98041	0	0	0	0
Sphag_VIRSorter_20110816_S_1_M_paired_fq_gz_1__paired__contig_1816274_gene_1_gene_10_498_16204_cat_5	1	6	0	0	0	0	0	0	0	0.100236	0	0	0	0	1.313	0.51773	0.390544	0	0	0	0.108624	0.351454	0
Erio_VIRSorter_contig_1296631_cat_1	1	6	0.428795	0	2.07675	1.04526	0	0	0	0	0	0.280016	0.355008	0	0	0	0	0	0	0.160661	0	0	0
Sphag_VIRSorter_20110816_S_1_M_paired_fq_gz_1__paired__contig_1154968_cat_2	1	6	0	0	0	0	0	0.109375	0.91553	0.967782	0	0	0	0	0	1.56382	0.324623	0	0	0	0	0.654762	0
VIRSorter_E3_04M_nesoni_single_contig_284876_cat_2	1	6	0	0	0.0629302	0	0	1.11394	0	0	0	0.543756	0	0	0	0.57615	0	0	0	0	0	1.35202	1.14061
SoilVir_contig_100_179	1	6	0	0	0	0.0684717	0	0.739594	0.576197	0	0	0	0	0	0	2.00899	0	0	0	0	0	0.530233	1.09618
Sphag_VIRSorter_20110816_S_1_M_paired_fq_gz_1__paired__contig_1214696_cat_2	2	6	0	0	0	0	0	0.855305	0	0.312927	0	0	0	0	0	0.40671	0	0	0	1.76834	0	1.28277	0.637304
Sphag_VIRSorter_20110816_S_1_M_paired_fq_gz_1__paired__contig_32739_cat_2	1	6	0	0	0	0	0	0.124475	0.259942	0.638917	0	0	0	0	0	0.0785645	2.71122	0	0	0	0	1.87178	0
Erio_VIRSorter_contig_692336_cat_2	4	6	1.33914	0	0.519672	0.648577	0	0	0	0	0	0.36594	1.26044	0	0	0	0	0	1.56086	0	0	0	0
Erio_VIRSorter_contig_464910_cat_2	2	6	0.649502	0	0.658277	0.976503	0	0	0	0	0	0.521968	0	0	0	0	0	1.5434	2.29635	0	0	0	0
Sphag_VIRSorter_20110816_S_1_M_paired_fq_gz_1__paired__contig_515574_cat_2	1	6	0	0	0	0	0	0.851686	1.0912	0.83599	0	0	0	0	0	2.14352	0.149163	0	0	0	0	1.66917	0
Sphag_VIRSorter_20110816_S_1_M_paired_fq_gz_1__paired__contig_5215_cat_2	2	6	0	0	0	0	0	0.108319	1.58999	1.45916	0	0	0	0	0	0.753418	1.28848	0	0	0	0	1.84512	0
Sphag_VIRSorter_20110816_S_1_M_paired_fq_gz_1__paired__contig_4055724_cat_2	2	6	0	0	0.564413	0	0	3.94497	0	0	0	0.271621	0	0	0	0.143981	0	0	0	0	0	1.50643	0.635931
Erio_VIRSorter_contig_2198729_gene_7_gene_36_5150_27298_cat_5	3	6	2.07499	0	0.406769	0.956211	0	0	0	0	0	0.605617	0.985245	0	0	0	0	0	2.03975	0	0	0	0
Sphag_VIRSorter_20110816_S_1_M_paired_fq_gz_1__paired__contig_1405770_cat_2	1	6	0	0	0	0	0	0.151316	1.17618	0.122798	0	0	0	0	0	0.773678	2.22243	0	0	0	0	2.93333	0
Erio_VIRSorter_contig_374759_cat_2	4	6	0.918017	0	1.18743	1.2773	0	0	0	0	0	0.755324	1.81001	0	0	0	0	0	1.70834	0	0	0	0
Sphag_VIRSorter_20110816_S_1_M_paired_fq_gz_1__paired__contig_1561511_cat_2	4	6	0	0	0	0	0	1.14537	0.947885	1.08789	0	0	0	0	0	0	2.42888	0	0	0	0	1.40575	1.60156
VIRSorter_E3_04M_nesoni_single_contig_27575_cat_2	3	6	2.82957	0	1.81123	0	0	0	0	0	0	1.66488	0.841647	0	0	0.203741	0	0	1.32356	0	0	0	0
Sphag_VIRSorter_20110816_S_1_M_paired_fq_gz_1__paired__contig_1509672_circular_cat_2	1	6	0	0	0.331343	0.346579	0	1.57071	2.24959	0	0	0	0	0	0	2.32449	0	0	0	0	0	2.52275	0
Sphag_VIRSorter_20110816_S_1_M_paired_fq_gz_1__paired__contig_2882124_cat_2	2	6	0	0	0	0	0	2.07151	2.34612	0.64038	0	0.293346	0	0	0	1.53172	0	0	0	0	0	2.56057	0
Sphag_VIRSorter_20110816_S_1_M_paired_fq_gz_1__paired__contig_928351_cat_2	2	6	0	0	0	0	0	1.68085	2.14489	0.93244	0	0	0	0	0	2.11498	0.800726	0	0	0	0	1.90113	0
Sphag_VIRSorter_20110816_S_1_M_paired_fq_gz_1__paired__contig_193645_cat_2	6	6	0	0	0.730254	0	0	1.42431	0	1.58596	0	0	0	0	0	0.551947	2.34369	0	0	0	0	2.96196	0
Erio_VIRSorter_contig_1353109_cat_2	5	6	1.10589	0	4.41448	1.32058	0	0	0	0	0	0.996384	0	0	0.329915	0	0	0	1.9861	0	0	0	0
Sphag_VIRSorter_20110816_S_1_M_paired_fq_gz_1__paired__contig_397198_cat_2	1	6	0	0	0	0	0	0	1.98792	5.44952	0	0	0	0	0	0.841657	0.326347	0	0	0	0	1.43273	0.293785
Sphag_VIRSorter_20110816_S_1_M_paired_fq_gz_1__paired__contig_3853410_cat_2	2	6	0	0	0	0.450446	0	1.72595	0.889295	0	0	0	0	0	0	1.33237	0	0	0	0	0	2.04985	3.93805
Sphag_VIRSorter_20110816_S_1_M_paired_fq_gz_1__paired__contig_399204_cat_2	1	6	0	0	0	0	0.239274	1.7656	1.9331	0	0	0	0	0	0	0.668439	5.10393	0	0	0	0	0.835804	0
Sphag_VIRSorter_20110816_S_1_M_paired_fq_gz_1__paired__contig_4290500_cat_2	1	6	0	0	0	0.0631758	0	1.31132	0.142132	0	0	0	0	0	0	1.16766	0	0	0	0	0	0.34327	7.67638
Sphag_VIRSorter_20110816_S_1_M_paired_fq_gz_1__paired__contig_3876498_cat_2	3	6	0	0	0.705781	0.707531	0	4.07267	0	0	0	0.695839	0	0	0	1.45824	0	0	0	0	0	0	3.42755
Sphag_VIRSorter_20110816_S_1_M_paired_fq_gz_1__paired__contig_3853042_cat_2	1	6	0	0	0	0	0	2.74092	0.208065	0	0	0	0	0	0	1.62573	0.184655	0	0	0	0	1.59924	4.79316
Erio_VIRSorter_contig_5101111_cat_2	1	6	0.826726	1.4058	2.03869	0.932986	0	0	0	0	0	3.17335	2.84565	0	0	0	0	0	0	0	0	0	0
Sphag_VIRSorter_20110816_S_1_M_paired_fq_gz_1__paired__contig_1723740_cat_2	4	6	0	0	0	0	0	2.17688	3.60712	0.663633	0	0	0	0	0	1.38511	1.12594	0	0	0	0	2.26918	0
Erio_VIRSorter_contig_458543_cat_2	5	6	0.801922	2.28391	2.23914	3.40409	0	0	0	0	0	1.77139	0	0	0	0	0	0	0.831325	0	0	0	0
Erio_VIRSorter_contig_3272129_cat_2	1	6	0	0	0	0	0	0.0438714	0	0	0	0	0	0	0	0.216641	0	0	0.422855	10.2558	0	0.0331197	0.413462
Sphag_VIRSorter_20110816_S_1_M_paired_fq_gz_1__paired__contig_489256_cat_2	3	6	0	0	0	0	0	0.743348	0.857913	2.71931	0	0	0	0	0	0.738268	5.54733	0	0	0	0	1.36543	0
Sphag_VIRSorter_20110816_S_1_M_paired_fq_gz_1__paired__contig_1120155_cat_2	3	6	0	0	0	0	0	0.590364	4.90839	0.410312	0	0	0	0	0	1.79635	0.516627	0	0	0	0	3.75127	0
VIRSorter_E3_04M_nesoni_single_contig_65894_cat_2	2	6	0.534097	0	0.854587	0	0	0	0	0	0	0.707924	0	0	0	0	0	0	0.684314	0	0	2.32168	7.28329
Sphag_VIRSorter_20110816_S_1_M_paired_fq_gz_1__paired__contig_276986_cat_2	1	6	0	0	0	0	0	1.73726	1.80954	0.545382	0	0	0	0	0	3.68154	2.91775	0	0	0	0	2.07932	0
Sphag_VIRSorter_20110816_S_1_M_paired_fq_gz_1__paired__contig_1594384_cat_2	1	6	0	0	0	0	0	1.73413	1.04076	2.02016	0	0.0692641	0	0	0	4.09289	4.47707	0	0	0	0	0	0
Erio_VIRSorter_contig_1446639_cat_2	10	6	2.71798	0	1.81627	1.7652	0	0	0	0	0	1.6287	4.79125	0	0	0	0	0	1.25495	0	0	0	0
Sphag_VIRSorter_20110816_S_1_M_paired_fq_gz_1__paired__contig_717230_cat_2	4	6	0	0	0	0	0	0.974468	1.66752	4.40085	0	0	0	0	0	0.97394	2.97994	0	0	0	0	3.03537	0
Sphag_VIRSorter_20110816_S_1_M_paired_fq_gz_1__paired__contig_342180_cat_2	2	6	0	0	0	0	0	0	2.6802	4.22275	5.4559	0	0	0	0	0.694101	2.22164	0	0	0	0	0.556903	0
Sphag_VIRSorter_20110816_S_1_M_paired_fq_gz_1__paired__contig_280920_cat_2	3	6	0	0	0	0	0	2.19384	5.0417	0.887313	0	0	0	0	0	2.4327	1.77143	0	0	0	0	4.16647	0
Sphag_VIRSorter_20110816_S_1_M_paired_fq_gz_1__paired__contig_4005901_cat_2	2	6	0	0	0	0	0	2.62304	4.18777	0.547483	0	0	0	0	0	1.33054	4.84934	0	0	0	0	3.13335	0
Sphag_VIRSorter_20110816_S_1_M_paired_fq_gz_1__paired__contig_1189219_cat_2	1	6	0	0	0	0	0	0	1.39322	1.1989	0	0	0	0	0	0.23163	2.77433	0	0	0	0	4.27826	7.01994
Sphag_VIRSorter_20110816_S_1_M_paired_fq_gz_1__paired__contig_1095023_cat_2	2	6	0	0	0	0	0	0.721218	3.20627	2.7111	0	0	0	0	0	2.55025	3.07093	0	0	0	0	4.94939	0
Sphag_VIRSorter_20110816_S_1_M_paired_fq_gz_1__paired__contig_164001_cat_2	1	6	0	0	0	0	0	3.33284	1.5439	0.664109	0	0	0	0	0	0.204278	9.81797	0	0	0	0	1.86934	0
Sphag_VIRSorter_20110816_S_1_M_paired_fq_gz_1__paired__contig_2540043_cat_2	1	6	0	0	0	0	0	0	1.13804	1.07267	0	0	0	0.128268	0	4.33546	8.89805	0	0	0	0	2.30264	0
Sphag_VIRSorter_20110816_S_1_M_paired_fq_gz_1__paired__contig_3126258_cat_2	1	6	0	0	0	0	0	0	1.89934	2.18306	0	0	0	0	8.04444	0.884402	3.02226	0	0	0	0	2.46513	0
Sphag_VIRSorter_20110816_S_1_M_paired_fq_gz_1__paired__contig_5153_cat_2	4	6	0	0	0	0	0	1.73869	3.08937	2.29967	0	0	0	0	0	1.55161	3.0893	0	0	0	0	7.3323	0
Sphag_VIRSorter_20110816_S_1_M_paired_fq_gz_1__paired__contig_591638_cat_2	11	6	0	0	0	0	0	3.87326	4.10288	1.44383	0	0	0	0	0	3.2854	2.76049	0	0	0	0	3.90735	0
Sphag_VIRSorter_20110816_S_1_M_paired_fq_gz_1__paired__contig_3897435_cat_2	3	6	0	0	0	0	0	0.653773	2.21114	0.952126	0	0	0	0	0	5.06203	8.18912	0	0	0	0	2.44179	0
Erio_VIRSorter_contig_242937_cat_2	4	6	0	0	1.144	0.455054	0	0	0	0	0	1.13849	0	0	0	0	0	2.38939	1.40067	13.0951	0	0	0
VIRSorter_E3_04M_nesoni_single_contig_9423_cat_2	3	6	2.2288	0	6.35859	0.694589	0	0	0	0	0	5.55891	0	0	3.67883	0	0	0	1.12876	0	0	0	0
Sphag_VIRSorter_20110816_S_1_M_paired_fq_gz_1__paired__contig_1040190_cat_2	2	6	0	0	0	0	0	2.26842	0.769846	0.43706	0	0	0	0	0	5.71003	0	0	0	0	0	4.96121	6.83305
Erio_VIRSorter_contig_3083334_cat_2	1	6	0	0	0.941134	3.04497	0	0	0	0	0	0.332606	1.41523	0	12.7566	0	0	0	2.921	0	0	0	0
VIRSorter_E3_04M_nesoni_single_contig_368568_cat_2	1	6	0	0	0	0	0	0.599301	0	0.31324	0	1.35641	0	0	0	1.25069	0	0	0	18.7874	0	0.531666	0
Erio_VIRSorter_contig_9321968_cat_2	1	6	3.42562	0.837146	5.08984	1.91174	0	0	0	0	0	9.72369	7.74074	0	0	0	0	0	0	0	0	0	0
Erio_VIRSorter_contig_8618233_cat_2	1	6	2.06692	0	0.91886	0	0	0	0	0	0	0.849077	0	0	0.115727	0	0	9.6246	0	21.5259	0	0	0
Erio_VIRSorter_contig_1525790_cat_2	1	6	0	0	0.44835	0	0	0	0	0	0	0.587017	0.878479	0	0	0	0.276265	5.04329	0	41.1814	0	0	0
VIRSorter_E3_04M_nesoni_single_contig_5004_cat_2	6	6	1.06518	0	0.588935	0	0	0	0	0	0	3.12441	0	0	0	0	0	9.25386	2.12475	35.0818	0	0	0
Erio_VIRSorter_contig_342660_cat_2	2	6	0	0	26.3207	12.9638	0	0	0	0	0	1.24987	0	0	0.43885	0	0	0	9.33552	38.7606	0	0	0
Sphag_VIRSorter_20110816_S_1_M_paired_fq_gz_1__paired__contig_2531849_cat_2	1	5	0	0	0.275796	0.173615	0	0	0	0	0	0.0137773	0	0	0	0.10923	0	0	0	0	0	0.116082	0
VIRSorter_E3_04M_nesoni_single_contig_19068_cat_2	1	5	0.672962	0	0.14054	0	0	0	0	0	0	0.286034	0	0	0	0	0.052381	0	0	0	0	0.0997942	0
Sphag_VIRSorter_20110816_S_1_M_paired_fq_gz_1__paired__contig_3856777_cat_2	1	5	0	0	0	0	0	1.02277	0.199867	0	0	0	0	0	0	0.299114	0	0	0	0	0	0.481481	0.197938
Sphag_VIRSorter_20110816_S_1_M_paired_fq_gz_1__paired__contig_1871785_cat_2	1	5	0	0	0	0	0	0	0.221656	0.944798	0	0	0	0	0	0	1.06368	0.109159	0	0	0	0.0661765	0
Palsa_VIRSorter_contig_7203351_cat_2	1	5	0	0	0	0	0	0.848784	0.39599	0.123721	0	0	0	0	0	0.796296	0	0	0	0.435848	0	0	0
Erio_VIRSorter_contig_1180457_cat_2	1	5	0	0	0.284314	0.969615	0	0	0	0	0	0.240471	0.201646	0	0	0	0.941441	0	0	0	0	0	0
Sphag_VIRSorter_20110816_S_1_M_paired_fq_gz_1__paired__contig_442658_cat_2	3	5	0	0	0	0	0	0	0.326248	0.684092	0	0	0	0	0	0.452178	0.604375	0	0	0	0	0.900119	0
Sphag_VIRSorter_20110816_S_1_M_paired_fq_gz_1__paired__contig_2176_cat_2	2	5	0	0	0	0	0	1.15109	0.673888	0.765974	0	0	0	0	0	0	0.13296	0	0	0	0	0.615334	0
Erio_VIRSorter_contig_2665780_cat_2	1	5	0	0	0.336431	0.713436	0	0	0	0	0	0.413853	0.901838	0	0	0	0	0	1.04072	0	0	0	0
Sphag_VIRSorter_20110816_S_1_M_paired_fq_gz_1__paired__contig_650178_cat_2	1	5	0	0	0	0	0	1.38566	0	0.497257	0	0	0	0	0	1.1197	0	0	0	0	0.188571	0	0.252509
SoilVir_contig_100_111	3	5	0	0	0	0	0	0	0.661636	0.705415	0	0	0	0	0	0.410008	0	0	0	0	0	1.0175	0.857571
Erio_VIRSorter_contig_143367_cat_2	2	5	1.2993	0	0.860339	0.643309	0	0	0	0	0	0.604544	0	0	0	0	0	0	0.373285	0	0	0	0
Erio_VIRSorter_contig_1373307_cat_2	1	5	0.628793	0	0.712732	0.930928	0	0	0	0	0	0.995697	0	0	0	0	0	0	0.517332	0	0	0	0
VIRSorter_E3_04M_nesoni_single_contig_275446_cat_2	2	5	0	0	0	0	0	1.22865	0.756651	0.0136948	0	0	0	0	0	1.07007	0	0	0	0	0	0.71866	0
Erio_VIRSorter_contig_145938_cat_2	8	5	0.686043	0	1.34448	1.24208	0	0	0	0	0	0.459368	0	0	0	0	0	0	0.224547	0	0	0	0
Sphag_VIRSorter_20110816_S_1_M_paired_fq_gz_1__paired__contig_2542747_cat_2	1	5	0	0	0	0	0	0	0.839328	0	0	0	0	0	0	1.59954	0.307985	0	0	0	0	0.416138	0.836237
Erio_VIRSorter_contig_11862835_cat_2	2	5	0	0	0	0	0	0.709325	0.234284	0.762397	0	0	0	0	0	1.17588	0	0	0	0	0	1.12906	0
Erio_VIRSorter_contig_13395_cat_2	1	5	1.09592	0	0.714123	0.719968	0	0.259098	0	0	0	1.50893	0	0	0	0	0	0	0	0	0	0	0
Sphag_VIRSorter_20110816_S_1_M_paired_fq_gz_1__paired__contig_1096802_gene_3_gene_28_4285_26708_cat_5	2	5	0	0	1.04908	0	0	0.856169	0	0	0	0	0	0	0	0.755512	0.796801	0	0	0	0	0.84831	0
Sphag_VIRSorter_20110816_S_1_M_paired_fq_gz_1__paired__contig_191290_cat_2	2	5	0	0	0	0	0	0	1.31725	1.11172	0	0	0	0	0	0.15237	1.30754	0	0	0	0	0.422146	0
Sphag_VIRSorter_20110816_S_1_M_paired_fq_gz_1__paired__contig_331460_cat_2	2	5	0	0	0	0	0	1.05146	1.62181	0.388374	0	0	0	0	0	0.530859	0	0	0	0	0	0.742073	0
Sphag_VIRSorter_20110816_S_1_M_paired_fq_gz_1__paired__contig_3859992_cat_2	1	5	0	0	0	0	0	0.891222	1.63323	0.405086	0	0	0	0	0	0.111653	0	0	0	0	0	0	1.39925
Sphag_VIRSorter_20110816_S_1_M_paired_fq_gz_1__paired__contig_274891_cat_2	1	5	0	0	0.265836	0	0	0.10561	0	0.268065	0	0	0	3.33495	0	0	0	0.663921	0	0	0	0	0
VIRSorter_E3_04M_nesoni_single_contig_230515_cat_2	6	5	0	0	0	0	0	1.38435	0	0.534952	0	0	0	0	0	0.51652	0	0	0	1.20097	0	0	1.00791
Sphag_VIRSorter_20110816_S_1_M_paired_fq_gz_1__paired__contig_1240510_cat_2	4	5	0	0	0	0	0	1.63494	0.662653	0.464022	0	0	0	0	0	0.724744	0	0	0	0	0	1.25507	0
Palsa_VIRSorter_contig_1187269_gene_5_gene_29_2074_25711_cat_5	2	5	0	0	0.670768	0.193834	0	0.29788	0	0	3.28096	0	0	0	0	0	0	0	0.315347	0	0	0	0
VIRSorter_E3_04M_nesoni_single_contig_367897_cat_2	2	5	0	0	0	0	0	0	0.474872	0	0	0	0	0	0	1.61579	0.776807	0	0	0	0	0.731094	1.19258
SoilVir_contig_100_189	1	5	0	0.0217087	0	0	0	0	1.16813	0	0	0	0	0	0	0.570002	0	0	0	2.62085	0	0.624988	0
Sphag_VIRSorter_20110816_S_1_M_paired_fq_gz_1__paired__contig_4557218_cat_2	1	5	0	0	0	0	0	0.17	1.35734	0.342014	0	0	0	0	0	1.76913	0	0	0	0	0	1.66739	0
Erio_VIRSorter_contig_840420_cat_2	4	5	0.860876	0.720087	0.892054	0.423395	0	0	0	0	0	0	2.53934	0	0	0	0	0	0	0	0	0	0
Sphag_VIRSorter_20110816_S_1_M_paired_fq_gz_1__paired__contig_1334865_cat_2	1	5	0	0	0	0	0	0	1.07808	0.362963	0	0	0	0	0	0.41654	3.57907	0	0	0	0	0	0.284188
Erio_VIRSorter_contig_1298710_gene_1_gene_25_0_18556_cat_5	2	5	0	0	1.48111	0.713024	0	0	0	0	0	0.527697	1.98312	0	0	0	0	0	1.107	0	0	0	0
Erio_VIRSorter_contig_117735_cat_2	4	5	0.704984	0	1.11161	1.85841	0	0	0	0	0	0.970162	0	0	0	0	0	0	1.18031	0	0	0	0
Erio_VIRSorter_contig_45698_gene_9_gene_25_5953_26083_cat_5	1	5	0	0	0.10084	0.401985	0	0	0	0.129032	0	0	0	5.14987	0	0	0	0	0.0655941	0	0	0	0
Sphag_VIRSorter_20110816_S_1_M_paired_fq_gz_1__paired__contig_1454772_cat_2	2	5	0	0	0	0	0	0.813424	0.874459	0	0	0	0	0	0	0.622579	0	0	0	0	0	1.03308	2.62135
Erio_VIRSorter_contig_17654_cat_2	4	5	0.59296	0	1.80927	0.779632	0	0	0	0	0	0.865363	0	0	0	0	0	0	1.94283	0	0	0	0
Sphag_VIRSorter_20110816_S_1_M_paired_fq_gz_1__paired__contig_3831933_circular_cat_2	5	5	0	0	0	0	0	0.763696	0	0.931745	0	0	0	0	0	0	1.10494	0	0	0	0	1.30889	2.0238
VIRSorter_E3_04M_nesoni_single_contig_130035_cat_2	1	5	0	0	0	0	0	0.814224	0	0	0	0.0718711	0	0	0	0	0	0.62543	0	4.12351	0	0	0.6
Sphag_VIRSorter_20110816_S_1_M_paired_fq_gz_1__paired__contig_64147_cat_2	1	5	0	0	0	0	0	0	0.701754	0.263095	0	0	0	0	0	0.14419	3.55124	0	0	0	0	1.76716	0
Erio_VIRSorter_contig_2481114_cat_2	3	5	0	2.14369	1.08912	0.596482	0	0	0	0	0	0.719002	2.09308	0	0	0	0	0	0	0	0	0	0
Sphag_VIRSorter_20110816_S_1_M_paired_fq_gz_1__paired__contig_1992552_cat_2	3	5	0	0	0	0	0	0.845295	2.40739	0.542203	0	0	0	0	0	1.77641	0	0	0	0	0	1.16568	0
Sphag_VIRSorter_20110816_S_1_M_paired_fq_gz_1__paired__contig_1312076_cat_2	1	5	0	0	0	0	0	0	0.446686	1.68556	0	0	0	0	0	2.16529	2.21612	0.226496	0	0	0	0	0
Sphag_VIRSorter_20110816_S_1_M_paired_fq_gz_1__paired__contig_1105163_cat_2	1	5	0	0	0	0	0	2.0962	0.945887	0.382768	0	0	0	0	0	3.02245	0	0	0	0	0	0.675535	0
Sphag_VIRSorter_20110816_S_1_M_paired_fq_gz_1__paired__contig_106850_cat_2	4	5	0	0	0	0	0	0.250305	0.855084	2.80716	0	0	0	0	0	0	2.38774	0	0	0	0	1.0188	0
Sphag_VIRSorter_20110816_S_1_M_paired_fq_gz_1__paired__contig_19355_cat_2	7	5	0	0	0	0	0	0	0.926252	2.54611	0	0	0	0	0	0	1.74606	0	0	0	0.698346	1.4046	0
Sphag_VIRSorter_20110816_S_1_M_paired_fq_gz_1__paired__contig_1728489_cat_2	5	5	0	0	0	0	0	1.48762	2.4634	0.99745	0	0	0	0	0	1.39327	0	0	0	0	0	0.98215	0
Sphag_VIRSorter_20110816_S_1_M_paired_fq_gz_1__paired__contig_125352_circular_cat_2	5	5	0	0	0	0	0	1.87196	1.70931	1.06469	0	0	0	0	0	1.16642	1.51154	0	0	0	0	0	0
Sphag_VIRSorter_20110816_S_1_M_paired_fq_gz_1__paired__contig_4263616_cat_2	2	5	0	0	0	0	0	0	0.637993	1.10729	0	0	0	0	0	2.04806	0.224125	0	0	0	0	3.73062	0
Sphag_VIRSorter_20110816_S_1_M_paired_fq_gz_1__paired__contig_2024600_circular_cat_2	2	5	0	0	0	0	0	0	0.860412	1.82405	0	0	0	0	0	0.8392	1.92432	0	0	0	0	2.44387	0
Sphag_VIRSorter_20110816_S_1_M_paired_fq_gz_1__paired__contig_3667642_cat_2	2	5	0	0	0	0	0	1.62827	2.52783	0	0	0	0	0	0	2.15558	0.567198	0	0	0	0	1.20766	0
Erio_VIRSorter_contig_1634294_cat_2	1	5	1.34792	0	3.25736	0.243844	0	0	0	0.225455	0	3.12674	0	0	0	0	0	0	0	0	0	0	0
Sphag_VIRSorter_20110816_S_1_M_paired_fq_gz_1__paired__contig_4715685_cat_2	2	5	0	0	0	0	0	0	2.69799	0.894123	0	0	0	0	0	2.11224	0.916884	0	0	0	0	1.7475	0
Erio_VIRSorter_contig_880617_cat_2	1	5	0.739124	0	1.13276	0.270676	0	0	0	0	4.84875	1.60175	0	0	0	0	0	0	0	0	0	0	0
Sphag_VIRSorter_20110816_S_1_M_paired_fq_gz_1__paired__contig_627886_circular_cat_2	5	5	0	0	0.712494	0	0	2.50525	0	0.84755	0	0	0	0	0	1.95293	0	0	0	0	0	2.58708	0
Sphag_VIRSorter_20110816_S_1_M_paired_fq_gz_1__paired__contig_936631_cat_2	2	5	0	0	0	0	0	0	2.80549	0.550441	0	0	0	0	0	0.966438	2.31009	0	0	0	0	2.00834	0
Sphag_VIRSorter_20110816_S_1_M_paired_fq_gz_1__paired__contig_1733828_cat_2	9	5	0	0	0	0	0	0	2.7091	1.60102	0	0	0	0	0	1.0441	2.52108	0	0	0	0	0.909517	0
Sphag_VIRSorter_20110816_S_1_M_paired_fq_gz_1__paired__contig_200531_gene_6_gene_18_6213_16952_cat_5	1	5	0	0	0	0	0	0	1.06515	3.70876	0	0	0	0	0.336	2.35157	0	0	0	0	0	1.38588	0
Sphag_VIRSorter_20110816_S_1_M_paired_fq_gz_1__paired__contig_30094_cat_2	1	5	0	0	0	0	0	0	0	2.5148	0.595289	0	0	0	0	2.30247	2.17994	1.39329	0	0	0	0	0
Erio_VIRSorter_contig_279109_cat_2	1	5	6	0	0.475028	1.07881	0.70297	0	0	0	0	0	0	0	0	0	0	0	0.731956	0	0	0	0
Sphag_VIRSorter_20110816_S_1_M_paired_fq_gz_1__paired__contig_311382_cat_2	2	5	0	0	0	0	0	5.87156	1.15275	0.212634	0	0	0	0	0	1.29276	0	0	0	0	0	0.704318	0
Palsa_VIRSorter_contig_572901_gene_1_gene_10_42_10564_cat_5	1	5	7	0	0	0	0	0.797692	0	1.14844	0	0	0	0	0	0.197556	0.355643	0	0	0	0	0	0
Erio_VIRSorter_contig_98067_cat_2	11	5	0	0	0.93117	0	0	0	0	0	0	1.063	0	0	0	0	0	1.06088	2.15479	0	0	0	5.00064
Erio_VIRSorter_contig_507428_cat_2	1	5	0.344828	0	0.937494	1.21485	0	0	0	0	0	0.364514	0	0	0	0	0	0	7.55418	0	0	0	0
Sphag_VIRSorter_20110816_S_1_M_paired_fq_gz_1__paired__contig_4766909_cat_2	1	5	0	0	0	0	0	3.61062	1.96732	0	0	0	0.643494	0	0	2.58824	0	0	0	0	0	2.0788	0
Erio_VIRSorter_contig_210877_cat_2	2	5	2.55346	0	1.86306	0.53174	0	0	0	0	0	3.60283	0	0	0	0	0	0	2.3503	0	0	0	0
Sphag_VIRSorter_20110816_S_1_M_paired_fq_gz_1__paired__contig_658017_cat_2	5	5	0	0	0	0	0	0	0.960829	1.2572	0	0	0	0	0	3.39488	1.48311	0	0	0	0	3.83515	0
Erio_VIRSorter_contig_1855051_cat_1	1	5	0	0	0	0	0	0	0	0	0.0189394	0	0	0	0.25375	0	0	1.38825	0.0960265	9.18571	0	0	0
Sphag_VIRSorter_20110816_S_1_M_paired_fq_gz_1__paired__contig_218189_cat_2	3	5	0	0	0	0	0	0	2.66901	3.65515	0	0	0	0	0	2.21908	0.50304	0	0	0	0	2.05159	0
Sphag_VIRSorter_20110816_S_1_M_paired_fq_gz_1__paired__contig_171897_gene_1_gene_10_0_11822_cat_5	1	5	0	0	0	0	0	0	0	5.9076	0	0.143345	0	0	0	1.12267	2.80468	0	0	0	1.60267	0	0
Sphag_VIRSorter_20110816_S_1_M_paired_fq_gz_1__paired__contig_107772_cat_2	3	5	0	0	0	0	0	1.10761	0	1.95346	0	0	0	0	0	3.60636	2.96151	0	0	0	0	2.05576	0
Sphag_VIRSorter_20110816_S_1_M_paired_fq_gz_1__paired__contig_392873_gene_10_gene_140_8678_89651_cat_5	13	5	0	0	0	0	0	1.97353	3.62037	1.22113	0	0	0	0	0	2.69122	0	0	0	0	0	2.3978	0
Sphag_VIRSorter_20110816_S_1_M_paired_fq_gz_1__paired__contig_4508536_cat_2	1	5	0	0	0	0	0	0	3.84652	0.261791	0	0	0	0	0	1.63729	3.64592	0	0	0	0	2.93486	0
Sphag_VIRSorter_20110816_S_1_M_paired_fq_gz_1__paired__contig_1895811_cat_2	1	5	0	0	0	0	0	0.352744	0.109524	0	0	0	0	0	0	7.59416	0	0	0	0	0	0.823198	4.26371
Erio_VIRSorter_contig_3637577_cat_2	4	5	1.86395	0	2.45679	1.36423	0	0	0	0	0	1.43181	0	0	0	0	0	0	6.37733	0	0	0	0
Sphag_VIRSorter_20110816_S_1_M_paired_fq_gz_1__paired__contig_1491838_cat_2	1	5	0	0	0	0	0	0	6.44508	0.308824	0	0	0	0	0	1.81258	1.05	0	0	0	0	4.05203	0
Sphag_VIRSorter_20110816_S_1_M_paired_fq_gz_1__paired__contig_3892283_cat_2	2	5	0	0	0	0	0	0.837491	0.182484	0	0	0	0	0	0	2.90891	0	0	0	0	0	1.97252	7.84959
Erio_VIRSorter_contig_6050976_gene_7_gene_24_2978_20886_cat_5	2	5	0	0	0.490946	0	0	0	0	0	0	0.926279	1.50448	0	0	0	0	1.28739	0	10.5023	0	0	0
Sphag_VIRSorter_20110816_S_1_M_paired_fq_gz_1__paired__contig_313464_circular_cat_2	6	5	0	0	0.241462	0	0	3.53713	8.37308	1.63006	0	0	0	0	0	1.41709	0	0	0	0	0	0	0
Erio_VIRSorter_contig_587925_cat_2	2	5	0	0.152968	1.75931	0.494467	0	0	0	0	0	0	0	0	0	0	0	0	0.719621	12.5149	0	0	0
Sphag_VIRSorter_20110816_S_1_M_paired_fq_gz_1__paired__contig_4025760_cat_2	2	5	0	0	0	0	0	9.46463	2.57567	0	0	0	0	0	0	1.34579	1.10383	0	0	0	0	1.56207	0
Erio_VIRSorter_contig_3248282_cat_2	2	5	0	0	0	0	0	1.71104	2.02074	0	0	0	0	0	0	2.34519	0	0	0	9.2955	0	3.42775	0
Sphag_VIRSorter_20110816_S_1_M_paired_fq_gz_1__paired__contig_1797463_cat_2	2	5	0	0	0	0	0	4.30883	0.189182	0	0	0	0	0	0	3.31179	0	0	0	0	0	1.21958	11.2423
Erio_VIRSorter_contig_5342640_cat_2	1	5	0.880535	0	0	0	0	0	0	0	0	0.491479	1.92641	0	0	0	0	6.1955	0	13.2202	0	0	0
Erio_VIRSorter_contig_2156015_cat_2	9	5	0	0	2.63959	1.16737	0	0	0	0	0	0.479236	0	0	0	0	0	5.24301	0	15.0047	0	0	0
Erio_VIRSorter_contig_3745332_cat_2	2	5	0	0	1.17939	0.393051	0	0	0	0	0	0	0.643903	0	0	0	0	4.35327	0	18.0213	0	0	0
Erio_VIRSorter_contig_703740_gene_1_gene_18_0_12943_cat_5	1	5	0	0	0	0.124197	0	0	0	0	0	0.614315	0	0	0	0	0	2.43641	1.9377	22.3391	0	0	0
Erio_VIRSorter_contig_678884_cat_2	1	5	0.607724	0	0	0.330464	0	0	0	0	25.9493	1.09837	0	0	0	0	0	1.32962	0	0	0	0	0
Erio_VIRSorter_contig_853991_cat_2	2	5	0	0	0.500569	0	0	0	0	0.392592	0	1.46967	0	0	0	0	0	2.31328	0	31.4128	0	0	0
Sphag_VIRSorter_20110816_S_1_M_paired_fq_gz_1__paired__contig_2606722_cat_2	5	5	0	0	0	0	0	12.7091	9.01539	1.35468	0	0	0	0	0	10.853	0	0	0	0	0	3.87521	0
Sphag_VIRSorter_20110816_S_1_M_paired_fq_gz_1__paired__contig_4004379_cat_2	2	5	0	0	0	0	0	28.6675	0.872492	2.56753	0	0	0	0	0	0	0	0	0	0	0	0.692453	5.1912
SoilVir_contig_100_243	1	5	1.01917	0	0.271111	0	0	0	0	0	0	2.22956	0	46.8612	0	0	0	0	2.93085	0	0	0	0
Sphag_VIRSorter_20110816_S_1_M_paired_fq_gz_1__paired__contig_61518_cat_2	1	5	0	0	0	0	0	1.30516	0.0628866	2.10259	0	0	0	0	0	0.911615	52.374	0	0	0	0	0	0
Sphag_VIRSorter_20110816_S_1_M_paired_fq_gz_1__paired__contig_2990529_cat_2	1	4	0	0	0	0	0	0.253915	0	0	0	0	0	0	0	0.576538	0.226727	0	0	0	0	0.057047	0
Erio_VIRSorter_contig_39718_cat_2	1	4	0.64356	0.289644	0.180743	0	0	0	0	0	0	0.0153257	0	0	0	0	0	0	0	0	0	0	0
Erio_VIRSorter_contig_3345871_cat_2	1	4	0.429404	0.247137	0	0	0	0	0	0	0	0.4474	0.23135	0	0	0	0	0	0	0	0	0	0
Sphag_VIRSorter_20110816_S_1_M_paired_fq_gz_1__paired__contig_2901839_gene_1_gene_19_405_29551_cat_5	1	4	0	0	0	0	0	0.169927	0	0.280135	0	0	0	0	0	0	0	0	0	0	0	0.123333	0.92461
Sphag_VIRSorter_20110816_S_1_M_paired_fq_gz_1__paired__contig_3887419_cat_2	1	4	0	0	0	0	0	0	0.971655	0	0	0	0	0	0	0.143488	0.280502	0	0	0	0	0.392172	0
Erio_VIRSorter_contig_4855515_cat_2	1	4	0	0	0.342793	0.784038	0	0	0	0	0	0.550633	0	0	0	0	0	0	0.316874	0	0	0	0
SoilVir_contig_100_208	1	4	0	0	0	0	0	1.05293	0	0.330416	0	0	0	0	0	0.352929	0	0	0	0	0	0	0.308684
VIRSorter_E3_04M_nesoni_single_contig_268497_cat_1	1	4	0	0	0	0	0	1.11787	0.168991	0	0	0	0	0	0	0.143421	0	0	0	0	0	0	0.766982
Sphag_VIRSorter_20110816_S_1_M_paired_fq_gz_1__paired__contig_111163_cat_2	1	4	0	0	0	0	0	0.961969	0.375481	0	0	0	0	0	0	0.819039	0	0	0	0	0	0.0418895	0
Palsa_VIRSorter_contig_1021005_cat_2	1	4	0.241228	0	0	0	0	0.113304	0	0	0	0	0	0	0	0	0	0	0	0	0.887255	0.994618	0
Erio_VIRSorter_contig_528495_cat_2	1	4	0	0	0.616772	0.404	0	0	0	0	0	0.313468	0	0	0	0	0	0	0.914323	0	0	0	0
VIRSorter_E3_04M_nesoni_single_contig_90439_cat_2	2	4	1.26326	0	0.442099	0	0	0	0.188044	0	0	0.387704	0	0	0	0	0	0	0	0	0	0	0
Sphag_VIRSorter_20110816_S_1_M_paired_fq_gz_1__paired__contig_253108_cat_2	1	4	0	0	0	0	0	0	0	0.976488	0	0	0	0	0	0.479085	0.0867966	0	0	0	0.748729	0	0
Sphag_VIRSorter_20110816_S_1_M_paired_fq_gz_1__paired__contig_580154_cat_2	1	4	0	0	0	0	0	0	0	0.368096	0.822404	0	0	0	0	0	1.31293	0	0	0	0	0.221212	0
Erio_VIRSorter_contig_528979_cat_2	2	4	0.688932	0	0.747786	0.560015	0	0	0	0	0	0	0	0	0	0	0	0	0.807982	0	0	0	0
Sphag_VIRSorter_20110816_S_1_M_paired_fq_gz_1__paired__contig_2336792_cat_2	1	4	0	0	0	0	0	0	0.631967	0.404861	0	0	0	0	0	0	1.08095	0	0	0	0	1.00543	0
Erio_VIRSorter_contig_1519461_cat_1	2	4	0.519707	0	0.926571	1.24792	0	0	0	0	0	0.465571	0	0	0	0	0	0	0	0	0	0	0
Erio_VIRSorter_contig_545770_cat_2	1	4	0	0	0.9656	1.01471	0	0	0	0	0	0.370784	0	0	0	0	0	0	0.905408	0	0	0	0
Erio_VIRSorter_contig_2232292_cat_2	1	4	0	1.52525	0	0.984628	0	0	0	0	0	0.617635	0	0	0	0	0	0	0	0.176152	0	0	0
Erio_VIRSorter_contig_202804_cat_2	3	4	0	0	0.501327	0	0	0.589593	0	0	0	1.17171	0	0	0	0	0	0	0	0	0	1.05481	0
VIRSorter_E3_04M_nesoni_single_contig_368052_cat_2	1	4	0	0	0	0	0	0.903719	1.15459	0	0	0	0	0	0	0.888871	0	0	0	0	0	0.517768	0
Sphag_VIRSorter_20110816_S_1_M_paired_fq_gz_1__paired__contig_905021_cat_2	1	4	0	0	0	0	0	1.48065	0	0.228999	0	0	0	0	0	0.701922	0	0	0	0	0	1.08398	0
Sphag_VIRSorter_20110816_S_1_M_paired_fq_gz_1__paired__contig_423456_cat_2	3	4	0	0	0	0	0	1.18623	0.545008	1.01571	0	0	0	0	0	0	0	0	0	0	0	0.804909	0
Erio_VIRSorter_contig_2542649_cat_2	1	4	0	0	0.0951239	0.152322	0	0	0	0	0	0	0	0	0	0	0	2.2845	0	1.11502	0	0	0
Sphag_VIRSorter_20110816_S_1_M_paired_fq_gz_1__paired__contig_25051_circular_cat_2	4	4	0	0	0	0	0	0.917966	0	1.12016	0	0	0	0	0	0	0.535177	0	0	0	0	1.08052	0
Sphag_VIRSorter_20110816_S_1_M_paired_fq_gz_1__paired__contig_4359_cat_2	1	4	0	0	0	0	0	0	0.0367965	1.82404	0	0	0	0.0471264	0	0	1.83448	0	0	0	0	0	0
Sphag_VIRSorter_20110816_S_1_M_paired_fq_gz_1__paired__contig_2792510_cat_2	1	4	0	0	0	0	0	0	1.64123	1.25341	0	0	0	0.0249805	0	0	0	0	0	0	0	0.842583	0
Palsa_VIRSorter_contig_5100338_cat_1	6	4	0	0	0	0	0	0	0	0	0	0.302504	0.62743	0	0	0	0	0.630584	0	0	0	0	2.23744
Erio_VIRSorter_contig_1970883_gene_1_gene_19_0_15197_cat_5	2	4	1.11627	0	1.55928	0.225579	0	0	0	0	0	1.05765	0	0	0	0	0	0	0	0	0	0	0
Sphag_VIRSorter_20110816_S_1_M_paired_fq_gz_1__paired__contig_7137_cat_2	2	4	0	0	0	0	0	0.173148	0	1.82295	0	0	0	0	0	1.19636	0.885708	0	0	0	0	0	0
Sphag_VIRSorter_20110816_S_1_M_paired_fq_gz_1__paired__contig_1300078_cat_2	2	4	0	0	0	0	0	1.72198	0	0.330416	0	0	0	0	0	0.178307	0	0	0	0	0	0	1.92726
Sphag_VIRSorter_20110816_S_1_M_paired_fq_gz_1__paired__contig_3615041_cat_2	3	4	0	0	0.518069	0	0	0	0	0	0	0	0	0	0	1.73473	0	0	0	0	0	1.44749	0.606979
Sphag_VIRSorter_20110816_S_1_M_paired_fq_gz_1__paired__contig_3007268_cat_2	1	4	0	0	0	0	0	1.5069	0	1.21831	0	0	0	0	0	0	0	0	0	0	0	1.39243	0.313817
Erio_VIRSorter_contig_167925_gene_3_gene_14_982_14103_cat_5	1	4	0	0	0	0	0	3.4716	0	0.299241	0	0	0	0	0	0	0	0.182967	0	0	0	0	0.59591
Sphag_VIRSorter_20110816_S_1_M_paired_fq_gz_1__paired__contig_644165_cat_2	1	4	0	0	3.40833	0	0.769231	0	0	0	0	0	0	0	0	0	0	0.255817	0	0	0	0.325	0
VIRSorter_E3_04M_nesoni_single_contig_82623_cat_2	1	4	0	0	0.69592	0	0	0	0	0	0	0.640154	0.0441595	0	0	0	0	0	0	3.59322	0	0	0
Sphag_VIRSorter_20110816_S_1_M_paired_fq_gz_1__paired__contig_3925156_cat_2	2	4	0	0	0.340673	1.11743	0	2.06975	0	0	0	0	0	0	0	0	0	0	0	0	0	1.50739	0
Sphag_VIRSorter_20110816_S_1_M_paired_fq_gz_1__paired__contig_3757119_cat_2	3	4	0	0	0	0	0	0	0	1.4748	0	0	0	0	0	0.649746	0	0	0	0	0	0.803263	2.13758
Sphag_VIRSorter_20110816_S_1_M_paired_fq_gz_1__paired__contig_1096_cat_2	2	4	0	0	0	0	0	0	0.436281	1.61782	0	0	0	0	0	0	1.17701	0	0	0	0	1.84123	0
Sphag_VIRSorter_20110816_S_1_M_paired_fq_gz_1__paired__contig_538487_cat_2	1	4	0	0	0	0	0	0	1.22421	0	0	0	0	0	0	0.877261	1.25838	0	0	0	0	1.72732	0
Sphag_VIRSorter_20110816_S_1_M_paired_fq_gz_1__paired__contig_79622_cat_2	3	4	0	0	0	0	0	0	0.580852	1.71539	0	0	0	0	0	0	1.47524	0	0	0	0	1.56937	0
Palsa_VIRSorter_contig_3093134_cat_2	2	4	0	0	0	0	0	1.14146	0	0.669427	0	0	0	0	0	0.506715	0	0	0	0	0	0	3.13265
SoilVir_contig_100_141	2	4	0	0	0	0	0	3.01452	0	0	0	0	0	0	0	1.09181	0	0	0	0	0	0.788024	0.688354
Sphag_VIRSorter_20110816_S_1_M_paired_fq_gz_1__paired__contig_70303_cat_2	1	4	0	0	0	0	0	1.43133	0	2.41926	0	0	0	0	0	0	0.308772	0	0	0	0	1.43858	0
Erio_VIRSorter_contig_475980_cat_2	4	4	0	0	2.8016	1.24594	0	0	0	0	0	0.832431	0	0	0	0	0	0	0.842918	0	0	0	0
Erio_VIRSorter_contig_1617338_cat_2	2	4	0	0	0.110494	0	0	0	0	0	0	0.710609	0	0	0	0	0	0.70144	0	4.32647	0	0	0
Sphag_VIRSorter_20110816_S_1_M_paired_fq_gz_1__paired__contig_246623_cat_2	1	4	0	0	0	0	0	0	1.22783	2.7311	0	0	0	0	0	0	1.91348	0	0	0	0	0.0434783	0
Erio_VIRSorter_contig_195882_cat_2	1	4	2.98975	0	1.04364	0.3796	0	0	0	0	0	1.58233	0	0	0	0	0	0	0	0	0	0	0
Sphag_VIRSorter_20110816_S_1_M_paired_fq_gz_1__paired__contig_4265655_cat_2	1	4	0	0	0	0	0	0	2.13048	0.29569	0	0	0	0	0	2.39844	0	0	0	0	0	1.27303	0
Sphag_VIRSorter_20110816_S_1_M_paired_fq_gz_1__paired__contig_3791912_cat_2	4	4	0	0	0	0	0	0.635564	1.81935	0	0	0	0	0	0	1.94143	0	0	0	0	0	1.98783	0
Sphag_VIRSorter_20110816_S_1_M_paired_fq_gz_1__paired__contig_12736_cat_2	3	4	0	0	0	0	0	0	0	3.62478	0	0	0	0	0	0.793429	1.28409	0	0	0	0	1.04363	0
Sphag_VIRSorter_20110816_S_1_M_paired_fq_gz_1__paired__contig_5543150_cat_2	6	4	0	0	0	0	0	0	1.10941	1.27648	0	0	0	0	0	1.69986	0	0	0	0	0	2.95558	0
Sphag_VIRSorter_20110816_S_1_M_paired_fq_gz_1__paired__contig_3970414_cat_1	2	4	0	0	0	0	0	2.77237	0.469567	0	0	0	0	0	0	3.0956	0	0	0	0	0	1.04065	0
Erio_VIRSorter_contig_2077678_gene_102_gene_346_61260_229006_cat_5	24	4	0	0	2.19362	1.10144	0	0	0	0	0	0.539145	0	0	0	0	0	3.63608	0	0	0	0	0
Sphag_VIRSorter_20110816_S_1_M_paired_fq_gz_1__paired__contig_3966499_cat_2	2	4	0	0	0	0	0	1.35138	0	0.172569	0	0	0	0	0	2.51461	3.43296	0	0	0	0	0	0
Sphag_VIRSorter_20110816_S_1_M_paired_fq_gz_1__paired__contig_503264_cat_2	2	4	0	0	0	0	0	0	1.20368	1.30398	0	0	0	0	0	0	0	0	0	0	0	3.23418	1.75997
VIRSorter_E3_04M_nesoni_single_contig_239907_cat_2	3	4	0	0	0	0	0	0.689931	0	0	0	0.553454	0	0	0	0	0	0	0	0	0	0.700065	5.58776
Sphag_VIRSorter_20110816_S_1_M_paired_fq_gz_1__paired__contig_26443_cat_2	6	4	0	0	0	0	0	2.08184	1.85243	3.45373	0	0	0	0	0	0.40791	0	0	0	0	0	0	0
VIRSorter_E3_04M_nesoni_single_contig_7925_circular_cat_2	12	4	0	0	0.793393	0	0	0	0	0	0	1.07467	0	0	0	0	0	0	1.9221	0	0	0	4.41103
SoilVir_contig_100_157	1	4	0	0	0	0	0	0.725231	0	0.566219	0	0	0	0	7.00434	0.283033	0	0	0	0	0	0	0
Sphag_VIRSorter_20110816_S_1_M_paired_fq_gz_1__paired__contig_375649_cat_2	1	4	6	0	0	0	0	0	0	0	0	0	0	0	0	0.0720065	0.763002	1.97859	0	0	0	0	0
Sphag_VIRSorter_20110816_S_1_M_paired_fq_gz_1__paired__contig_2550_cat_2	3	4	0	0	0	0	0	0	0	4.71562	0	0	0	0	0	0.936158	1.70158	0	0	0	0	1.48645	0
VIRSorter_E3_04M_nesoni_single_contig_368089_cat_2	2	4	0	0	0	0	0	1.79827	4.07404	2.44893	0	0	0	0	0	0	0	0	0	0	0	1.15622	0
Sphag_VIRSorter_20110816_S_1_M_paired_fq_gz_1__paired__contig_1647_cat_2	4	4	0	0	0	0	0	0	1.60307	2.2129	0	0	0	0	0	0	5.38758	0	0	0	0	0.327338	0
Sphag_VIRSorter_20110816_S_1_M_paired_fq_gz_1__paired__contig_3927677_cat_2	1	4	0	0	0	0	0	0	0	0	0	1.02599	0	0	0	0	0	0	1.81241	0	0	0.519231	6.2326
Erio_VIRSorter_contig_1628114_cat_2	1	4	0	0	0	0	0	0	0	0	0	1.0411	0	0	0.0788114	0	0	2.60156	0	6.04171	0	0	0
VIRSorter_E3_04M_nesoni_single_contig_368381_cat_2	3	4	0	0	0	0	0	2.81126	1.40947	0	0	0	0	0	0	4.05552	0	0	0	0	0	1.53456	0
Sphag_VIRSorter_20110816_S_1_M_paired_fq_gz_1__paired__contig_73623_cat_2	6	4	0	0	0	0	0	1.17094	2.47197	5.73707	0	0	0	0	0	0	0	0	0	0	0	1.01193	0
Erio_VIRSorter_contig_830601_gene_1_gene_16_39_14779_cat_5	1	4	0	0	0.435374	0	0	0	0	0	0	0.274756	0	0	0	0	0	1.42406	0	8.73772	0	0	0
Sphag_VIRSorter_20110816_S_1_M_paired_fq_gz_1__paired__contig_3992632_cat_2	2	4	0	0	0	0	0	1.00683	0	0	0	0	0	0	0	3.82814	0	0	0	0	0	2.78116	4.02091
Erio_VIRSorter_contig_8550557_cat_2	1	4	0	0	0	0	0	0	0	0	0	0.281787	0	0	0.0812698	0	0	1.87307	0	9.44851	0	0	0
Sphag_VIRSorter_20110816_S_1_M_paired_fq_gz_1__paired__contig_24459_cat_2	3	4	0	0	0	0	0	3.79732	0	2.75598	0	0	0	0	0	0	1.99726	0	0	0	0	4.23828	0
Erio_VIRSorter_contig_87757_cat_2	1	4	0	0	2.64996	0	0	0	0	0	0	0	0	0	0	0	0	3.35913	1.64216	6.7714	0	0	0
Erio_VIRSorter_contig_88577_cat_1	2	4	0	0	0.706091	0	0	0	0	0	0	0.514525	0	0	0	0	0	3.01059	0	10.2024	0	0	0
Sphag_VIRSorter_20110816_S_1_M_paired_fq_gz_1__paired__contig_3850987_cat_2	2	4	0	0	0	0	0	4.37238	0	0	0	0	0	0	0	3.06176	0	0	0	0	0	4.12128	4.639
Erio_VIRSorter_contig_286305_cat_2	2	4	2.74507	0	6.94913	0	0	0	0	0	0	4.77566	2.96157	0	0	0	0	0	0	0	0	0	0
Sphag_VIRSorter_20110816_S_1_M_paired_fq_gz_1__paired__contig_63254_cat_2	4	4	0	0	0	0	0	1.76017	3.27795	9.06299	0	0	0	0	0	0	0	0	0	0	0	3.72584	0
Sphag_VIRSorter_20110816_S_1_M_paired_fq_gz_1__paired__contig_3568404_cat_2	2	4	0	0	0	0	0	0.471565	0	0	0	0	0	0	0	0.456495	0	0	0	17.2502	0	0.394268	0
VIRSorter_E3_04M_nesoni_single_contig_368442_cat_2	3	4	0	0	0	0	0	5.49722	0	0	0	0	0	0	0	5.38376	0	0	0	0	0	1.58916	7.83551
Palsa_VIRSorter_contig_1708707_gene_1_gene_31_123_26838_cat_5	3	4	0	0	0	0	0	0	6.95363	2.55964	0	0	0	0	0	4.60654	0	0	0	0	0	9.29369	0
Erio_VIRSorter_contig_1765674_cat_2	1	4	0.198479	0	0.614231	0	0	0	0	0	0	1.54475	0	0	0	0	0	0	0	21.5213	0	0	0
Erio_VIRSorter_contig_6135041_cat_2	2	4	0	0	0	0	0	0	0	0	0	0.0627027	0	0	0.0788319	0	0	5.09346	0	19.9694	0	0	0
Erio_VIRSorter_contig_8524779_cat_2	1	4	0	0	0	0	0	0	0	0	0	0	0	0	0.127561	0	0.0698324	1.80102	0	25.0312	0	0	0
Erio_VIRSorter_contig_7368079_cat_2	2	4	0.110047	0	0	0	0	0	0	0	0	0.438151	0	0	0	0	0	12.8781	0	14.0206	0	0	0
Erio_VIRSorter_contig_178722_gene_1_gene_15_78_11460_cat_5	1	4	0.123249	0	0	0	0	0	0	0	0	0.492424	0	30.4256	0	0	0	0	0	0.040404	0	0	0
Erio_VIRSorter_contig_1530737_circular_cat_2	8	4	0	0	0	0	0	0	0	0	0	0.726583	0	0	0.32264	0	0	4.24103	0	27.6239	0	0	0
Erio_VIRSorter_contig_587419_cat_2	1	4	0	0	0.354285	0	0	0	0	0	0	0.769531	0	0	0	0	0	2.31483	0	32.8168	0	0	0
Erio_VIRSorter_contig_8531838_cat_2	2	4	0	0	0	0	0	0	0	0	0	0.390452	0	0	0.170761	0	0	3.99154	0	33.2586	0	0	0
Erio_VIRSorter_contig_8527929_cat_2	2	4	0	0	0	0	0	0	0	0	0	0.511275	0	0	0.281972	0	0	6.49906	0	31.2137	0	0	0
Erio_VIRSorter_contig_133817_cat_2	1	4	0	0.112714	0	0.526477	0	0	0	0	43.8576	0.746418	0	0	0	0	0	0	0	0	0	0	0
Erio_VIRSorter_contig_1566722_cat_2	5	4	0	0	0	0	0	0	0	0	0	0.528183	0	0	0.193943	0	0	5.20078	0	40.8367	0	0	0
Palsa_VIRSorter_contig_39321_cat_2	2	4	0	0	0	0	0	0	0	0	0	0	0	143.793	6.0475	0.346061	0.821497	0	0	0	0	0	0
Sphag_VIRSorter_20110816_S_1_M_paired_fq_gz_1__paired__contig_3874111_cat_2	1	3	0	0	0	0.0423497	0	0	0	0	0.134986	0	0	0.0110663	0	0	0	0	0	0	0	0	0
Sphag_VIRSorter_20110816_S_1_M_paired_fq_gz_1__paired__contig_949470_gene_1_gene_18_0_14404_cat_5	1	3	0	0	0	0.035085	0	0	0	0	0	0	0	0	0	0	0	0	0.181818	0.0925926	0	0	0
Palsa_VIRSorter_contig_3284573_circular_cat_2	1	3	0	0	0	0	0.0403756	0.0204545	0	0.32	0	0	0	0	0	0	0	0	0	0	0	0	0
Sphag_VIRSorter_20110816_S_1_M_paired_fq_gz_1__paired__contig_500546_cat_2	1	3	0	0	0	0	0	0	0	0.23712	0	0	0	0	0.0295359	0	0	0	0	0	0.306318	0	0
Sphag_VIRSorter_20110816_S_1_M_paired_fq_gz_1__paired__contig_133307_cat_2	1	3	0	0	0	0	0	0.602167	0	0.0323383	0	0	0	0	0	0	0.0798461	0	0	0	0	0	0
Sphag_VIRSorter_20110816_S_1_M_paired_fq_gz_1__paired__contig_2465930_cat_2	1	3	0	0	0	0	0	0	0	0	0	0.0155328	0	0	0	0.255833	0	0	0	0	0	0.513697	0
Erio_VIRSorter_contig_5248628_cat_2	1	3	0	0.531394	0	0	0	0	0	0	0	0.0880523	0.271739	0	0	0	0	0	0	0	0	0	0
Erio_VIRSorter_contig_20581_cat_2	2	3	0	0	0.336031	0.489119	0	0	0	0	0	0	0.141293	0	0	0	0	0	0	0	0	0	0
Erio_VIRSorter_contig_28656_cat_2	2	3	0	0	0.627446	0.420729	0	0	0	0	0	0.0333226	0	0	0	0	0	0	0	0	0	0	0
Erio_VIRSorter_contig_153233_cat_2	1	3	0.243786	0	0.497168	0	0	0	0	0	0	0.342103	0	0	0	0	0	0	0	0	0	0	0
Palsa_VIRSorter_contig_2683707_gene_1_gene_15_0_11183_cat_5	1	3	0.713155	0	0	0.150943	0	0	0	0	0	0.283877	0	0	0	0	0	0	0	0	0	0	0
Erio_VIRSorter_contig_35268_cat_2	2	3	0	0	0.492226	0.418168	0	0	0	0	0	0.341129	0	0	0	0	0	0	0	0	0	0	0
Sphag_VIRSorter_20110816_S_1_M_paired_fq_gz_1__paired__contig_767353_cat_2	1	3	0	0	0	0	0	0.0910426	0	0.347888	0	0	0	0	0	0	0	0	0	0	0	0.974344	0
Sphag_VIRSorter_20110816_S_1_M_paired_fq_gz_1__paired__contig_1970978_circular_cat_2	1	3	0	0	0	0	0	0	0.238991	0.740587	0	0	0	0	0	0	0.463895	0	0	0	0	0	0
Sphag_VIRSorter_20110816_S_1_M_paired_fq_gz_1__paired__contig_3863551_cat_2	1	3	0	0	0	0	0	0	0	0	0	0	0	0.301075	0	0	0	0	0	0	0	0.225358	0.980077
Sphag_VIRSorter_20110816_S_1_M_paired_fq_gz_1__paired__contig_3679326_gene_8_gene_27_8668_22031_cat_5	2	3	0	0	0.590244	0	0	0.548395	0	0	0	0	0	0	0	0	0	0	0.451076	0	0	0	0
Erio_VIRSorter_contig_1092164_gene_1_gene_12_0_13887_cat_5	1	3	0.674945	0	0.0897436	0	0	0	0	0	0	0.85786	0	0	0	0	0	0	0	0	0	0	0
Sphag_VIRSorter_20110816_S_1_M_paired_fq_gz_1__paired__contig_58421_cat_2	1	3	0	0	0	0	0	0.0590381	0	0.0889724	0	0	0	0	0	0	0	0	0	0	0	0	1.47652
Sphag_VIRSorter_20110816_S_1_M_paired_fq_gz_1__paired__contig_4066550_cat_2	3	3	0	0	0	0	0	0.615633	0	0	0	0	0	0	0	0.494402	0	0	0	0	0	0.520701	0
Sphag_VIRSorter_20110816_S_1_M_paired_fq_gz_1__paired__contig_566056_cat_2	2	3	0	0	0.448196	0	0	0.81317	0	0	0	0	0	0	0	0	0	0	0	0	0	0.576834	0
Sphag_VIRSorter_20110816_S_1_M_paired_fq_gz_1__paired__contig_1123904_cat_2	3	3	0	0	0	0	0	0.484589	0	0.850822	0	0	0	0	0	0.706136	0	0	0	0	0	0	0
Sphag_VIRSorter_20110816_S_1_M_paired_fq_gz_1__paired__contig_1082851_cat_2	1	3	0	0	0	0	0	0	0.535032	0.41189	0	0	0	0	0	0	1.14148	0	0	0	0	0	0
Palsa_VIRSorter_contig_511681_cat_2	4	3	0	0	0	0	0	1.1988	0	0.669717	0	0	0	0	0	0.260118	0	0	0	0	0	0	0
Sphag_VIRSorter_20110816_S_1_M_paired_fq_gz_1__paired__contig_2546718_cat_2	2	3	0	0	0	0	0	0.271093	0	0	0	0	0	0	0	0.542428	0	0	0	0	0	1.41744	0
Sphag_VIRSorter_20110816_S_1_M_paired_fq_gz_1__paired__contig_83057_cat_2	2	3	0	0	0	0	0	0	0.594636	1.03924	0	0	0	0	0	0	0.649559	0	0	0	0	0	0
Sphag_VIRSorter_20110816_S_1_M_paired_fq_gz_1__paired__contig_202754_cat_2	1	3	0	0	0	0.305455	0	0	0	0	0	0	0	0	0	0	1.04013	0	0	0	0	0.97697	0
Sphag_VIRSorter_20110816_S_1_M_paired_fq_gz_1__paired__contig_237898_cat_2	2	3	0	0	0	0	0	0	0	1.0326	0	0	0	0	0	0	1.20478	0	0	0	0	0.172714	0
Palsa_VIRSorter_contig_2846807_cat_2	1	3	0.386724	0	0	0	0	0	1.8407	0	0	0	0	0	0	0.381215	0	0	0	0	0	0	0
Sphag_VIRSorter_20110816_S_1_M_paired_fq_gz_1__paired__contig_3456063_cat_2	2	3	0	0	0	0	0	1.3134	0	0	0	0	0	0	0	0.144775	0	0	0	0	0	0	1.19126
Erio_VIRSorter_contig_43363_cat_2	5	3	0	0	0.437278	0.827497	0	0	0	0	0	0	0	0	0	0	0	0	1.42309	0	0	0	0
Sphag_VIRSorter_20110816_S_1_M_paired_fq_gz_1__paired__contig_2917436_cat_2	1	3	0	0	0	0	0	0	0.840509	0.464074	0	0	0	0	0	0	1.42152	0	0	0	0	0	0
VIRSorter_E3_04M_nesoni_single_contig_260155_gene_2_gene_20_907_16079_cat_5	2	3	0	0	0	0	0	2.02707	0	0	0	0	0	0	0	0.459369	0	0	0	0	0	0.300479	0
Erio_VIRSorter_contig_617241_cat_2	5	3	0	0	1.52829	0.646917	0	0	0	0	0	0.666355	0	0	0	0	0	0	0	0	0	0	0
Sphag_VIRSorter_20110816_S_1_M_paired_fq_gz_1__paired__contig_1683173_cat_2	1	3	0	0	0	0	0	0	0	1.4471	0	0	0	0	0	0.024087	1.39474	0	0	0	0	0	0
Erio_VIRSorter_contig_2556870_cat_2	1	3	0	0	0	0	0	0	0	0	0	0	0	0	0.233333	0	0	0.0942895	0	2.61237	0	0	0
VIRSorter_E3_04M_nesoni_single_contig_232132_cat_2	5	3	0	0	0	0	0	0.932369	0	0	0	0	0	0	0	1.03014	0	0	0	0	0	0.986816	0
Sphag_VIRSorter_20110816_S_1_M_paired_fq_gz_1__paired__contig_66405_cat_2	6	3	0	0	0	0	0	1.2982	0	0	0	0	0	0	0	0.477389	0	0	0	0	0	1.21625	0
Palsa_VIRSorter_contig_293351_cat_2	1	3	0	0	0.632479	0	0	0	0	0	0.0219164	0	0	0	0	0	0	0	0	0	0	2.34473	0
Erio_VIRSorter_contig_7502836_cat_2	5	3	0	0	0	0.293565	0	0	0	0	0	0.921202	1.79849	0	0	0	0	0	0	0	0	0	0
Sphag_VIRSorter_20110816_S_1_M_paired_fq_gz_1__paired__contig_4833753_cat_2	3	3	0	0	0	0	0.211227	0	1.62837	0	0	0	0	0	0	1.17823	0	0	0	0	0	0	0
Sphag_VIRSorter_20110816_S_1_M_paired_fq_gz_1__paired__contig_5307243_cat_2	2	3	0	0	0	0	0	0	0	0.915174	0	0.532378	0	0	0	0	1.57708	0	0	0	0	0	0
Erio_VIRSorter_contig_1012154_cat_2	1	3	0	0	0.367019	1.1929	0	0	0	0	0	0	0	0	0	0	0	0	1.48006	0	0	0	0
Erio_VIRSorter_contig_2732193_cat_2	2	3	0.655067	0	0.591854	0	0	0	0	0	0	0	0	0	0	0	0	0	1.82022	0	0	0	0
Sphag_VIRSorter_20110816_S_1_M_paired_fq_gz_1__paired__contig_316463_cat_2	1	3	0	0	0	0	0.130081	0	0	0.679197	0	0	0	0	0	0	2.26912	0	0	0	0	0	0
Palsa_VIRSorter_contig_423185_cat_2	1	3	0	0	0	0	0	0	0	0.56	0	2.24	0	0	0	0	0	0.301587	0	0	0	0	0
Palsa_VIRSorter_contig_3111220_cat_2	2	3	0	0	0	0	0	0	0	0.423126	0	0	0	0	0	0	0	0	0	0	0.910117	1.91189	0
Sphag_VIRSorter_20110816_S_1_M_paired_fq_gz_1__paired__contig_650699_cat_2	1	3	0	0	0	0	0	0	0	0.219408	0	0	0	0	0	0	0.427978	0	0	0	2.60882	0	0
Sphag_VIRSorter_20110816_S_1_M_paired_fq_gz_1__paired__contig_928219_cat_2	4	3	0	0	0	0	0	0.781864	0	0.723578	0	0	0	0	0	0	1.77823	0	0	0	0	0	0
Palsa_VIRSorter_contig_113513_cat_2	1	3	0	0	0	0	1.66234	0	0.831169	0	0	0.831169	0	0	0	0	0	0	0	0	0	0	0
VIRSorter_E3_04M_nesoni_single_contig_368349_circular_cat_2	5	3	0	0	0	0	0	1.37705	0	0	0	0	0	0	0	0.412016	0	0	0	0	0	0	1.54132
Sphag_VIRSorter_20110816_S_1_M_paired_fq_gz_1__paired__contig_607044_cat_2	1	3	0	0	0	0	0	0	0	0	0	0	0	0	0	0.0989583	0	0	0	0	0.291667	0	2.97502
Erio_VIRSorter_contig_1202369_cat_2	1	3	0	0	0	0	0	0	0	0	0	0.250096	0	0	0	0	0	0	0	2.75978	0	0	0.370892
Sphag_VIRSorter_20110816_S_1_M_paired_fq_gz_1__paired__contig_882294_cat_2	5	3	0	0	0	0	0	0	0	1.45009	0	0	0	0	0	0	1.29101	0	0	0	0	0.923741	0
Sphag_VIRSorter_20110816_S_1_M_paired_fq_gz_1__paired__contig_917804_cat_2	2	3	0	0	0	0	0	0	2.14629	0.862688	0	0	0	0	0	0.676202	0	0	0	0	0	0	0
Sphag_VIRSorter_20110816_S_1_M_paired_fq_gz_1__paired__contig_232406_cat_2	1	3	0	0	0	0	0	0	0	0.869859	0.752778	0	0	0	0	0	2.11329	0	0	0	0	0	0
Sphag_VIRSorter_20110816_S_1_M_paired_fq_gz_1__paired__contig_2414273_cat_2	1	3	0	0	0	0	0	0	0	0	0	0	0	0	0	0.959279	2.12281	0	0	0	0	0.736335	0
VIRSorter_E3_04M_nesoni_single_contig_159311_cat_2	3	3	0	0	0	0	0	1.35257	0	0	0	0	0	0	0	0.74942	0	0	0	0	0	1.83718	0
Sphag_VIRSorter_20110816_S_1_M_paired_fq_gz_1__paired__contig_474625_cat_2	3	3	0	0	0	0	0	0	1.22284	0	0	0	0	0	0	1.75338	0	0	0	0	0	0.981565	0
Erio_VIRSorter_contig_2736101_cat_2	2	3	0	0	0.590529	0	0	0	0	0	0	0	0	0	0	0	0	0	0	3.09789	0	0	0.379052
Erio_VIRSorter_contig_516354_cat_2	1	3	0.0916808	0	0	0	0	0	0	0	0	2.57353	0	0	0	0	0	0	0	1.44553	0	0	0
Sphag_VIRSorter_20110816_S_1_M_paired_fq_gz_1__paired__contig_600883_circular_cat_2	2	3	0	0	0	0	0	0	0	0.819906	0	0	0	0	0	0	2.71723	0	0	0	0	0.622649	0
Sphag_VIRSorter_20110816_S_1_M_paired_fq_gz_1__paired__contig_259099_cat_2	2	3	0	0	0	0	0	0	2.60511	0.639591	0	0	0	0	0	0	1.18318	0	0	0	0	0	0
Sphag_VIRSorter_20110816_S_1_M_paired_fq_gz_1__paired__contig_451422_cat_2	2	3	0	0	0	0	0	0	1.78599	0.888549	0	0	0	0	0	0	0	0	0	0	0	1.75396	0
Sphag_VIRSorter_20110816_S_1_M_paired_fq_gz_1__paired__contig_17533_cat_2	1	3	0	0	0	0	0	0	0.0429799	0.466151	0	0	0	0	0	0	3.97195	0	0	0	0	0	0
Sphag_VIRSorter_20110816_S_1_M_paired_fq_gz_1__paired__contig_3891218_cat_2	5	3	0	0	0	0	0	0.864628	0	0	0	0	0	0	0	1.91165	0	0	0	0	0	1.71305	0
Erio_VIRSorter_contig_540254_cat_2	3	3	0	0	0.151734	0	0	0	0	0	0	0.106101	0	0	0	0	0	0	0	4.30209	0	0	0
Sphag_VIRSorter_20110816_S_1_M_paired_fq_gz_1__paired__contig_31599_cat_2	2	3	0	0	0	0	0	0	0.116887	0	0	0	0	0	0	2.8357	1.65364	0	0	0	0	0	0
Erio_VIRSorter_contig_2443030_cat_2	3	3	0	0	1.78001	1.78147	0	0	0	0	0	0	0	0	0	0	0	0	1.15338	0	0	0	0
Erio_VIRSorter_contig_287_cat_2	5	3	0	0	0.421151	0	0	0	0	0	0	0.66664	0	0	0	0	0	0	0	3.6576	0	0	0
Palsa_VIRSorter_contig_13048916_circular_cat_2	1	3	0	0	0.377778	0	0	0	0	0	0	0.556306	0	3.83974	0	0	0	0	0	0	0	0	0
Sphag_VIRSorter_20110816_S_1_M_paired_fq_gz_1__paired__contig_11920_cat_2	5	3	0	0	0	0	0	0	0	1.06237	0	0	0	0	0	0	2.97075	0	0	0	0	0.754705	0
VIRSorter_E3_04M_nesoni_single_contig_368469_cat_2	2	3	0	0	0	0	0	1.83775	0	0.518256	0	0	0	0	0	0	0	0	0	0	0	0	2.43958
Sphag_VIRSorter_20110816_S_1_M_paired_fq_gz_1__paired__contig_416269_cat_2	2	3	0	0	0	0	0	1.2908	0	3.14663	0	0	0	0	0	0	0.590928	0	0	0	0	0	0
Sphag_VIRSorter_20110816_S_1_M_paired_fq_gz_1__paired__contig_129178_cat_2	1	3	0	0	0	0	0	0	1.11948	2.2755	0	0	0	0	0	1.68365	0	0	0	0	0	0	0
Sphag_VIRSorter_20110816_S_1_M_paired_fq_gz_1__paired__contig_91568_cat_2	1	3	0	0	0	0	0	0	1.37902	0.551903	0	0	0	0	0	0	3.38244	0	0	0	0	0	0
Erio_VIRSorter_contig_2157344_cat_2	2	3	0	0	1.11752	3.73566	0	0	0	0	0	0	0	0	0	0	0	0	0.466501	0	0	0	0
Erio_VIRSorter_contig_4671869_cat_2	2	3	4.82482	0.0805871	0	0	0	0	0	0	0	0	0	0	0.414403	0	0	0	0	0	0	0	0
Sphag_VIRSorter_20110816_S_1_M_paired_fq_gz_1__paired__contig_16967_cat_2	6	3	0	0	0	0	0	0	1.97289	1.68888	0	0	0	0	0	0	1.72772	0	0	0	0	0	0
Sphag_VIRSorter_20110816_S_1_M_paired_fq_gz_1__paired__contig_3886454_cat_2	1	3	0	0	0	0	0	0.114583	0.933712	0	0	0	0	0	0	0	0	0	0	0	0	0	4.39513
Palsa_VIRSorter_contig_3933548_cat_2	1	3	0	0	0	0	0	0	0	0	0	0	0	2.21429	0	0	0	0.61811	0	2.70163	0	0	0
Sphag_VIRSorter_20110816_S_1_M_paired_fq_gz_1__paired__contig_1742597_gene_7_gene_29_5186_32431_cat_5	2	3	0	0	0	0	0	1.21687	3.58516	0	0	0	0	0	0	0	0	0	0	0	0	0.80049	0
Sphag_VIRSorter_20110816_S_1_M_paired_fq_gz_1__paired__contig_275810_cat_2	5	3	0	0	0	0	0	0	0	2.05697	0	0	0	0	0	0	2.47661	0	0	0	0	1.10798	0
Sphag_VIRSorter_20110816_S_1_M_paired_fq_gz_1__paired__contig_36162_cat_2	3	3	0	0	0	0	0	0	0	2.41418	0	0	0	0	0	0	0.941558	0	0	0	0	2.31408	0
Sphag_VIRSorter_20110816_S_1_M_paired_fq_gz_1__paired__contig_661846_circular_cat_2	5	3	0	0	0	0	0	0	0.535926	0	0	0	0	0	0	0.483998	0	0	0	0	0	4.73158	0
Sphag_VIRSorter_20110816_S_1_M_paired_fq_gz_1__paired__contig_3033697_gene_1_gene_188_517_150987_cat_5	18	3	0	0	0	0	0	0	2.65461	0	0	0	0	0	0	1.54771	0	0	0	0	0	1.89232	0
VIRSorter_E3_04M_nesoni_single_contig_266079_cat_2	3	3	0	0	0	0	0	2.49942	0	0	0	0	0	0	0	0	0	0	0.670536	0	0	0	3.20849
Sphag_VIRSorter_20110816_S_1_M_paired_fq_gz_1__paired__contig_10675_cat_2	9	3	0	0	0	0	0	0	0	2.83964	0	0	0	0	0	0	2.05193	0	0	0	0	1.4968	0
Sphag_VIRSorter_20110816_S_1_M_paired_fq_gz_1__paired__contig_919446_cat_2	7	3	0	0	0	0	0	0	0	1.37826	0	0	0	0	0	0	2.63411	0	0	0	0	2.4097	0
VIRSorter_E3_04M_nesoni_single_contig_263071_cat_2	2	3	0	0	0	0	0	0.573362	0	0	0	0	0	0	0	5.17305	0	0	0	0	0	0.904367	0
Sphag_VIRSorter_20110816_S_1_M_paired_fq_gz_1__paired__contig_3160194_cat_2	4	3	0	0	0	0	0	1.99748	0	0	0	0	0	0	0	1.12999	0	0	0	0	0	3.53285	0
Sphag_VIRSorter_20110816_S_1_M_paired_fq_gz_1__paired__contig_33493_cat_2	6	3	0	0	0	0	0	0	0	4.05958	0	0	0	0	0	0	1.20521	0	0	0	0	1.46131	0
Sphag_VIRSorter_20110816_S_1_M_paired_fq_gz_1__paired__contig_1260050_cat_2	8	3	0	0	0	0	0	0.909625	0	0	0	0	0	0	0	0.983198	0	0	0	0	0	0	4.98089
Erio_VIRSorter_contig_542393_cat_2	4	3	0	0	1.51553	2.80213	0	0	0	0	0	0	0	0	0	0	0	0	2.57475	0	0	0	0
Sphag_VIRSorter_20110816_S_1_M_paired_fq_gz_1__paired__contig_185144_cat_2	2	3	0	0	0	0	0	0	0.804476	0	0	0	0	0	0	3.64098	0	0	0	0	0	2.61209	0
Sphag_VIRSorter_20110816_S_1_M_paired_fq_gz_1__paired__contig_1003857_cat_2	2	3	0	0	0	0	0	2.45476	0	3.14563	0	0	0	0	0	0	0	0	0	0	0	1.51337	0
Sphag_VIRSorter_20110816_S_1_M_paired_fq_gz_1__paired__contig_25448_cat_2	3	3	0	0	0	0	0	0	6.01426	0	0	0	0	0	0	1.0061	0.194192	0	0	0	0	0	0
Erio_VIRSorter_contig_1153392_cat_2	2	3	0	0	0	0	0	0	0	0	0	0.311566	0	0	0	0	0	1.85292	0	5.26747	0	0	0
Sphag_VIRSorter_20110816_S_1_M_paired_fq_gz_1__paired__contig_11591_cat_2	5	3	0	0	0	0	0	0	0	2.41585	0	0	0	0	0	0	3.70177	0	0	0	0	1.33106	0
Erio_VIRSorter_contig_315096_cat_2	2	3	0	0	0	0	0	0	0	0	0	0	0	0	0	3.96907	0	2.20692	0	1.85434	0	0	0
Sphag_VIRSorter_20110816_S_1_M_paired_fq_gz_1__paired__contig_788459_cat_2	2	3	0	0	0	0	0	3.67607	0	0	0	0	0	0	0	2.48935	0	0	0	0	0	1.94163	0
Erio_VIRSorter_contig_1912683_cat_2	2	3	0	0	0.85214	0	0	0	0	0	0	0.468833	0	0	0	0	0	0	0	6.98573	0	0	0
Sphag_VIRSorter_20110816_S_1_M_paired_fq_gz_1__paired__contig_3016874_cat_2	2	3	0	0	0	0	0	7.82087	0.262741	0.415404	0	0	0	0	0	0	0	0	0	0	0	0	0
Sphag_VIRSorter_20110816_S_1_M_paired_fq_gz_1__paired__contig_3881661_gene_1_gene_19_307_18428_cat_5	2	3	0	0	0	0	0	1.99987	0	0	0	0	0	0	0	1.78367	0	0	0	0	0	4.72901	0
Erio_VIRSorter_contig_2156407_cat_2	5	3	1.03039	0	0	0	0	0	0	0	0	7.31625	1.10573	0	0	0	0	0	0	0	0	0	0
Erio_VIRSorter_contig_8553863_cat_2	1	3	0	0	0	0	0	0	0	0	0	0.246628	0	0	0	0	0	3.1431	0	6.23627	0	0	0
Palsa_VIRSorter_contig_1946274_cat_2	3	3	0	0	0	0	0	0	0	0.616921	0	0	0	0	5.5235	0	0	0	0	0	3.60809	0	0
Sphag_VIRSorter_20110816_S_1_M_paired_fq_gz_1__paired__contig_2226694_cat_2	6	3	0	0	0	0	0	0.978699	0	0	0	0	0	0	0	0.678707	0	0	0	0	0	0	8.21855
Sphag_VIRSorter_20110816_S_1_M_paired_fq_gz_1__paired__contig_3949039_cat_2	1	3	0	0	0	0	0	4.32765	0	0	0	0	0	0	0	0.766624	0	0	0	0	0	0	5.13927
Sphag_VIRSorter_20110816_S_1_M_paired_fq_gz_1__paired__contig_2524007_cat_2	3	3	0	0	0.29245	1.52033	0	0	0	0	0	0	0	0	0	0	0	0	0	8.69794	0	0	0
VIRSorter_E3_04M_nesoni_single_contig_342225_cat_2	7	3	0	0	0	0	0	3.15432	0	0	0	0	0	0	0	1.04213	0	0	0	0	0	0	6.48387
Palsa_VIRSorter_contig_13017609_cat_2	1	3	0	0	0	0	0	0	3.24268	0	0	0	0	0	0	0	6.05602	0	1.48765	0	0	0	0
VIRSorter_E3_04M_nesoni_single_contig_183292_cat_2	2	3	0	0	1.63081	0	0	0	0	0	0	0.605297	0	0	0	0	0	0	0	8.83816	0	0	0
Palsa_VIRSorter_contig_37197_cat_2	3	3	0	0	0	0	3.86699	0	0	0	0	0	0	0	5.16067	0	0	0	0	0	2.98792	0	0
Erio_VIRSorter_contig_8540267_cat_2	1	3	0	0	0	0	0	0	0	0	0	0.187266	0	0	0	0	0	2.48983	0	10.363	0	0	0
Erio_VIRSorter_contig_8533527_cat_2	2	3	0	0	0	0	0	0	0	0	0	0.608184	0	0	0	0	0	2.66801	0	10.0337	0	0	0
Sphag_VIRSorter_20110816_S_1_M_paired_fq_gz_1__paired__contig_3846974_circular_cat_2	5	3	0	0	0.878965	0	0	0	0	0	0	0	0	0	0	0	0	0	0	12.0332	0	0.837733	0
Erio_VIRSorter_contig_7432593_cat_2	1	3	0	0	0	0	0	0	0	0	0	0.0885324	0	0	0	0	0	1.1493	0	13.0974	0	0	0
Sphag_VIRSorter_20110816_S_1_M_paired_fq_gz_1__paired__contig_1571435_cat_2	3	3	0	0	0	0	0	1.05682	0	0	0	0	0	0	0	0	0	0	0	0	0	0.862209	12.6076
Erio_VIRSorter_contig_3259962_cat_2	3	3	0	0	0.847535	0	0	0	0	0	0	0.370539	0	0	0	0	0	0	0	13.3694	0	0	0
Palsa_VIRSorter_contig_10076853_cat_2	2	3	0	0	0	0	6.30257	0	0	0	0	0	0	0	7.85974	0	0	0	0	0	0.684232	0	0
Palsa_VIRSorter_contig_2628852_cat_2	2	3	0	0	0	0	0	0	0	0	0	0	0	7.18288	0.280069	0	0	0	0	7.42264	0	0	0
Palsa_VIRSorter_contig_3127349_cat_2	1	3	0	0	0.520833	0	0	0	0	0	0	0	0	12.6029	0	1.90868	0	0	0	0	0	0	0
Erio_VIRSorter_contig_1897006_cat_2	2	3	0	0	0	0	0	0	0	0	0	0.335984	0	0	0	0	0	3.10886	0	11.6626	0	0	0
Erio_VIRSorter_contig_1638206_cat_2	1	3	0	0	0	0	0	0	0	0	0	0	0	0	0.174455	0	0	1.16693	0	15.3229	0	0	0
Palsa_VIRSorter_contig_619665_cat_2	1	3	0	0	0	0	0	0	0	0	0	0	0	3.25428	0	0	0	1.09626	0	12.4419	0	0	0
Erio_VIRSorter_contig_73056_circular_cat_2	7	3	0	0	4.62803	0	0	0	0	0	0	1.09718	0	0	0	0	0	0	0	11.5005	0	0	0
Erio_VIRSorter_contig_252322_cat_2	2	3	0	0	0	0	0	0	0	0	0	0	0	0	0.50176	0	0	1.62729	0	16.2298	0	0	0
Palsa_VIRSorter_contig_4068977_cat_2	5	3	0	0	0.683735	0	0	0	0	0	0	0	0	6.1036	0	0	0	0	0	12.1273	0	0	0
Erio_VIRSorter_contig_1328757_cat_2	2	3	0	0	0	0	0	0	0	0	0	0.270704	0	0	0	0	0	6.04647	0	13.0122	0	0	0
Erio_VIRSorter_contig_1678141_cat_2	2	3	0	0	0	0	0	0	0	0	0	0.123244	0	0	0.191604	0	0	0	0	21.3167	0	0	0
Erio_VIRSorter_contig_8721269_cat_2	3	3	0	0	0	0	0	0	0	0	0	0.415537	0	0	0	0	0	12.5007	0	11.8502	0	0	0
Erio_VIRSorter_contig_123337_cat_2	4	3	0	0	0	0	0	0	0	0	0	0.613784	0	0	0	0	0	0.663864	0	25.4355	0	0	0
Erio_VIRSorter_contig_8536178_cat_2	2	3	0	0	0	0	0	0	0	0	0	0.252603	0	0	0	0	0	6.85144	0	21.1857	0	0	0
Erio_VIRSorter_contig_8527371_cat_2	2	3	0	0	0	0.500475	0	0	0	0	0	0	0	0	0.274576	0	0	0	0	45.1511	0	0	0
Palsa_VIRSorter_contig_229242_cat_2	3	3	0	0	0	0	0	0	0	0	0	0	0	798.343	0	0.504014	0	0	0	0	0	0	0.351391
Palsa_VIRSorter_contig_2333994_cat_2	1	2	0	0	0	0	0	0.00505051	0	0.00505051	0	0	0	0	0	0	0	0	0	0	0	0	0
Sphag_VIRSorter_20110816_S_1_M_paired_fq_gz_1__paired__contig_16228_cat_2	2	2	0	0	0.0275176	0	0	0	0	0.0425107	0	0	0	0	0	0	0	0	0	0	0	0	0
Sphag_VIRSorter_20110816_S_1_M_paired_fq_gz_1__paired__contig_558112_gene_6_gene_20_5722_18379_cat_5	1	2	0	0	0.0911934	0	0	0	0	0	0	0.0770803	0	0	0	0	0	0	0	0	0	0	0
Sphag_VIRSorter_20110816_S_1_M_paired_fq_gz_1__paired__contig_673270_cat_2	1	2	0	0	0.088948	0	0	0	0	0.120863	0	0	0	0	0	0	0	0	0	0	0	0	0
Erio_VIRSorter_contig_5873_cat_2	1	2	0	0	0.118541	0	0	0	0	0	0	0.0935495	0	0	0	0	0	0	0	0	0	0	0
Sphag_VIRSorter_20110816_S_1_M_paired_fq_gz_1__paired__contig_1631018_gene_1_gene_10_184_19052_cat_5	1	2	0	0	0	0	0	0.153424	0	0	0	0	0	0	0	0	0	0	0	0	0	0.0690989	0
Sphag_VIRSorter_20110816_S_1_M_paired_fq_gz_1__paired__contig_504116_cat_2	1	2	0	0	0	0	0.0133076	0	0	0.290224	0	0	0	0	0	0	0	0	0	0	0	0	0
Sphag_VIRSorter_20110816_S_1_M_paired_fq_gz_1__paired__contig_2468976_cat_2	1	2	0	0	0	0	0	0	0	0	0	0	0	0	0	0.319772	0	0	0	0	0	0.0439276	0
Sphag_VIRSorter_20110816_S_1_M_paired_fq_gz_1__paired__contig_4581426_gene_1_gene_17_0_13944_cat_5	2	2	0	0	0	0	0	0	0	0.245464	0	0	0	0	0	0	0	0	0	0	0	0.154532	0
Sphag_VIRSorter_20110816_S_1_M_paired_fq_gz_1__paired__contig_157004_cat_2	1	2	0	0	0	0	0	0	0	0.383097	0	0	0	0	0	0	0.0685358	0	0	0	0	0	0
VIRSorter_E3_04M_nesoni_single_contig_91088_cat_2	2	2	0	0	0	0	0	0	0	0	0	0.31146	0	0	0	0.151807	0	0	0	0	0	0	0
Sphag_VIRSorter_20110816_S_1_M_paired_fq_gz_1__paired__contig_79908_cat_2	2	2	0	0	0	0	0	0	0	0.301562	0	0	0	0	0	0	0.204033	0	0	0	0	0	0
Palsa_VIRSorter_contig_2822462_cat_2	1	2	0	0	0	0	0	0	0	0	0	0.431957	0	0.0751797	0	0	0	0	0	0	0	0	0
Sphag_VIRSorter_20110816_S_1_M_paired_fq_gz_1__paired__contig_976033_cat_2	1	2	0	0	0	0	0	0	0	0.255989	0.27104	0	0	0	0	0	0	0	0	0	0	0	0
Erio_VIRSorter_contig_3269928_cat_2	4	2	0.177352	0	0	0	0	0	0	0	0	0.468298	0	0	0	0	0	0	0	0	0	0	0
Erio_VIRSorter_contig_4332799_cat_2	2	2	0	0	0	0.401352	0	0	0	0	0	0.25924	0	0	0	0	0	0	0	0	0	0	0
Sphag_VIRSorter_20110816_S_1_M_paired_fq_gz_1__paired__contig_407396_cat_1	1	2	0	0	0	0	0	0	0	0.386834	0	0	0	0	0	0	0	0	0	0	0	0.308278	0
Palsa_VIRSorter_contig_23396_cat_2	1	2	0	0	0	0	0	0	0	0.0329154	0	0	0	0.671233	0	0	0	0	0	0	0	0	0
Erio_VIRSorter_contig_97278_cat_2	4	2	0	0	0.459616	0.24847	0	0	0	0	0	0	0	0	0	0	0	0	0	0	0	0	0
Sphag_VIRSorter_20110816_S_1_M_paired_fq_gz_1__paired__contig_974456_cat_2	1	2	0	0	0	0	0	0	0	0	0	0	0	0	0	0.30942	0	0	0	0	0	0	0.401918
Erio_VIRSorter_contig_4257458_cat_1	1	2	0	0.395722	0	0	0	0	0	0	0	0	0.319975	0	0	0	0	0	0	0	0	0	0
Palsa_VIRSorter_contig_479060_cat_2	2	2	0	0	0.670395	0	0	0	0	0	0	0.101603	0	0	0	0	0	0	0	0	0	0	0
Sphag_VIRSorter_20110816_S_1_M_paired_fq_gz_1__paired__contig_32315_cat_2	1	2	0	0	0	0	0	0.579365	0	0.212264	0	0	0	0	0	0	0	0	0	0	0	0	0
Erio_VIRSorter_contig_2046_cat_2	5	2	0	0	0.384749	0	0	0	0	0	0	0.412126	0	0	0	0	0	0	0	0	0	0	0
Palsa_VIRSorter_contig_3786381_circular_cat_2	2	2	0	0	0.428918	0	0	0	0	0	0	0.387407	0	0	0	0	0	0	0	0	0	0	0
Sphag_VIRSorter_20110816_S_1_M_paired_fq_gz_1__paired__contig_3898586_gene_4_gene_13_5407_15461_cat_5	1	2	0	0	0	0	0	0.359307	0	0	0	0	0	0	0	0	0	0	0	0	0	0.485847	0
Sphag_VIRSorter_20110816_S_1_M_paired_fq_gz_1__paired__contig_546337_cat_2	1	2	0	0	0	0	0	0	0.660105	0	0	0	0	0	0	0	0.211905	0	0	0	0	0	0
Erio_VIRSorter_contig_1280589_cat_2	1	2	0	0	0	0.322581	0	0	0	0	0	0	0	0	0	0	0	0.644358	0	0	0	0	0
Sphag_VIRSorter_20110816_S_1_M_paired_fq_gz_1__paired__contig_1514409_cat_2	1	2	0	0	0	0	0	0	0.673736	0	0	0	0	0	0	0	0	0	0	0	0	0.32375	0
VIRSorter_E3_04M_nesoni_single_contig_199548_cat_2	1	2	0	0	0	0	0	0	0	0.245983	0	0	0	0	0	0	0	0	0	0	0	0	0.786527
Palsa_VIRSorter_contig_1359334_cat_2	5	2	0	0	0	0	0	0	0	0.389573	0	0	0	0	0	0	0.647142	0	0	0	0	0	0
Erio_VIRSorter_contig_2234024_cat_2	1	2	0	0	0.551632	0	0	0	0	0	0	0.490637	0	0	0	0	0	0	0	0	0	0	0
Erio_VIRSorter_contig_9310927_cat_2	1	2	0	0.476768	0.600725	0	0	0	0	0	0	0	0	0	0	0	0	0	0	0	0	0	0
Erio_VIRSorter_contig_86071_cat_2	5	2	0	0	0.409178	0.692589	0	0	0	0	0	0	0	0	0	0	0	0	0	0	0	0	0
Sphag_VIRSorter_20110816_S_1_M_paired_fq_gz_1__paired__contig_751885_cat_2	1	2	0	0	0	0	0	0	0	0	0	0	0	0	0	0	0.648649	0	0	0	0	0.463502	0
Sphag_VIRSorter_20110816_S_1_M_paired_fq_gz_1__paired__contig_31377_cat_2	1	2	0	0	0	0	0	0	0	0.883536	0	0	0	0	0	0	0.243309	0	0	0	0	0	0
Sphag_VIRSorter_20110816_S_1_M_paired_fq_gz_1__paired__contig_24297_cat_2	1	2	0	0	0	0	0	0	0	0.358688	0	0	0	0	0	0	0	0	0	0	0	0.787309	0
VIRSorter_E3_04M_nesoni_single_contig_230961_cat_2	1	2	0	0	0	0	0	0.942529	0	0	0	0	0	0	0	0	0	0	0	0	0	0	0.327754
Sphag_VIRSorter_20110816_S_1_M_paired_fq_gz_1__paired__contig_3288748_cat_2	2	2	0	0	0	0	0	0.29226	0	0	0	0	0	0	0	0	0	0	0	0	0	0.990147	0
Sphag_VIRSorter_20110816_S_1_M_paired_fq_gz_1__paired__contig_4224_cat_2	1	2	0	0	0	0	0	0.0584112	0	1.22979	0	0	0	0	0	0	0	0	0	0	0	0	0
Sphag_VIRSorter_20110816_S_1_M_paired_fq_gz_1__paired__contig_4232781_cat_2	1	2	0	0	0	0	0	0	0	0.462046	0	0	0	0	0	0	0	0	0.839033	0	0	0	0
Sphag_VIRSorter_20110816_S_1_M_paired_fq_gz_1__paired__contig_12600_cat_2	1	2	0	0	0	0	0	0	0	0.205467	0	0	0	0	0	0	1.12407	0	0	0	0	0	0
Sphag_VIRSorter_20110816_S_1_M_paired_fq_gz_1__paired__contig_4385212_cat_2	2	2	0	0	0	0	0	0	0	0	0	0	0	0	0	0.815242	0	0	0	0	0	0.533564	0
VIRSorter_E3_04M_nesoni_single_contig_165457_cat_2	1	2	0	0	0	0	1.14106	0	0	0.211978	0	0	0	0	0	0	0	0	0	0	0	0	0
SoilVir_contig_100_144	2	2	0	0	0	0	0	0	0	0	0	0	0	0	0	0.84216	0	0	0	0	0	0.541026	0
Sphag_VIRSorter_20110816_S_1_M_paired_fq_gz_1__paired__contig_307099_cat_2	1	2	0	0	0	0	0	0	0	0.271318	0	0	0	0	0	0	1.13237	0	0	0	0	0	0
Sphag_VIRSorter_20110816_S_1_M_paired_fq_gz_1__paired__contig_1587600_cat_2	1	2	0	0	0	0	0	0.358423	0	0	0	0	0	0	0	1.06754	0	0	0	0	0	0	0
Sphag_VIRSorter_20110816_S_1_M_paired_fq_gz_1__paired__contig_864365_cat_2	1	2	0	0	0	0	0	0.505747	0	0	0	0	0	0	0	0	0	0	0	0	0	0	0.999074
Erio_VIRSorter_contig_52765_cat_2	8	2	0	0	0.493611	1.02114	0	0	0	0	0	0	0	0	0	0	0	0	0	0	0	0	0
Sphag_VIRSorter_20110816_S_1_M_paired_fq_gz_1__paired__contig_1920790_cat_2	1	2	0	0	0	0	0	0	1	0.54	0	0	0	0	0	0	0	0	0	0	0	0	0
Palsa_VIRSorter_contig_257789_cat_2	1	2	0	0	0	0	0	0	0	0	0	0	0	1.25466	0	0	0	0	0.298137	0	0	0	0
Sphag_VIRSorter_20110816_S_1_M_paired_fq_gz_1__paired__contig_4195300_cat_2	1	2	0	0	0	0	0	1.20131	0	0	0	0	0	0	0	0.387597	0	0	0	0	0	0	0
Sphag_VIRSorter_20110816_S_1_M_paired_fq_gz_1__paired__contig_849808_cat_2	2	2	0	0	0	0	0	0	0	0	0	0	0	0	0	0.684389	0	0	0	0	0	0.930366	0
Erio_VIRSorter_contig_132074_cat_2	6	2	0	0	0	0	0	0	0	0	0	0	0	0	0	0	0	0.493866	0	0	0	0	1.12697
Palsa_VIRSorter_contig_3273176_cat_2	1	2	0	0	1.44639	0	0	0	0	0	0	0	0.186893	0	0	0	0	0	0	0	0	0	0
Palsa_VIRSorter_contig_3120156_cat_2	1	2	0	0	0	0	0	0	0	0	0	0	0	0	0	0	0	1.28273	0	0.375328	0	0	0
Sphag_VIRSorter_20110816_S_1_M_paired_fq_gz_1__paired__contig_3914724_cat_2	1	2	0	0	0.165829	0	0	1.4955	0	0	0	0	0	0	0	0	0	0	0	0	0	0	0
Sphag_VIRSorter_20110816_S_1_M_paired_fq_gz_1__paired__contig_221010_cat_2	2	2	0	0	0	0	0	0	0	0.751868	0	0	0	0	0	0	0.911607	0	0	0	0	0	0
Sphag_VIRSorter_20110816_S_1_M_paired_fq_gz_1__paired__contig_1785217_circular_cat_2	1	2	0	0	0	0	0	0	1.07996	0	0	0	0	0	0	0	0	0	0	0	0	0.608834	0
Sphag_VIRSorter_20110816_S_1_M_paired_fq_gz_1__paired__contig_2823_cat_2	5	2	0	0	0	0	0	0	0	0	0	0	0	0	0	0.627352	0	0	0	0	0	1.07271	0
Sphag_VIRSorter_20110816_S_1_M_paired_fq_gz_1__paired__contig_126235_circular_cat_2	7	2	0	0	0	0	0	0	0	1.10543	0	0	0	0	0	0	0.615942	0	0	0	0	0	0
Sphag_VIRSorter_20110816_S_1_M_paired_fq_gz_1__paired__contig_173341_cat_2	2	2	0	0	0	0	0	0	0	0.975461	0	0	0	0	0	0	0	0	0	0	0	0.771787	0
Sphag_VIRSorter_20110816_S_1_M_paired_fq_gz_1__paired__contig_2525189_cat_2	1	2	0	0	0	0	0	0	0	0.809499	0	0	0	0	0	0	0.937887	0	0	0	0	0	0
Erio_VIRSorter_contig_7338574_cat_2	1	2	0	0	0	0	0	0	0	0	0	0.247104	0	0	0	0	0	0	0	1.5479	0	0	0
Sphag_VIRSorter_20110816_S_1_M_paired_fq_gz_1__paired__contig_51748_cat_2	1	2	0	0	0	0	0	0.362573	0	1.44453	0	0	0	0	0	0	0	0	0	0	0	0	0
Sphag_VIRSorter_20110816_S_1_M_paired_fq_gz_1__paired__contig_903500_cat_2	3	2	0	0	0	0	0	0	0	0	0	0	0	0	0	1.15398	0	0	0	0	0	0.705305	0
Sphag_VIRSorter_20110816_S_1_M_paired_fq_gz_1__paired__contig_69098_cat_2	1	2	0	0	0	0	0	0	0	0.819594	0	0	0	1.07381	0	0	0	0	0	0	0	0	0
Sphag_VIRSorter_20110816_S_1_M_paired_fq_gz_1__paired__contig_144644_cat_2	1	2	0	0	0	0	0	1.08359	0	0.824315	0	0	0	0	0	0	0	0	0	0	0	0	0
VIRSorter_E3_04M_nesoni_single_contig_372287_cat_2	1	2	0	0	0	0	0	0.563917	0	0	0	0	0	0	0	0	0	0	0	0	0	1.35352	0
Sphag_VIRSorter_20110816_S_1_M_paired_fq_gz_1__paired__contig_1023785_cat_2	1	2	0	0	0	0	0	1.37805	0	0.559839	0	0	0	0	0	0	0	0	0	0	0	0	0
Sphag_VIRSorter_20110816_S_1_M_paired_fq_gz_1__paired__contig_2409390_circular_cat_2	5	2	0	0	0	0	0	0	0	1.23336	0	0	0	0	0	0	0	0	0	0	0	0.711879	0
Sphag_VIRSorter_20110816_S_1_M_paired_fq_gz_1__paired__contig_1818_cat_1	6	2	0	0	0	0	0	0	0	0	0	0.6124	0	0	0	0	0	0	0	0	0	0	1.59538
Sphag_VIRSorter_20110816_S_1_M_paired_fq_gz_1__paired__contig_35088_cat_1	2	2	0	0	0	0	0	0	0	1.0651	0	0	0	0	0	0	0	0	0	0	0	1.16984	0
Sphag_VIRSorter_20110816_S_1_M_paired_fq_gz_1__paired__contig_1494454_cat_2	3	2	0	0	0	0	0	0	1.56744	0	0	0	0	0	0	0	0.710631	0	0	0	0	0	0
Sphag_VIRSorter_20110816_S_1_M_paired_fq_gz_1__paired__contig_2204895_cat_2	2	2	0	0	0	0	0	0.204576	0	0	0	0	0	0	0	0	0	0	0	0	0	0	2.13309
Sphag_VIRSorter_20110816_S_1_M_paired_fq_gz_1__paired__contig_105629_cat_2	3	2	0	0	0	0	0	0	0	1.84048	0	0	0	0	0	0	0	0	0	0	0	0.505669	0
Sphag_VIRSorter_20110816_S_1_M_paired_fq_gz_1__paired__contig_15455_cat_2	5	2	0	0	0	0	0	0	0	1.4543	0	0	0	0	0	0	0	0	0	0	0	0.950636	0
Sphag_VIRSorter_20110816_S_1_M_paired_fq_gz_1__paired__contig_3855611_circular_cat_2	8	2	0	0	0	0	0	0.58547	0	0	0	0	0	0	0	1.83061	0	0	0	0	0	0	0
Sphag_VIRSorter_20110816_S_1_M_paired_fq_gz_1__paired__contig_1909894_cat_2	2	2	0	0	0	0	0	0	0	0.42716	0	0	0	0	0	0	0	0	0	0	0	2.0013	0
Sphag_VIRSorter_20110816_S_1_M_paired_fq_gz_1__paired__contig_1110157_cat_2	4	2	0	0	0	0	0	0	0	1.01414	0	0	0	0	0	0	1.45304	0	0	0	0	0	0
Sphag_VIRSorter_20110816_S_1_M_paired_fq_gz_1__paired__contig_700277_cat_2	4	2	0	0	0	0	0	0	0	0	0	0	0	0	0	1.42514	0	0	0	0	0	1.04351	0
Erio_VIRSorter_contig_137987_cat_2	1	2	1.59006	0	0	0	0	0	0	0	0	0.929598	0	0	0	0	0	0	0	0	0	0	0
Erio_VIRSorter_contig_3986150_cat_2	2	2	0	0	0	0	0	0	0	0	0	0	1.68828	0	0	0	0	0	0.845622	0	0	0	0
Sphag_VIRSorter_20110816_S_1_M_paired_fq_gz_1__paired__contig_21981_cat_2	5	2	0	0	0	0	0	1.70289	0	0.868237	0	0	0	0	0	0	0	0	0	0	0	0	0
Sphag_VIRSorter_20110816_S_1_M_paired_fq_gz_1__paired__contig_2250960_cat_2	1	2	0	0	0	0	0	0	0	0	0	0	0	0	0	1.63522	0	0	0	0	0	0.959024	0
Sphag_VIRSorter_20110816_S_1_M_paired_fq_gz_1__paired__contig_23717_cat_2	3	2	0	0	0	0	0	0	0	0.554218	0	0	0	0	0	0	2.07096	0	0	0	0	0	0
Sphag_VIRSorter_20110816_S_1_M_paired_fq_gz_1__paired__contig_62549_gene_11_gene_32_9580_25383_cat_5	2	2	0	0	0	0	0	0.6196	0	2.00761	0	0	0	0	0	0	0	0	0	0	0	0	0
Palsa_VIRSorter_contig_4355899_cat_2	1	2	0	0	0	0	0	1.2854	0	1.44538	0	0	0	0	0	0	0	0	0	0	0	0	0
Sphag_VIRSorter_20110816_S_1_M_paired_fq_gz_1__paired__contig_555006_cat_2	2	2	0	0	0	0	0	0	0	0	0	0	0	0	0	0	0	0	0	0	0	1.18202	1.58336
Sphag_VIRSorter_20110816_S_1_M_paired_fq_gz_1__paired__contig_3945548_cat_2	4	2	0	0	0	0	0	1.08248	0	0	0	0	0	0	0	0	0	0	0	0	0	1.76517	0
Sphag_VIRSorter_20110816_S_1_M_paired_fq_gz_1__paired__contig_18378_cat_2	3	2	0	0	0	0	0	0	0	1.3683	0	0	0	0	0	0	1.52783	0	0	0	0	0	0
Sphag_VIRSorter_20110816_S_1_M_paired_fq_gz_1__paired__contig_1956953_cat_2	3	2	0	0	0	0	0	0	0	2.19362	0	0	0	0	0	0	0.77701	0	0	0	0	0	0
Erio_VIRSorter_contig_3694986_cat_2	5	2	0	0	0	0	0	0	0	0	0	0	0	0	0	0	0	0.735645	0	2.25777	0	0	0
Sphag_VIRSorter_20110816_S_1_M_paired_fq_gz_1__paired__contig_4307373_cat_2	6	2	0	0	0	0	0	0	0	0	0	0	0	0	0	1.08139	0	0	0	0	0	1.99009	0
Sphag_VIRSorter_20110816_S_1_M_paired_fq_gz_1__paired__contig_3938828_cat_2	1	2	0	0	0	0	0	0.288938	0	0	0	0	0	0	0	0	0	0	0	0	0	2.84043	0
Sphag_VIRSorter_20110816_S_1_M_paired_fq_gz_1__paired__contig_1122989_cat_2	2	2	0	0	0	0	0	0	0	1.59491	0	0	0	0	0	0	1.53449	0	0	0	0	0	0
Sphag_VIRSorter_20110816_S_1_M_paired_fq_gz_1__paired__contig_47429_cat_2	5	2	0	0	0	0	0	0	0	1.79402	0	0	0	0	0	0	1.63598	0	0	0	0	0	0
Sphag_VIRSorter_20110816_S_1_M_paired_fq_gz_1__paired__contig_121158_cat_2	2	2	0	0	0	0	0	0	1.43385	0	0	0	0	0	0	0	2.08963	0	0	0	0	0	0
Erio_VIRSorter_contig_3944127_cat_2	1	2	0	0	0	0.464259	0	0	0	0	0	0	3.0614	0	0	0	0	0	0	0	0	0	0
Sphag_VIRSorter_20110816_S_1_M_paired_fq_gz_1__paired__contig_27322_gene_1_gene_17_0_15600_cat_5	2	2	0	0	0	0	0	0	0	0.532345	0	0	0	0	0	0	0	0	0	0	0	3.00088	0
Sphag_VIRSorter_20110816_S_1_M_paired_fq_gz_1__paired__contig_4313674_cat_2	1	2	0	0	0	0	0	0	1.84131	0	0	0	0	0	0	1.71015	0	0	0	0	0	0	0
Erio_VIRSorter_contig_8373442_cat_2	2	2	0	0	0	0	0	0	0	0	0	0	0	0	0	0	0	0.952119	0	2.6473	0	0	0
Sphag_VIRSorter_20110816_S_1_M_paired_fq_gz_1__paired__contig_31920_cat_2	6	2	0	0	0	0	0	0	0	1.26856	0	0	0	0	0	0	2.34401	0	0	0	0	0	0
Palsa_VIRSorter_contig_129346_gene_6_gene_18_6330_25804_cat_5	1	2	0	0	0	0	0	0	0	0	0	0	0	0	3.27964	0	0	0	0	0	0.422625	0	0
Sphag_VIRSorter_20110816_S_1_M_paired_fq_gz_1__paired__contig_699418_cat_2	7	2	0	0	0	0	0	0	0	0.547273	0	0	0	0	0	0	3.18475	0	0	0	0	0	0
SoilVir_contig_100_155	1	2	0	0	0	0	0	0	0	0.359221	0	0	0	0	0	0	0	0	0	0	0	0	3.50181
Sphag_VIRSorter_20110816_S_1_M_paired_fq_gz_1__paired__contig_3934040_gene_2_gene_24_1328_16339_cat_5	2	2	0	0	0	0	0	1.2934	0	0	0	0	0	0	0	0	0	0	0	0	0	2.57138	0
Sphag_VIRSorter_20110816_S_1_M_paired_fq_gz_1__paired__contig_99868_cat_2	3	2	0	0	0	0	0	0	0	2.92635	0	0	0	0	0	0	1.10522	0	0	0	0	0	0
Palsa_VIRSorter_contig_4398022_cat_2	1	2	0	0	0	0	0	0	0.0145745	0	0	0	0	0	4.09634	0	0	0	0	0	0	0	0
Sphag_VIRSorter_20110816_S_1_M_paired_fq_gz_1__paired__contig_147976_cat_2	1	2	0	0	0	0	0	0	3.55968	0.587055	0	0	0	0	0	0	0	0	0	0	0	0	0
Sphag_VIRSorter_20110816_S_1_M_paired_fq_gz_1__paired__contig_817201_gene_2_gene_198_503_151661_cat_5	20	2	0	0	0	0	0	0	0	0	0	0	0	0	0	2.45613	0	0	0	0	0	1.75346	0
Palsa_VIRSorter_contig_18701095_cat_2	2	2	0	0	0	0	0	0	0	0	0	0	0	0	0	0	0	0	0.461957	0	0	0	3.86097
Palsa_VIRSorter_contig_104948_cat_2	1	2	0	0	0	0	3.52	0	0	0	0	0	0	0	0	0	0	0.88	0	0	0	0	0
Palsa_VIRSorter_contig_27485_cat_2	2	2	0	0	0	0	0	0	0	0	0	0	0	0	4.14028	0	0	0	0	0	0.38698	0	0
Erio_VIRSorter_contig_1345935_cat_2	7	2	0	0	0.8009	3.80831	0	0	0	0	0	0	0	0	0	0	0	0	0	0	0	0	0
Erio_VIRSorter_contig_3640145_circular_cat_2	9	2	0	1.84014	0	0	0	0	0	0	0	0	2.9078	0	0	0	0	0	0	0	0	0	0
SoilVir_contig_100_183	1	2	4	0	0	0	0	0	0	0	0	0	0	0	0	0	0	0.765657	0	0	0	0	0
Palsa_VIRSorter_contig_83268_gene_6_gene_15_5592_23196_cat_5	1	2	0	0	0	0	4.67936	0	0	0	0	0	0	0	0	0	0	0	0.115068	0	0	0	0
Palsa_VIRSorter_contig_1159097_gene_4_gene_13_6078_18191_cat_4	1	2	0	0	0	0	3.01649	0	0	0	0	0	0	0	1.82169	0	0	0	0	0	0	0	0
Sphag_VIRSorter_20110816_S_1_M_paired_fq_gz_1__paired__contig_3327926_gene_13_gene_30_11036_24151_cat_5	1	2	0	0	0	0	0	0	0	1.56556	0	0	0	0	0	0	0	0	0	0	0	3.39881	0
Palsa_VIRSorter_contig_1294618_gene_1_gene_12_28_12225_cat_5	1	2	0	0	0	0	0	0	0	0	0	0	0	0	4.88935	0	0	0	0	0	0.175799	0	0
Sphag_VIRSorter_20110816_S_1_M_paired_fq_gz_1__paired__contig_1353232_cat_2	6	2	0	0	0	0	0	0	0	0	0	0	0	0	0	0	1.80363	0	0	0	0	3.27265	0
Sphag_VIRSorter_20110816_S_1_M_paired_fq_gz_1__paired__contig_470744_cat_2	1	2	0	0	0	0	0	0	0	0.533096	0	0	0	0	0	0	4.54955	0	0	0	0	0	0
Sphag_VIRSorter_20110816_S_1_M_paired_fq_gz_1__paired__contig_3413322_cat_2	3	2	0	0	0	0	0	0	0	0	0	0.737987	0	0	0	0	0	0	0	0	0	0	4.3456
Sphag_VIRSorter_20110816_S_1_M_paired_fq_gz_1__paired__contig_1852689_cat_2	6	2	0	0	0	0	0	0	0	1.28209	0	0	0	0	0	0	3.89131	0	0	0	0	0	0
Sphag_VIRSorter_20110816_S_1_M_paired_fq_gz_1__paired__contig_1000708_cat_2	2	2	0	0	0	0	0	0	0	3.75139	0	0	0	0	0	0	1.49544	0	0	0	0	0	0
Sphag_VIRSorter_20110816_S_1_M_paired_fq_gz_1__paired__contig_2324670_gene_7_gene_24_1722_16423_cat_5	1	2	0	0	0	0	0	1.94102	0	0	0	0	0	0	0	0	0	0	0	0	0	0	3.33155
Erio_VIRSorter_contig_2305868_cat_2	4	2	0	0	0.962787	4.42692	0	0	0	0	0	0	0	0	0	0	0	0	0	0	0	0	0
Sphag_VIRSorter_20110816_S_1_M_paired_fq_gz_1__paired__contig_888774_cat_2	8	2	0	0	0	0	0	0	0	0	0	0	0	0	0	3.1638	0	0	0	0	0	2.30831	0
Palsa_VIRSorter_contig_833561_gene_7_gene_20_6046_24082_cat_5	1	2	0	0	0	0	0	0	0	0	0	0	0	5.45984	0	0	0	0	0	0	0.0828877	0	0
Sphag_VIRSorter_20110816_S_1_M_paired_fq_gz_1__paired__contig_2352074_cat_2	6	2	0	0	0	0	0	4.73469	0	0	0	0	0	0	0	0	0	0	0	0	0	0	0.874667
Sphag_VIRSorter_20110816_S_1_M_paired_fq_gz_1__paired__contig_2079_cat_2	8	2	0	0	0	0	0	0	0	3.21775	0	0	0	0	0	0	2.64053	0	0	0	0	0	0
Palsa_VIRSorter_contig_3797025_cat_2	1	2	0	0	0	0	5.19681	0	0	0	0	0	0	0	0	0	0	0	0	0	0.686873	0	0
Erio_VIRSorter_contig_8539770_cat_2	1	2	0	0	0	0	0	0	0	0	0	0	0	0	0	0	0	1.05531	0	4.87696	0	0	0
Sphag_VIRSorter_20110816_S_1_M_paired_fq_gz_1__paired__contig_1484048_cat_2	3	2	0	0	0	0	0	3.51637	2.56465	0	0	0	0	0	0	0	0	0	0	0	0	0	0
Erio_VIRSorter_contig_19633_cat_2	6	2	0	0	0	0	0	5.78047	0	0.59493	0	0	0	0	0	0	0	0	0	0	0	0	0
Palsa_VIRSorter_contig_2595040_cat_2	2	2	0	0	0	0	0	0	0	0	0	0	0	0	6.23097	0	0	0	0	0	0.241611	0	0
Sphag_VIRSorter_20110816_S_1_M_paired_fq_gz_1__paired__contig_6380509_cat_2	1	2	6	0	0	0	0	0	0	0.653846	0	0	0	0	0	0	0	0	0	0	0	0	0
Sphag_VIRSorter_20110816_S_1_M_paired_fq_gz_1__paired__contig_566814_cat_2	1	2	6	0	0	0	0	0	0	0.653931	0	0	0	0	0	0	0	0	0	0	0	0	0
Sphag_VIRSorter_20110816_S_1_M_paired_fq_gz_1__paired__contig_91145_cat_2	1	2	4	0	0	0	0	0	0	2.65963	0	0	0	0	0	0	0	0	0	0	0	0	0
Sphag_VIRSorter_20110816_S_1_M_paired_fq_gz_1__paired__contig_139258_cat_2	1	2	6	0	0	0	0	0	0	0.66687	0	0	0	0	0	0	0	0	0	0	0	0	0
Sphag_VIRSorter_20110816_S_1_M_paired_fq_gz_1__paired__contig_50112_cat_2	1	2	6	0	0	0	0	0	0	0.730806	0	0	0	0	0	0	0	0	0	0	0	0	0
Sphag_VIRSorter_20110816_S_1_M_paired_fq_gz_1__paired__contig_45938_cat_2	2	2	0	0	0	0	0	0	0	4.52481	0	0	0	0	0	0	2.24776	0	0	0	0	0	0
Sphag_VIRSorter_20110816_S_1_M_paired_fq_gz_1__paired__contig_59567_cat_2	1	2	0	0	0	0	0	0	0	4.54368	0	0	0	0	0	0	2.69674	0	0	0	0	0	0
Palsa_VIRSorter_contig_6802650_cat_2	1	2	0	0	0	0	0	0	0	0	0	0	0	0	0	0	0	0	0	5.40403	0	2.0131	0
SoilVir_contig_100_261	1	2	0	0	0	0	0	5.7251	0	0	0	0	0	0	0	1.7983	0	0	0	0	0	0	0
VIRSorter_E3_04M_nesoni_single_contig_114070_cat_2	3	2	0	0	0	0	0	6.74882	0	0	0	0	0	0	0	0	0.906796	0	0	0	0	0	0
Erio_VIRSorter_contig_1350914_cat_2	5	2	0	0	0	0	0	0	0	0	0	0	0	0	0	0	0	0.978895	0	6.98656	0	0	0
Erio_VIRSorter_contig_4894159_cat_2	2	2	0	0	0	0	0	0	0	0	0	0	0	0	0	1.33042	0	0	0	0	0	0	6.63853
Erio_VIRSorter_contig_8528178_cat_2	2	2	0	0	0	0	0	0	0	0	0	0	0	0	0	0	0	1.05129	0	6.94522	0	0	0
Sphag_VIRSorter_20110816_S_1_M_paired_fq_gz_1__paired__contig_2882271_cat_2	4	2	0	0	0	0	0	1.85676	0	0	0	0	0	0	0	0	0	0	0	0	0	0	6.36423
Sphag_VIRSorter_20110816_S_1_M_paired_fq_gz_1__paired__contig_1969434_circular_cat_2	7	2	0	0	0	0	0	0	0	1.23217	0	0	0	0	0	0	7.0176	0	0	0	0	0	0
Palsa_VIRSorter_contig_4761189_cat_2	1	2	0	0	0	0	0	0	0	0	0	0	0	0	6.94886	0	0	0	0	0	1.31765	0	0
Palsa_VIRSorter_contig_300295_cat_2	6	2	0	0	0	0	0	0	0	0	0	0.176677	0	8.10259	0	0	0	0	0	0	0	0	0
Erio_VIRSorter_contig_1396793_cat_2	2	2	0	0	0.153317	0	0	0	0	0	0	0	0	0	0	0	0	0	0	8.71319	0	0	0
Palsa_VIRSorter_contig_666914_circular_cat_2	7	2	0	0	0	0	0	0	0	1.97003	0	0	0	7.05994	0	0	0	0	0	0	0	0	0
Erio_VIRSorter_contig_5200584_cat_2	2	2	0	0	0	0	0	0	0	0	0	0.202554	0	0	0	0	0	0	0	9.39522	0	0	0
Erio_VIRSorter_contig_68372_cat_2	7	2	0	0	0	0	0	0	0	0	0	0	0	0	0	0	0	1.42705	0	8.37036	0	0	0
Palsa_VIRSorter_contig_378310_cat_2	1	2	5	5	0	0	0	0	0	0	0	0	0	0	0	0	0	0	0	0	0	0	0
Sphag_VIRSorter_20110816_S_1_M_paired_fq_gz_1__paired__contig_1226170_cat_2	5	2	0	0	0	0	0	1.93192	0	0	0	0	0	0	0	0	0	0	0	0	0	0	8.45674
Palsa_VIRSorter_contig_367723_cat_2	8	2	0	0	0	0	0	1.6523	0	0	0	0	0	8.81429	0	0	0	0	0	0	0	0	0
Palsa_VIRSorter_contig_193980_cat_2	1	2	0	0	0	0	4.34146	0	0	0	0	0	0	6.33951	0	0	0	0	0	0	0	0	0
Erio_VIRSorter_contig_2997863_cat_2	1	2	0	0	0	0	0	0	0	0	0	0	0	0	0	0	0	2.45564	0	8.61264	0	0	0
Palsa_VIRSorter_contig_302114_cat_2	1	2	0	0	0.0125313	0	0	0	0	0	0	0	0	11.19	0	0	0	0	0	0	0	0	0
Erio_VIRSorter_contig_981684_cat_2	2	2	0	0	0	0	0	0	0	0	0	0.527207	0	0	0	0	0	0	0	10.9944	0	0	0
Palsa_VIRSorter_contig_2958748_cat_2	2	2	0	0	0	0	0	0	0	1.53299	0	0	0	10.1461	0	0	0	0	0	0	0	0	0
Sphag_VIRSorter_20110816_S_1_M_paired_fq_gz_1__paired__contig_3883844_cat_2	1	2	0	0	0	0	0	0.498984	0	0	0	0	0	0	0	0	0	0	0	0	0	0	11.3808
Erio_VIRSorter_contig_468377_cat_2	3	2	0	0	0	0	0	0	0	0	0	0	0	0	0	0	0	0.711747	0	11.2348	0	0	0
Erio_VIRSorter_contig_807259_circular_cat_2	6	2	0	0	0	0	0	0	0	0	0	0.361613	0	0	0	0	0	0	0	12.0051	0	0	0
Erio_VIRSorter_contig_123260_cat_2	5	2	0	0	0.534619	0	0	0	0	0	0	0	0	0	0	0	0	0	0	12.1794	0	0	0
Palsa_VIRSorter_contig_108628_cat_2	1	2	0	0	0	0	0	0.0264423	0	0	0	0	0	14.0173	0	0	0	0	0	0	0	0	0
Erio_VIRSorter_contig_596965_cat_2	1	2	0	0	0	0	0	0	0	0	0	0	0	0	0	0	0	0.754675	0	13.4674	0	0	0
Erio_VIRSorter_contig_2414809_cat_2	4	2	0	0	0	0	0	0	0	0	0	0	0	0	0	0	0	2.63297	0	12.3064	0	0	0
Erio_VIRSorter_contig_4685292_cat_1	4	2	0	0	0	0	0	0	0	0	0	0	0	0	0	0	0	3.10003	0	12.1237	0	0	0
Erio_VIRSorter_contig_8608647_cat_2	6	2	0	0	0	0	0	0	0	0	0	0	0	0	0	0	0	3.25833	0	12.4901	0	0	0
Sphag_VIRSorter_20110816_S_1_M_paired_fq_gz_1__paired__contig_3656051_cat_2	2	2	0	0	0	0	0	0	0	0	0	0	0	0	0	0	0	0	0	0	0.460035	0	15.3829
Erio_VIRSorter_contig_1141645_cat_2	2	2	0	0	0	0	0	0	0	0	0	0	0	0	0	0	0	4.82626	0	11.4505	0	0	0
Sphag_VIRSorter_20110816_S_1_M_paired_fq_gz_1__paired__contig_2116232_cat_2	1	2	0	0	0	0	0	0	0.423077	0	0	0	0	0	0	0	15.907	0	0	0	0	0	0
Erio_VIRSorter_contig_1469856_cat_2	1	2	0	0	0.194817	0	0	0	0	0	0	0	0	0	0	0	0	0	0	16.4741	0	0	0
Erio_VIRSorter_contig_8842237_cat_2	1	2	0	0	0	0	0	0	0	0	0	0	0	0	0	0	0	1.6537	0	15.9625	0	0	0
Erio_VIRSorter_contig_2478010_cat_2	1	2	0	0	0	0	0	0.38546	0	0	0	0	0	0	0	0	0	0	0	17.5592	0	0	0
Erio_VIRSorter_contig_8539890_cat_2	1	2	0	0	0	0	0	0	0	0	0	0	0	0	0	0	0	6.64767	0	12.1739	0	0	0
Erio_VIRSorter_contig_2661777_cat_2	5	2	0	0	0	0	0	0	0	0	0	0	0	0	0	0	0	3.01658	0	15.8139	0	0	0
Sphag_VIRSorter_20110816_S_1_M_paired_fq_gz_1__paired__contig_3196694_cat_2	2	2	0	0	0	0	0	5.11173	0	0	0	0	0	0	0	0	0	0	0	0	0	0	14.1313
Palsa_VIRSorter_contig_8041048_cat_2	1	2	0	0	0	0	0	0	0	0	0	0	0	0	0	0	0	0	0	0	18.9164	0	0.452204
Erio_VIRSorter_contig_2358937_cat_2	7	2	0	0	0	0	0	0	0	0	0	0	0	0	0	0	0	3.23735	0	16.8046	0	0	0
Erio_VIRSorter_contig_1787563_cat_2	6	2	0	0	0	0	0	0	0	0	0	0	0	0	0	0	0	3.45348	0	17.514	0	0	0
Erio_VIRSorter_contig_776358_cat_2	3	2	0	0	0	0	0	0	0	0	0	0.308543	0	0	0	0	0	0	0	21.7367	0	0	0
Erio_VIRSorter_contig_1696696_cat_2	3	2	0	0	0	0	0	0	0	0	0	0	0	0	0	0	0	4.41651	0	18.7769	0	0	0
Palsa_VIRSorter_contig_37170_cat_2	1	2	0	0	0	0	0	0	0	0	0	0	0	0	20.2147	0	0	0	0	3.26481	0	0	0
Palsa_VIRSorter_contig_1170249_circular_cat_2	8	2	0	0	0	0	0	0	0	0	0	0	0	24.3137	0	0	0	0	0	0	0.539582	0	0
Palsa_VIRSorter_contig_108342_cat_2	4	2	0	0	0	0	0	0	0	0	0	0	0	0	9.31947	0	0	0	0	0	16.3142	0	0
Palsa_VIRSorter_contig_2770487_cat_2	1	2	0	0	0	0	0	0	0	0	0	0	0	20.4261	0	0	0	5.88299	0	0	0	0	0
Erio_VIRSorter_contig_8561240_cat_2	3	2	0	0	0	0	0	0	0	0	0	0	0	0	0	0	0	0.416785	0	28.9971	0	0	0
Erio_VIRSorter_contig_743778_gene_10_gene_37_9615_29220_cat_5	3	2	0	0	0	0	0	0	0	0	0	0	0	0	0	0	0	5.94711	0	28.953	0	0	0
Erio_VIRSorter_contig_7038988_cat_2	1	2	0	0	0	0	0	0	0	0	0	0	0	0	0	0	0	0.316667	0	49.5185	0	0	0
Erio_VIRSorter_contig_4300409_cat_2	1	1	0	0	0	0	0	0	0	0	0	0	0	0	0	0	0	0.003276	0	0	0	0	0
Palsa_VIRSorter_contig_49181_cat_1	1	1	0	0	0	0	0.012321	0	0	0	0	0	0	0	0	0	0	0	0	0	0	0	0
Sphag_VIRSorter_20110816_S_1_M_paired_fq_gz_1__paired__contig_482116_cat_2	1	1	0	0	0	0	0	0	0	0.0237624	0	0	0	0	0	0	0	0	0	0	0	0	0
Palsa_VIRSorter_contig_18172_gene_1_gene_15_28_15175_cat_4	1	1	0	0	0	0	0	0	0	0.0257649	0	0	0	0	0	0	0	0	0	0	0	0	0
Erio_VIRSorter_contig_11863952_cat_2	1	1	0	0	0	0	0	0	0	0	0	0.027198	0	0	0	0	0	0	0	0	0	0	0
Palsa_VIRSorter_contig_553282_cat_2	1	1	0	0	0	0	0	0	0	0	0	0	0	0.0392157	0	0	0	0	0	0	0	0	0
Palsa_VIRSorter_contig_1008318_gene_1_gene_10_0_12814_cat_4	1	1	0	0	0	0	0	0	0	0.0410697	0	0	0	0	0	0	0	0	0	0	0	0	0
Palsa_VIRSorter_contig_137001_cat_1	1	1	0	0	0	0	0	0	0	0	0	0	0	0.042735	0	0	0	0	0	0	0	0	0
Palsa_VIRSorter_contig_299159_cat_1	1	1	0	0	0	0	0	0	0	0.0457979	0	0	0	0	0	0	0	0	0	0	0	0	0
Palsa_VIRSorter_contig_16155497_cat_2	1	1	0	0	0	0	0	0	0	0	0	0	0	0.0470986	0	0	0	0	0	0	0	0	0
Palsa_VIRSorter_contig_483465_gene_1_gene_16_115_10836_cat_5	1	1	0	0	0	0.0502793	0	0	0	0	0	0	0	0	0	0	0	0	0	0	0	0	0
Sphag_VIRSorter_20110816_S_1_M_paired_fq_gz_1__paired__contig_169295_gene_3_gene_25_2030_26540_cat_5	2	1	0	0	0	0	0	0	0	0.0523862	0	0	0	0	0	0	0	0	0	0	0	0	0
Sphag_VIRSorter_20110816_S_1_M_paired_fq_gz_1__paired__contig_1857790_cat_2	1	1	0	0	0	0	0	0	0	0	0	0	0	0	0	0	0	0	0	0	0	0.0544662	0
Sphag_VIRSorter_20110816_S_1_M_paired_fq_gz_1__paired__contig_4068408_cat_2	1	1	0	0	0	0	0	0	0	0	0	0	0	0	0	0	0	0	0	0	0	0.0647193	0
Sphag_VIRSorter_20110816_S_1_M_paired_fq_gz_1__paired__contig_4005294_cat_2	1	1	0	0	0	0	0	0	0	0.0692034	0	0	0	0	0	0	0	0	0	0	0	0	0
Sphag_VIRSorter_20110816_S_1_M_paired_fq_gz_1__paired__contig_311699_cat_2	1	1	0	0	0	0	0	0	0	0.0801932	0	0	0	0	0	0	0	0	0	0	0	0	0
Sphag_VIRSorter_20110816_S_1_M_paired_fq_gz_1__paired__contig_512089_cat_2	1	1	0	0	0	0	0	0	0	0	0	0	0	0	0	0.0820896	0	0	0	0	0	0	0
Palsa_VIRSorter_contig_1128605_cat_2	1	1	0	0	0	0	0	0	0	0	0	0	0	0.0825959	0	0	0	0	0	0	0	0	0
Palsa_VIRSorter_contig_524707_cat_2	1	1	0	0	0	0	0	0	0	0	0	0	0	0.0840108	0	0	0	0	0	0	0	0	0
Palsa_VIRSorter_contig_777757_cat_2	1	1	0	0	0	0	0	0	0	0	0	0	0.091716	0	0	0	0	0	0	0	0	0	0
Sphag_VIRSorter_20110816_S_1_M_paired_fq_gz_1__paired__contig_267282_cat_2	2	1	0	0	0	0	0	0	0.0981627	0	0	0	0	0	0	0	0	0	0	0	0	0	0
Erio_VIRSorter_contig_2364160_cat_2	1	1	0	0	0	0	0	0	0	0	0	0	0	0	0	0	0	0	0	0.0992094	0	0	0
VIRSorter_E3_04M_nesoni_single_contig_99349_gene_1_gene_16_135_16725_cat_5	1	1	0	0	0	0	0	0	0	0	0	0	0	0.100081	0	0	0	0	0	0	0	0	0
Erio_VIRSorter_contig_3177248_cat_2	1	1	0	0	0	0	0	0	0	0	0	0.107425	0	0	0	0	0	0	0	0	0	0	0
Sphag_VIRSorter_20110816_S_1_M_paired_fq_gz_1__paired__contig_1601708_cat_2	1	1	0	0	0	0	0	0	0	0.108259	0	0	0	0	0	0	0	0	0	0	0	0	0
Palsa_VIRSorter_contig_374737_cat_2	2	1	0	0	0	0	0	0	0.108723	0	0	0	0	0	0	0	0	0	0	0	0	0	0
Sphag_VIRSorter_20110816_S_1_M_paired_fq_gz_1__paired__contig_189904_cat_1	1	1	0	0	0	0	0	0	0	0	0	0	0	0	0	0	0.127705	0	0	0	0	0	0
Sphag_VIRSorter_20110816_S_1_M_paired_fq_gz_1__paired__contig_4805094_cat_2	1	1	0	0	0	0	0	0	0	0	0	0.128285	0	0	0	0	0	0	0	0	0	0	0
Palsa_VIRSorter_contig_2466852_cat_2	2	1	0	0	0	0	0	0	0	0	0	0	0	0.14622	0	0	0	0	0	0	0	0	0
Palsa_VIRSorter_contig_957932_gene_1_gene_14_75_17856_cat_5	1	1	0	0	0	0	0	0	0	0	0	0.157051	0	0	0	0	0	0	0	0	0	0	0
Sphag_VIRSorter_20110816_S_1_M_paired_fq_gz_1__paired__contig_315540_cat_2	2	1	0	0	0	0	0	0	0	0.157767	0	0	0	0	0	0	0	0	0	0	0	0	0
Sphag_VIRSorter_20110816_S_1_M_paired_fq_gz_1__paired__contig_3899378_cat_2	1	1	0	0	0	0	0	0.158461	0	0	0	0	0	0	0	0	0	0	0	0	0	0	0
Palsa_VIRSorter_contig_3342071_cat_2	1	1	0	0	0	0	0	0	0	0	0	0.158733	0	0	0	0	0	0	0	0	0	0	0
SoilVir_contig_100_197	1	1	0	0	0.168168	0	0	0	0	0	0	0	0	0	0	0	0	0	0	0	0	0	0
Sphag_VIRSorter_20110816_S_1_M_paired_fq_gz_1__paired__contig_3264_cat_2	1	1	0	0	0	0	0	0	0	0.169123	0	0	0	0	0	0	0	0	0	0	0	0	0
Palsa_VIRSorter_contig_536742_cat_2	1	1	0	0	0	0	0	0	0	0	0	0	0	0.173536	0	0	0	0	0	0	0	0	0
Sphag_VIRSorter_20110816_S_1_M_paired_fq_gz_1__paired__contig_4661232_cat_2	1	1	0	0	0	0	0	0.181373	0	0	0	0	0	0	0	0	0	0	0	0	0	0	0
Sphag_VIRSorter_20110816_S_1_M_paired_fq_gz_1__paired__contig_460901_cat_2	1	1	0	0	0	0	0	0	0	0.188095	0	0	0	0	0	0	0	0	0	0	0	0	0
Palsa_VIRSorter_contig_11466_cat_2	1	1	0	0	0	0	0	0	0	0.203139	0	0	0	0	0	0	0	0	0	0	0	0	0
Erio_VIRSorter_contig_1828331_cat_2	1	1	0	0	0	0	0	0	0	0	0	0	0	0	0	0	0	0	0	0.214286	0	0	0
VIRSorter_E3_04M_nesoni_single_contig_292315_cat_2	1	1	0	0	0	0.217349	0	0	0	0	0	0	0	0	0	0	0	0	0	0	0	0	0
Palsa_VIRSorter_contig_4418914_cat_2	1	1	0	0	0	0	0.218214	0	0	0	0	0	0	0	0	0	0	0	0	0	0	0	0
Palsa_VIRSorter_contig_4807401_gene_1_gene_13_126_11701_cat_5	1	1	0	0	0	0	0	0	0	0	0	0	0	0	0	0	0	0	0	0	0.220029	0	0
Sphag_VIRSorter_20110816_S_1_M_paired_fq_gz_1__paired__contig_95499_cat_2	1	1	0	0	0	0	0	0	0	0.220145	0	0	0	0	0	0	0	0	0	0	0	0	0
Erio_VIRSorter_contig_3928416_cat_2	2	1	0	0	0.220867	0	0	0	0	0	0	0	0	0	0	0	0	0	0	0	0	0	0
Erio_VIRSorter_contig_39706_cat_2	1	1	0	0	0	0	0	0	0	0	0	0	0	0	0	0	0	0.222557	0	0	0	0	0
Sphag_VIRSorter_20110816_S_1_M_paired_fq_gz_1__paired__contig_1333997_cat_2	2	1	0	0	0	0	0	0	0	0.22822	0	0	0	0	0	0	0	0	0	0	0	0	0
VIRSorter_E3_04M_nesoni_single_contig_251615_cat_2	2	1	0	0	0	0	0	0.229281	0	0	0	0	0	0	0	0	0	0	0	0	0	0	0
Sphag_VIRSorter_20110816_S_1_M_paired_fq_gz_1__paired__contig_566765_cat_2	1	1	0	0	0	0	0	0	0	0	0	0	0	0	0	0	0.232892	0	0	0	0	0	0
Erio_VIRSorter_contig_5671_cat_2	7	1	0	0	0	0	0	0	0	0	0	0.237609	0	0	0	0	0	0	0	0	0	0	0
Palsa_VIRSorter_contig_307689_gene_4_gene_13_3736_15797_cat_5	1	1	0	0	0	0	0	0	0	0	0	0	0	0.24148	0	0	0	0	0	0	0	0	0
Sphag_VIRSorter_20110816_S_1_M_paired_fq_gz_1__paired__contig_40710_cat_2	1	1	0	0	0	0	0	0	0	0.255024	0	0	0	0	0	0	0	0	0	0	0	0	0
Palsa_VIRSorter_contig_600701_cat_2	3	1	0	0	0	0	0	0.264325	0	0	0	0	0	0	0	0	0	0	0	0	0	0	0
Erio_VIRSorter_contig_1592134_cat_2	1	1	0	0	0	0.266199	0	0	0	0	0	0	0	0	0	0	0	0	0	0	0	0	0
Sphag_VIRSorter_20110816_S_1_M_paired_fq_gz_1__paired__contig_125954_cat_2	1	1	0	0	0	0	0	0	0	0.275046	0	0	0	0	0	0	0	0	0	0	0	0	0
Erio_VIRSorter_contig_14631754_circular_cat_2	7	1	0	0.276065	0	0	0	0	0	0	0	0	0	0	0	0	0	0	0	0	0	0	0
Sphag_VIRSorter_20110816_S_1_M_paired_fq_gz_1__paired__contig_892481_cat_2	1	1	0	0	0	0	0	0	0	0	0	0	0	0	0	0	0	0	0	0	0	0.277999	0
Palsa_VIRSorter_contig_461514_cat_1	1	1	0	0	0	0	0	0	0	0	0	0	0	0.279381	0	0	0	0	0	0	0	0	0
Palsa_VIRSorter_contig_2678276_cat_2	1	1	0	0	0	0	0	0	0	0	0	0	0	0	0	0	0	0	0	0	0.28065	0	0
Sphag_VIRSorter_20110816_S_1_M_paired_fq_gz_1__paired__contig_4850844_cat_2	4	1	0	0	0	0	0	0	0	0	0	0	0	0	0	0	0	0	0	0	0	0.288088	0
Sphag_VIRSorter_20110816_S_1_M_paired_fq_gz_1__paired__contig_254381_cat_2	1	1	0	0	0	0	0	0	0	0	0	0	0	0	0	0.292717	0	0	0	0	0	0	0
Palsa_VIRSorter_contig_623138_cat_2	6	1	0	0	0.295232	0	0	0	0	0	0	0	0	0	0	0	0	0	0	0	0	0	0
Palsa_VIRSorter_contig_40232_gene_1_gene_20_0_15240_cat_4	1	1	0	0	0	0	0	0	0	0	0	0	0	0	0	0	0	0	0	0	0	0.301852	0
Sphag_VIRSorter_20110816_S_1_M_paired_fq_gz_1__paired__contig_661487_cat_2	1	1	0	0	0	0	0	0	0	0.304345	0	0	0	0	0	0	0	0	0	0	0	0	0
Sphag_VIRSorter_20110816_S_1_M_paired_fq_gz_1__paired__contig_5432021_cat_2	1	1	0	0	0	0	0	0	0.312312	0	0	0	0	0	0	0	0	0	0	0	0	0	0
Sphag_VIRSorter_20110816_S_1_M_paired_fq_gz_1__paired__contig_23262_cat_2	2	1	0	0	0	0	0	0	0	0.320513	0	0	0	0	0	0	0	0	0	0	0	0	0
Sphag_VIRSorter_20110816_S_1_M_paired_fq_gz_1__paired__contig_622515_cat_2	1	1	0	0	0	0	0	0	0	0.328614	0	0	0	0	0	0	0	0	0	0	0	0	0
Erio_VIRSorter_contig_2973929_cat_2	1	1	0	0	0.341527	0	0	0	0	0	0	0	0	0	0	0	0	0	0	0	0	0	0
Sphag_VIRSorter_20110816_S_1_M_paired_fq_gz_1__paired__contig_45061_cat_2	2	1	0	0	0	0	0	0	0	0	0	0	0	0	0	0	0.371922	0	0	0	0	0	0
Erio_VIRSorter_contig_5019344_cat_2	2	1	0	0	0	0	0	0	0	0	0	0	0	0.375733	0	0	0	0	0	0	0	0	0
Sphag_VIRSorter_20110816_S_1_M_paired_fq_gz_1__paired__contig_134851_cat_2	2	1	0	0	0	0	0	0	0	0	0	0	0	0	0	0	0.389501	0	0	0	0	0	0
Palsa_VIRSorter_contig_17352063_cat_2	1	1	0	0	0	0	0	0	0	0	0	0	0	0	0	0	0	0.390244	0	0	0	0	0
SoilVir_contig_100_90	2	1	0	0	0	0	0	0	0	0	0	0	0	0.3903	0	0	0	0	0	0	0	0	0
Sphag_VIRSorter_20110816_S_1_M_paired_fq_gz_1__paired__contig_111410_cat_2	1	1	0	0	0	0	0	0	0	0.390625	0	0	0	0	0	0	0	0	0	0	0	0	0
Palsa_VIRSorter_contig_461522_gene_14_gene_41_14391_37504_cat_5	2	1	0	0	0	0.392489	0	0	0	0	0	0	0	0	0	0	0	0	0	0	0	0	0
Sphag_VIRSorter_20110816_S_1_M_paired_fq_gz_1__paired__contig_5127211_cat_2	1	1	0	0	0	0	0	0.402812	0	0	0	0	0	0	0	0	0	0	0	0	0	0	0
Palsa_VIRSorter_contig_468403_gene_1_gene_25_60_14817_cat_5	2	1	0	0	0	0	0	0	0	0	0	0	0	0.406005	0	0	0	0	0	0	0	0	0
Palsa_VIRSorter_contig_4650102_cat_2	1	1	0	0	0	0	0	0	0	0	0	0	0	0	0	0	0	0.421	0	0	0	0	0
Sphag_VIRSorter_20110816_S_1_M_paired_fq_gz_1__paired__contig_42413_cat_2	2	1	0	0	0	0	0	0	0	0.424678	0	0	0	0	0	0	0	0	0	0	0	0	0
Sphag_VIRSorter_20110816_S_1_M_paired_fq_gz_1__paired__contig_83188_cat_2	4	1	0	0	0	0	0	0	0	0.425639	0	0	0	0	0	0	0	0	0	0	0	0	0
Palsa_VIRSorter_contig_3121955_cat_2	1	1	0	0	0	0	0	0	0	0	0	0	0	0.429448	0	0	0	0	0	0	0	0	0
Sphag_VIRSorter_20110816_S_1_M_paired_fq_gz_1__paired__contig_11953_cat_2	3	1	0	0	0	0	0	0	0	0.439208	0	0	0	0	0	0	0	0	0	0	0	0	0
Sphag_VIRSorter_20110816_S_1_M_paired_fq_gz_1__paired__contig_31972_cat_2	3	1	0	0	0	0	0	0	0	0.459342	0	0	0	0	0	0	0	0	0	0	0	0	0
Erio_VIRSorter_contig_1977991_cat_2	3	1	0	0	0	0.464114	0	0	0	0	0	0	0	0	0	0	0	0	0	0	0	0	0
Sphag_VIRSorter_20110816_S_1_M_paired_fq_gz_1__paired__contig_16570_cat_2	2	1	0	0	0	0	0	0	0	0.467727	0	0	0	0	0	0	0	0	0	0	0	0	0
Palsa_VIRSorter_contig_2059018_cat_2	3	1	0	0	0	0	0	0	0	0.473526	0	0	0	0	0	0	0	0	0	0	0	0	0
Sphag_VIRSorter_20110816_S_1_M_paired_fq_gz_1__paired__contig_12140_cat_2	4	1	0	0	0	0	0	0	0	0.479959	0	0	0	0	0	0	0	0	0	0	0	0	0
Sphag_VIRSorter_20110816_S_1_M_paired_fq_gz_1__paired__contig_75182_cat_2	5	1	0	0	0	0	0	0	0	0.48272	0	0	0	0	0	0	0	0	0	0	0	0	0
Sphag_VIRSorter_20110816_S_1_M_paired_fq_gz_1__paired__contig_60871_cat_2	4	1	0	0	0	0	0	0	0	0.484338	0	0	0	0	0	0	0	0	0	0	0	0	0
VIRSorter_E3_04M_nesoni_single_contig_345579_cat_2	1	1	0	0	0	0	0	0.491315	0	0	0	0	0	0	0	0	0	0	0	0	0	0	0
Erio_VIRSorter_contig_543693_cat_2	2	1	0	0	0	0.498057	0	0	0	0	0	0	0	0	0	0	0	0	0	0	0	0	0
Sphag_VIRSorter_20110816_S_1_M_paired_fq_gz_1__paired__contig_581296_gene_7_gene_25_8333_31722_cat_5	2	1	0	0	0	0	0	0	0	0.498253	0	0	0	0	0	0	0	0	0	0	0	0	0
Erio_VIRSorter_contig_592472_cat_2	1	1	0	0	0	0	0	0	0	0	0	0	0	0	0	0	0	0.511668	0	0	0	0	0
Sphag_VIRSorter_20110816_S_1_M_paired_fq_gz_1__paired__contig_3606228_cat_2	1	1	0	0	0	0	0	0	0	0.521839	0	0	0	0	0	0	0	0	0	0	0	0	0
Sphag_VIRSorter_20110816_S_1_M_paired_fq_gz_1__paired__contig_727961_cat_2	3	1	0	0	0	0	0	0	0	0.526656	0	0	0	0	0	0	0	0	0	0	0	0	0
Palsa_VIRSorter_contig_3016548_cat_1	1	1	0	0	0	0	0	0	0	0	0	0	0	0.531801	0	0	0	0	0	0	0	0	0
Sphag_VIRSorter_20110816_S_1_M_paired_fq_gz_1__paired__contig_484971_cat_2	1	1	0	0	0	0	0	0	0	0.538246	0	0	0	0	0	0	0	0	0	0	0	0	0
Sphag_VIRSorter_20110816_S_1_M_paired_fq_gz_1__paired__contig_5845862_cat_2	1	1	0	0	0	0	0	0.575758	0	0	0	0	0	0	0	0	0	0	0	0	0	0	0
Sphag_VIRSorter_20110816_S_1_M_paired_fq_gz_1__paired__contig_143289_circular_cat_1	5	1	0	0	0	0	0	0	0	0.581679	0	0	0	0	0	0	0	0	0	0	0	0	0
Sphag_VIRSorter_20110816_S_1_M_paired_fq_gz_1__paired__contig_25719_cat_2	1	1	0	0	0	0	0	0	0	0.581904	0	0	0	0	0	0	0	0	0	0	0	0	0
Erio_VIRSorter_contig_8527616_cat_2	3	1	0	0	0	0	0	0	0	0	0	0	0	0	0	0	0	0.582534	0	0	0	0	0
Sphag_VIRSorter_20110816_S_1_M_paired_fq_gz_1__paired__contig_2512_cat_2	5	1	0	0	0	0	0	0	0	0.587348	0	0	0	0	0	0	0	0	0	0	0	0	0
Sphag_VIRSorter_20110816_S_1_M_paired_fq_gz_1__paired__contig_3203528_cat_2	5	1	0	0	0	0	0	0	0	0.602455	0	0	0	0	0	0	0	0	0	0	0	0	0
Sphag_VIRSorter_20110816_S_1_M_paired_fq_gz_1__paired__contig_556879_cat_2	1	1	0	0	0	0	0	0	0	0.602731	0	0	0	0	0	0	0	0	0	0	0	0	0
Sphag_VIRSorter_20110816_S_1_M_paired_fq_gz_1__paired__contig_650453_cat_2	3	1	0	0	0	0	0	0	0	0	0	0	0	0	0	0	0.605138	0	0	0	0	0	0
Sphag_VIRSorter_20110816_S_1_M_paired_fq_gz_1__paired__contig_22858_circular_cat_2	5	1	0	0	0	0	0	0	0	0.607592	0	0	0	0	0	0	0	0	0	0	0	0	0
Sphag_VIRSorter_20110816_S_1_M_paired_fq_gz_1__paired__contig_52034_cat_1	2	1	0	0	0	0	0	0	0	0.626012	0	0	0	0	0	0	0	0	0	0	0	0	0
Sphag_VIRSorter_20110816_S_1_M_paired_fq_gz_1__paired__contig_120638_cat_2	2	1	0	0	0	0	0	0	0	0.630243	0	0	0	0	0	0	0	0	0	0	0	0	0
Sphag_VIRSorter_20110816_S_1_M_paired_fq_gz_1__paired__contig_113161_cat_2	5	1	0	0	0	0	0	0	0	0.649748	0	0	0	0	0	0	0	0	0	0	0	0	0
Sphag_VIRSorter_20110816_S_1_M_paired_fq_gz_1__paired__contig_2658671_cat_2	6	1	0	0	0	0.654936	0	0	0	0	0	0	0	0	0	0	0	0	0	0	0	0	0
Sphag_VIRSorter_20110816_S_1_M_paired_fq_gz_1__paired__contig_55259_cat_2	2	1	0	0	0	0	0	0	0	0.661099	0	0	0	0	0	0	0	0	0	0	0	0	0
Erio_VIRSorter_contig_93023_cat_2	6	1	0	0	0.663497	0	0	0	0	0	0	0	0	0	0	0	0	0	0	0	0	0	0
Sphag_VIRSorter_20110816_S_1_M_paired_fq_gz_1__paired__contig_16886_cat_2	3	1	0	0	0	0	0	0	0	0.668011	0	0	0	0	0	0	0	0	0	0	0	0	0
Sphag_VIRSorter_20110816_S_1_M_paired_fq_gz_1__paired__contig_681318_cat_2	2	1	0	0	0	0	0	0	0	0.673197	0	0	0	0	0	0	0	0	0	0	0	0	0
Sphag_VIRSorter_20110816_S_1_M_paired_fq_gz_1__paired__contig_428522_cat_2	2	1	0	0	0	0	0	0	0	0	0	0	0	0	0	0	0.676829	0	0	0	0	0	0
Palsa_VIRSorter_contig_2965188_cat_2	6	1	0	0	0	0	0	0.678374	0	0	0	0	0	0	0	0	0	0	0	0	0	0	0
Sphag_VIRSorter_20110816_S_1_M_paired_fq_gz_1__paired__contig_701276_gene_6_gene_17_5669_16855_cat_5	1	1	0	0	0	0	0	0.685103	0	0	0	0	0	0	0	0	0	0	0	0	0	0	0
Sphag_VIRSorter_20110816_S_1_M_paired_fq_gz_1__paired__contig_16533_cat_2	1	1	0	0	0	0	0	0	0	0.688179	0	0	0	0	0	0	0	0	0	0	0	0	0
Sphag_VIRSorter_20110816_S_1_M_paired_fq_gz_1__paired__contig_112774_cat_2	1	1	0	0	0	0	0	0	0	0.69969	0	0	0	0	0	0	0	0	0	0	0	0	0
Sphag_VIRSorter_20110816_S_1_M_paired_fq_gz_1__paired__contig_522535_cat_2	3	1	0	0	0	0	0	0	0	0.699928	0	0	0	0	0	0	0	0	0	0	0	0	0
Sphag_VIRSorter_20110816_S_1_M_paired_fq_gz_1__paired__contig_15192_cat_2	4	1	0	0	0	0	0	0	0	0.701299	0	0	0	0	0	0	0	0	0	0	0	0	0
Palsa_VIRSorter_contig_443904_cat_2	6	1	0	0	0	0	0	0	0	0	0	0	0	0	0	0	0	0	0	0	0.703669	0	0
Sphag_VIRSorter_20110816_S_1_M_paired_fq_gz_1__paired__contig_3998361_gene_5_gene_14_3009_14942_cat_4	1	1	0	0	0	0	0	0	0	0	0	0	0	0	0	0.708583	0	0	0	0	0	0	0
Sphag_VIRSorter_20110816_S_1_M_paired_fq_gz_1__paired__contig_8448_cat_2	1	1	0	0	0	0	0	0	0	0.714116	0	0	0	0	0	0	0	0	0	0	0	0	0
Sphag_VIRSorter_20110816_S_1_M_paired_fq_gz_1__paired__contig_34261_cat_2	3	1	0	0	0	0	0	0	0	0.715951	0	0	0	0	0	0	0	0	0	0	0	0	0
Sphag_VIRSorter_20110816_S_1_M_paired_fq_gz_1__paired__contig_393337_cat_2	1	1	0	0	0	0	0	0	0	0	0	0	0	0	0	0	0.724138	0	0	0	0	0	0
Sphag_VIRSorter_20110816_S_1_M_paired_fq_gz_1__paired__contig_70064_cat_2	3	1	0	0	0	0	0	0	0	0.724582	0	0	0	0	0	0	0	0	0	0	0	0	0
Palsa_VIRSorter_contig_12957064_cat_2	1	1	0	0	0	0	0	0	0	0	0	0	0	0	0	0	0	0	0	0	0.73236	0	0
Sphag_VIRSorter_20110816_S_1_M_paired_fq_gz_1__paired__contig_3884307_cat_2	1	1	0	0	0	0	0	0.743744	0	0	0	0	0	0	0	0	0	0	0	0	0	0	0
Sphag_VIRSorter_20110816_S_1_M_paired_fq_gz_1__paired__contig_24214_cat_2	1	1	0	0	0	0	0	0	0	0.745657	0	0	0	0	0	0	0	0	0	0	0	0	0
Sphag_VIRSorter_20110816_S_1_M_paired_fq_gz_1__paired__contig_42427_cat_2	3	1	0	0	0	0	0	0	0	0.759209	0	0	0	0	0	0	0	0	0	0	0	0	0
Sphag_VIRSorter_20110816_S_1_M_paired_fq_gz_1__paired__contig_985301_cat_2	7	1	0	0	0	0	0	0.761076	0	0	0	0	0	0	0	0	0	0	0	0	0	0	0
VIRSorter_E3_04M_nesoni_single_contig_367966_cat_2	1	1	0	0	0	0	0	0	0	0	0	0	0	0	0	0.766829	0	0	0	0	0	0	0
Erio_VIRSorter_contig_2369507_cat_2	2	1	0	0	0	0	0	0	0	0	0	0.778496	0	0	0	0	0	0	0	0	0	0	0
Palsa_VIRSorter_contig_27291_cat_2	2	1	0	0	0	0	0	0	0	0	0	0	0	0	0	0	0	0	0	0	0.783723	0	0
Sphag_VIRSorter_20110816_S_1_M_paired_fq_gz_1__paired__contig_64186_cat_2	6	1	0	0	0	0	0	0	0	0.793066	0	0	0	0	0	0	0	0	0	0	0	0	0
Sphag_VIRSorter_20110816_S_1_M_paired_fq_gz_1__paired__contig_142704_circular_cat_2	4	1	0	0	0	0	0	0	0	0.797038	0	0	0	0	0	0	0	0	0	0	0	0	0
Erio_VIRSorter_contig_1005258_cat_2	2	1	0	0	0	0	0	0	0	0	0	0	0	0	0	0	0	0.802985	0	0	0	0	0
Sphag_VIRSorter_20110816_S_1_M_paired_fq_gz_1__paired__contig_251560_cat_2	2	1	0	0	0	0	0	0	0	0.815662	0	0	0	0	0	0	0	0	0	0	0	0	0
Sphag_VIRSorter_20110816_S_1_M_paired_fq_gz_1__paired__contig_2818126_cat_2	1	1	0	0	0	0	0	0	0	0	0	0	0	0	0	0	0	0	0.818883	0	0	0	0
Sphag_VIRSorter_20110816_S_1_M_paired_fq_gz_1__paired__contig_3162650_cat_2	1	1	0	0	0	0	0	0	0	0	0	0	0	0	0	0	0	0	0	0	0	0	0.820515
Sphag_VIRSorter_20110816_S_1_M_paired_fq_gz_1__paired__contig_27265_cat_2	7	1	0	0	0	0	0	0	0	0.820836	0	0	0	0	0	0	0	0	0	0	0	0	0
Sphag_VIRSorter_20110816_S_1_M_paired_fq_gz_1__paired__contig_4855217_cat_2	2	1	0	0	0	0	0	0	0	0.834839	0	0	0	0	0	0	0	0	0	0	0	0	0
Palsa_VIRSorter_contig_78520_cat_2	1	1	0.842105	0	0	0	0	0	0	0	0	0	0	0	0	0	0	0	0	0	0	0	0
Sphag_VIRSorter_20110816_S_1_M_paired_fq_gz_1__paired__contig_6026_cat_2	8	1	0	0	0	0	0	0	0	0.855989	0	0	0	0	0	0	0	0	0	0	0	0	0
Erio_VIRSorter_contig_2380352_cat_2	1	1	0	0	0	0	0	0	0	0	0	0	0	0	0	0	0	0	0	0.856448	0	0	0
Palsa_VIRSorter_contig_340429_cat_2	1	1	0	0	0	0	0	0	0	0	0	0	0	0.865079	0	0	0	0	0	0	0	0	0
Sphag_VIRSorter_20110816_S_1_M_paired_fq_gz_1__paired__contig_2154317_cat_2	1	1	0	0	0	0	0	0	0	0.892911	0	0	0	0	0	0	0	0	0	0	0	0	0
Sphag_VIRSorter_20110816_S_1_M_paired_fq_gz_1__paired__contig_3037434_cat_2	2	1	0	0	0	0	0	0	0	0	0	0	0	0	0	0	0	0	0	0	0	0	0.89898
Sphag_VIRSorter_20110816_S_1_M_paired_fq_gz_1__paired__contig_881739_cat_2	2	1	0	0	0	0	0	0	0.916466	0	0	0	0	0	0	0	0	0	0	0	0	0	0
Palsa_VIRSorter_contig_469552_gene_1_gene_14_0_12198_cat_5	1	1	0	0	0	0	0	0	0	0	0	0	0	0	0	0	0	0	0	0.916968	0	0	0
Sphag_VIRSorter_20110816_S_1_M_paired_fq_gz_1__paired__contig_64333_cat_2	2	1	0	0	0	0	0	0	0	0.921044	0	0	0	0	0	0	0	0	0	0	0	0	0
Sphag_VIRSorter_20110816_S_1_M_paired_fq_gz_1__paired__contig_1835183_cat_2	2	1	0	0	0	0	0	0	0	0.926507	0	0	0	0	0	0	0	0	0	0	0	0	0
Sphag_VIRSorter_20110816_S_1_M_paired_fq_gz_1__paired__contig_827993_cat_2	6	1	0	0	0	0	0	0	0	0.934712	0	0	0	0	0	0	0	0	0	0	0	0	0
Sphag_VIRSorter_20110816_S_1_M_paired_fq_gz_1__paired__contig_291082_cat_2	1	1	0	0	0	0	0	0	0	0.93973	0	0	0	0	0	0	0	0	0	0	0	0	0
Sphag_VIRSorter_20110816_S_1_M_paired_fq_gz_1__paired__contig_473095_cat_2	1	1	0	0	0	0	0	0	0	0	0	0	0	0	0	0	0	0	0	0	0	0.942959	0
Sphag_VIRSorter_20110816_S_1_M_paired_fq_gz_1__paired__contig_3030_gene_100_gene_215_64756_158030_cat_5	11	1	0	0	0	0	0	0	0	0.944774	0	0	0	0	0	0	0	0	0	0	0	0	0
Sphag_VIRSorter_20110816_S_1_M_paired_fq_gz_1__paired__contig_297994_cat_2	3	1	0	0	0	0	0	0	0	0.954992	0	0	0	0	0	0	0	0	0	0	0	0	0
Palsa_VIRSorter_contig_914788_cat_2	1	1	0	0	0	0	0.96	0	0	0	0	0	0	0	0	0	0	0	0	0	0	0	0
Palsa_VIRSorter_contig_1472635_cat_2	2	1	0	0	0	0	0	0	0	0	0	0	0	0.962391	0	0	0	0	0	0	0	0	0
Palsa_VIRSorter_contig_5593804_cat_2	1	1	0	0	0	0	0.988408	0	0	0	0	0	0	0	0	0	0	0	0	0	0	0	0
Sphag_VIRSorter_20110816_S_1_M_paired_fq_gz_1__paired__contig_2413015_circular_cat_2	5	1	0	0	0	0	0	0	0	0	0	0	0	0	0	0	0.991228	0	0	0	0	0	0
Sphag_VIRSorter_20110816_S_1_M_paired_fq_gz_1__paired__contig_1503677_gene_1_gene_19_268_19061_cat_5	1	1	0	0	0	0	0	0	0	0	0	0	0	0	0	0.99684	0	0	0	0	0	0	0
Sphag_VIRSorter_20110816_S_1_M_paired_fq_gz_1__paired__contig_1243194_cat_2	2	1	0	0	0	0	0	0	0	0.996911	0	0	0	0	0	0	0	0	0	0	0	0	0
Palsa_VIRSorter_contig_363600_gene_1_gene_14_0_13291_cat_5	1	1	0	0	0	0	0	0	0	0	0	0	0	1.00005	0	0	0	0	0	0	0	0	0
Sphag_VIRSorter_20110816_S_1_M_paired_fq_gz_1__paired__contig_2642344_cat_2	5	1	0	0	0	0	0	0	0	0	0	0	0	0	0	1.00957	0	0	0	0	0	0	0
Sphag_VIRSorter_20110816_S_1_M_paired_fq_gz_1__paired__contig_316622_cat_2	1	1	0	0	0	0	0	0	0	0	0	0	0	0	0	0	0	0	0	0	0	0	1.02362
Sphag_VIRSorter_20110816_S_1_M_paired_fq_gz_1__paired__contig_134304_cat_2	3	1	0	0	0	0	0	0	0	1.03062	0	0	0	0	0	0	0	0	0	0	0	0	0
Sphag_VIRSorter_20110816_S_1_M_paired_fq_gz_1__paired__contig_16297_cat_2	4	1	0	0	0	0	0	0	0	1.03296	0	0	0	0	0	0	0	0	0	0	0	0	0
Palsa_VIRSorter_contig_1456647_cat_2	3	1	0	0	0	0	0	0	0	0	0	0	0	0	0	0	0	0	0	0	1.03476	0	0
Erio_VIRSorter_contig_269985_cat_2	2	1	0	0	1.04241	0	0	0	0	0	0	0	0	0	0	0	0	0	0	0	0	0	0
Sphag_VIRSorter_20110816_S_1_M_paired_fq_gz_1__paired__contig_525795_gene_15_gene_47_12304_42065_cat_5	3	1	0	0	0	0	0	1.05548	0	0	0	0	0	0	0	0	0	0	0	0	0	0	0
Erio_VIRSorter_contig_2774132_cat_2	1	1	0	0	0	0	0	0	0	0	0	0	0	0	0	0	0	0	0	1.06136	0	0	0
VIRSorter_E3_04M_nesoni_single_contig_22607_cat_2	6	1	0	0	0	0	0	0	0	0	0	0	0	0	0	0	0	0	0	0	0	0	1.06706
Sphag_VIRSorter_20110816_S_1_M_paired_fq_gz_1__paired__contig_1389260_cat_2	4	1	0	0	0	0	0	1.07152	0	0	0	0	0	0	0	0	0	0	0	0	0	0	0
Sphag_VIRSorter_20110816_S_1_M_paired_fq_gz_1__paired__contig_423620_cat_2	3	1	0	0	0	0	0	0	0	1.08417	0	0	0	0	0	0	0	0	0	0	0	0	0
Palsa_VIRSorter_contig_4576759_cat_2	2	1	0	0	0	0	0	0	0	0	0	0	0	0	1.08517	0	0	0	0	0	0	0	0
Palsa_VIRSorter_contig_515599_cat_2	2	1	0	0	0	0	0	0	0	0	0	0	0	0	0	0	0	0	1.08541	0	0	0	0
Sphag_VIRSorter_20110816_S_1_M_paired_fq_gz_1__paired__contig_6756_cat_2	5	1	0	0	0	0	0	0	0	1.08705	0	0	0	0	0	0	0	0	0	0	0	0	0
Sphag_VIRSorter_20110816_S_1_M_paired_fq_gz_1__paired__contig_656060_cat_2	1	1	0	0	0	0	0	0	0	0	0	0	0	0	0	0	1.0893	0	0	0	0	0	0
Sphag_VIRSorter_20110816_S_1_M_paired_fq_gz_1__paired__contig_605790_cat_2	2	1	0	0	0	0	0	0	0	1.09879	0	0	0	0	0	0	0	0	0	0	0	0	0
Sphag_VIRSorter_20110816_S_1_M_paired_fq_gz_1__paired__contig_30221_cat_2	3	1	0	0	0	0	0	0	0	1.10335	0	0	0	0	0	0	0	0	0	0	0	0	0
Palsa_VIRSorter_contig_4185264_cat_2	1	1	0	0	0	0	0	0	0	0	0	0	0	1.15134	0	0	0	0	0	0	0	0	0
Sphag_VIRSorter_20110816_S_1_M_paired_fq_gz_1__paired__contig_46122_circular_cat_2	7	1	0	0	0	0	0	0	0	1.15646	0	0	0	0	0	0	0	0	0	0	0	0	0
Sphag_VIRSorter_20110816_S_1_M_paired_fq_gz_1__paired__contig_2957571_cat_2	10	1	0	0	0	1.16248	0	0	0	0	0	0	0	0	0	0	0	0	0	0	0	0	0
Sphag_VIRSorter_20110816_S_1_M_paired_fq_gz_1__paired__contig_174073_cat_2	1	1	0	0	0	0	0	0	0	1.16545	0	0	0	0	0	0	0	0	0	0	0	0	0
Sphag_VIRSorter_20110816_S_1_M_paired_fq_gz_1__paired__contig_710047_cat_2	1	1	0	0	0	0	0	0	0	1.1793	0	0	0	0	0	0	0	0	0	0	0	0	0
Sphag_VIRSorter_20110816_S_1_M_paired_fq_gz_1__paired__contig_1124_cat_2	2	1	0	0	0	0	0	0	0	1.18811	0	0	0	0	0	0	0	0	0	0	0	0	0
Sphag_VIRSorter_20110816_S_1_M_paired_fq_gz_1__paired__contig_435537_cat_2	5	1	0	0	0	0	0	0	0	1.18812	0	0	0	0	0	0	0	0	0	0	0	0	0
Erio_VIRSorter_contig_1965410_cat_2	2	1	0	0	0	0	0	0	0	0	0	0	0	0	0	0	0	0	0	1.2081	0	0	0
Sphag_VIRSorter_20110816_S_1_M_paired_fq_gz_1__paired__contig_3483250_cat_2	1	1	0	0	0	0	0	0	0	0	0	0	0	0	0	0	0	0	0	0	0	1.21088	0
Erio_VIRSorter_contig_5076642_gene_18_gene_48_16358_34251_cat_5	3	1	0	0	1.21102	0	0	0	0	0	0	0	0	0	0	0	0	0	0	0	0	0	0
Sphag_VIRSorter_20110816_S_1_M_paired_fq_gz_1__paired__contig_2714_cat_2	1	1	0	0	0	0	0	0	0	1.23276	0	0	0	0	0	0	0	0	0	0	0	0	0
Sphag_VIRSorter_20110816_S_1_M_paired_fq_gz_1__paired__contig_252603_cat_2	7	1	0	0	0	0	0	0	0	1.23723	0	0	0	0	0	0	0	0	0	0	0	0	0
Sphag_VIRSorter_20110816_S_1_M_paired_fq_gz_1__paired__contig_111792_cat_2	4	1	0	0	0	0	0	0	0	1.24324	0	0	0	0	0	0	0	0	0	0	0	0	0
Sphag_VIRSorter_20110816_S_1_M_paired_fq_gz_1__paired__contig_497391_cat_2	3	1	0	0	0	0	0	0	0	1.25249	0	0	0	0	0	0	0	0	0	0	0	0	0
Sphag_VIRSorter_20110816_S_1_M_paired_fq_gz_1__paired__contig_173867_cat_2	1	1	0	0	0	0	0	0	0	1.25755	0	0	0	0	0	0	0	0	0	0	0	0	0
Sphag_VIRSorter_20110816_S_1_M_paired_fq_gz_1__paired__contig_126984_cat_2	1	1	0	0	0	0	0	0	0	1.25873	0	0	0	0	0	0	0	0	0	0	0	0	0
Sphag_VIRSorter_20110816_S_1_M_paired_fq_gz_1__paired__contig_2328936_cat_2	2	1	0	0	0	0	0	0	0	0	0	0	0	0	0	0	0	0	0	0	0	0	1.27409
Sphag_VIRSorter_20110816_S_1_M_paired_fq_gz_1__paired__contig_230878_cat_2	7	1	0	0	0	0	0	0	0	1.28426	0	0	0	0	0	0	0	0	0	0	0	0	0
Palsa_VIRSorter_contig_3631627_cat_2	2	1	0	0	0	0	0	0	0	0	0	0	0	0	0	0	0	1.28762	0	0	0	0	0
Palsa_VIRSorter_contig_2108356_cat_2	1	1	0	0	0	0	0	0	0	0	0	0	0	1.28946	0	0	0	0	0	0	0	0	0
Sphag_VIRSorter_20110816_S_1_M_paired_fq_gz_1__paired__contig_43832_cat_2	6	1	0	0	0	0	0	0	0	1.29791	0	0	0	0	0	0	0	0	0	0	0	0	0
Sphag_VIRSorter_20110816_S_1_M_paired_fq_gz_1__paired__contig_144267_cat_2	6	1	0	0	0	0	0	0	0	1.30329	0	0	0	0	0	0	0	0	0	0	0	0	0
Palsa_VIRSorter_contig_9770437_cat_2	2	1	0	0	0	0	0	0	0	0	0	0	0	1.30848	0	0	0	0	0	0	0	0	0
Sphag_VIRSorter_20110816_S_1_M_paired_fq_gz_1__paired__contig_451176_cat_2	2	1	0	0	0	0	0	0	0	0	0	0	0	0	0	0	1.31565	0	0	0	0	0	0
Sphag_VIRSorter_20110816_S_1_M_paired_fq_gz_1__paired__contig_453901_cat_2	3	1	0	0	0	0	0	0	0	0	0	0	0	0	0	1.32236	0	0	0	0	0	0	0
Sphag_VIRSorter_20110816_S_1_M_paired_fq_gz_1__paired__contig_960008_cat_2	6	1	0	0	0	0	0	0	0	0	0	0	0	0	0	0	0	0	0	0	0	1.32855	0
Sphag_VIRSorter_20110816_S_1_M_paired_fq_gz_1__paired__contig_22857_circular_cat_2	5	1	0	0	0	0	0	0	0	1.33015	0	0	0	0	0	0	0	0	0	0	0	0	0
Sphag_VIRSorter_20110816_S_1_M_paired_fq_gz_1__paired__contig_2440_gene_1_gene_218_422_194592_cat_5	24	1	0	0	0	0	0	0	0	1.34621	0	0	0	0	0	0	0	0	0	0	0	0	0
Sphag_VIRSorter_20110816_S_1_M_paired_fq_gz_1__paired__contig_18867_cat_2	1	1	0	0	0	0	0	0	0	1.35366	0	0	0	0	0	0	0	0	0	0	0	0	0
Erio_VIRSorter_contig_2867511_cat_2	2	1	0	0	0	0	0	0	0	0	0	0	0	0	0	0	0	0	0	1.3628	0	0	0
Palsa_VIRSorter_contig_2360508_cat_2	4	1	0	0	0	0	0	0	0	1.37677	0	0	0	0	0	0	0	0	0	0	0	0	0
Sphag_VIRSorter_20110816_S_1_M_paired_fq_gz_1__paired__contig_800182_cat_2	3	1	0	0	0	0	0	0	0	0	0	0	0	0	0	0	1.37748	0	0	0	0	0	0
Sphag_VIRSorter_20110816_S_1_M_paired_fq_gz_1__paired__contig_118062_cat_2	4	1	0	0	0	0	0	0	0	1.37903	0	0	0	0	0	0	0	0	0	0	0	0	0
Sphag_VIRSorter_20110816_S_1_M_paired_fq_gz_1__paired__contig_410057_cat_2	5	1	0	0	0	0	0	0	0	1.37988	0	0	0	0	0	0	0	0	0	0	0	0	0
Sphag_VIRSorter_20110816_S_1_M_paired_fq_gz_1__paired__contig_1146309_cat_2	7	1	0	0	0	0	0	1.41237	0	0	0	0	0	0	0	0	0	0	0	0	0	0	0
Palsa_VIRSorter_contig_1758344_cat_2	1	1	0	0	0	0	1.43845	0	0	0	0	0	0	0	0	0	0	0	0	0	0	0	0
Erio_VIRSorter_contig_1240165_cat_2	1	1	0	0	0	0	0	0	0	0	0	0	0	0	0	0	0	0	0	1.44951	0	0	0
Sphag_VIRSorter_20110816_S_1_M_paired_fq_gz_1__paired__contig_200644_gene_3_gene_142_298_98499_cat_5	15	1	0	0	0	0	0	0	0	1.49005	0	0	0	0	0	0	0	0	0	0	0	0	0
Palsa_VIRSorter_contig_4689749_cat_2	2	1	0	0	0	0	0	0	0	0	0	0	0	1.49364	0	0	0	0	0	0	0	0	0
Erio_VIRSorter_contig_3227150_cat_2	2	1	0	0	0	0	0	0	0	0	0	0	0	0	0	0	0	1.5056	0	0	0	0	0
Palsa_VIRSorter_contig_8114969_cat_2	1	1	0	0	0	0	0	0	0	0	0	0	0	1.52548	0	0	0	0	0	0	0	0	0
Palsa_VIRSorter_contig_6227775_cat_2	1	1	0	0	0	0	0	0	0	0	0	0	0	0	0	0	0	0	0	0	1.53394	0	0
Sphag_VIRSorter_20110816_S_1_M_paired_fq_gz_1__paired__contig_22077_cat_2	5	1	0	0	0	0	0	0	0	1.58957	0	0	0	0	0	0	0	0	0	0	0	0	0
Palsa_VIRSorter_contig_647115_circular_cat_2	5	1	0	0	0	0	0	0	0	0	0	0	0	0	0	0	0	0	0	0	0	1.59571	0
Sphag_VIRSorter_20110816_S_1_M_paired_fq_gz_1__paired__contig_225360_gene_1_gene_35_147_30767_cat_5	3	1	0	0	0	0	0	0	0	1.61542	0	0	0	0	0	0	0	0	0	0	0	0	0
Sphag_VIRSorter_20110816_S_1_M_paired_fq_gz_1__paired__contig_4133699_cat_2	4	1	0	0	0	0	0	0	0	0	0	0	0	0	0	0	0	0	0	0	0	1.62056	0
Sphag_VIRSorter_20110816_S_1_M_paired_fq_gz_1__paired__contig_49276_circular_cat_2	5	1	0	0	0	0	0	0	0	1.67062	0	0	0	0	0	0	0	0	0	0	0	0	0
Palsa_VIRSorter_contig_21266_gene_4_gene_21_5593_23356_cat_5	1	1	0	0	0	0	0	0	0	1.67568	0	0	0	0	0	0	0	0	0	0	0	0	0
Sphag_VIRSorter_20110816_S_1_M_paired_fq_gz_1__paired__contig_361975_cat_2	5	1	0	0	0	0	0	0	0	1.68854	0	0	0	0	0	0	0	0	0	0	0	0	0
Sphag_VIRSorter_20110816_S_1_M_paired_fq_gz_1__paired__contig_16920_cat_2	3	1	0	0	0	0	0	0	0	1.70414	0	0	0	0	0	0	0	0	0	0	0	0	0
Sphag_VIRSorter_20110816_S_1_M_paired_fq_gz_1__paired__contig_2576916_cat_2	3	1	0	0	0	0	0	0	0	1.70634	0	0	0	0	0	0	0	0	0	0	0	0	0
Sphag_VIRSorter_20110816_S_1_M_paired_fq_gz_1__paired__contig_3909004_cat_2	1	1	0	0	0	0	0	1.72745	0	0	0	0	0	0	0	0	0	0	0	0	0	0	0
Erio_VIRSorter_contig_3529969_cat_2	3	1	0	0	0	0	0	0	0	0	0	0	0	0	0	0	0	0	0	1.73704	0	0	0
Erio_VIRSorter_contig_1787586_cat_2	1	1	0	0	0	0	0	0	0	0	0	0	0	0	0	0	0	0	0	1.79335	0	0	0
Sphag_VIRSorter_20110816_S_1_M_paired_fq_gz_1__paired__contig_87133_cat_2	2	1	0	0	0	0	0	0	0	1.80494	0	0	0	0	0	0	0	0	0	0	0	0	0
Erio_VIRSorter_contig_364904_cat_2	2	1	0	0	0	0	0	0	0	0	0	0	0	0	0	0	0	0	0	1.80983	0	0	0
Sphag_VIRSorter_20110816_S_1_M_paired_fq_gz_1__paired__contig_576492_cat_2	1	1	0	0	0	0	0	0	0	1.81696	0	0	0	0	0	0	0	0	0	0	0	0	0
Erio_VIRSorter_contig_3546820_cat_2	2	1	0	0	0	0	0	0	0	0	0	0	1.8214	0	0	0	0	0	0	0	0	0	0
Palsa_VIRSorter_contig_132644_cat_2	3	1	0	0	0	0	0	0	0	0	0	0	0	1.83137	0	0	0	0	0	0	0	0	0
Sphag_VIRSorter_20110816_S_1_M_paired_fq_gz_1__paired__contig_227692_cat_2	1	1	0	0	0	0	0	0	0	1.88439	0	0	0	0	0	0	0	0	0	0	0	0	0
Palsa_VIRSorter_contig_342802_cat_2	1	1	0	0	0	0	0	0	0	0	0	0	0	1.93315	0	0	0	0	0	0	0	0	0
Sphag_VIRSorter_20110816_S_1_M_paired_fq_gz_1__paired__contig_1252364_cat_2	8	1	0	0	0	0	0	0	0	0	0	0	0	0	0	1.93871	0	0	0	0	0	0	0
Sphag_VIRSorter_20110816_S_1_M_paired_fq_gz_1__paired__contig_7818_cat_2	3	1	0	0	0	0	0	0	0	1.94689	0	0	0	0	0	0	0	0	0	0	0	0	0
VIRSorter_E3_04M_nesoni_single_contig_101605_cat_2	4	1	0	0	0	0	0	0	0	0	0	0	0	0	0	0	0	0	0	0	0	0	1.95444
Palsa_VIRSorter_contig_228553_cat_2	2	1	0	0	0	0	0	0	0	0	0	0	0	1.96948	0	0	0	0	0	0	0	0	0
Palsa_VIRSorter_contig_495422_gene_3_gene_20_1088_21443_cat_4	1	1	0	0	0	0	0	0	0	0	0	0	0	1.98491	0	0	0	0	0	0	0	0	0
Sphag_VIRSorter_20110816_S_1_M_paired_fq_gz_1__paired__contig_145937_circular_cat_2	5	1	0	0	0	0	0	0	0	0	0	0	0	0	0	0	1.98745	0	0	0	0	0	0
Sphag_VIRSorter_20110816_S_1_M_paired_fq_gz_1__paired__contig_589372_gene_1_gene_10_0_12440_cat_5	1	1	0	0	0	0	0	0	0	0	0	0	0	0	0	0	0	0	0	0	0	2.03687	0
Palsa_VIRSorter_contig_3767721_cat_2	3	1	0	0	0	0	2.05796	0	0	0	0	0	0	0	0	0	0	0	0	0	0	0	0
Erio_VIRSorter_contig_8560578_cat_1	2	1	0	0	0	0	0	0	0	0	0	0	0	0	0	0	0	2.07776	0	0	0	0	0
VIRSorter_E3_04M_nesoni_single_contig_33372_cat_2	4	1	0	0	0	0	0	2.07936	0	0	0	0	0	0	0	0	0	0	0	0	0	0	0
Palsa_VIRSorter_contig_2493668_cat_2	2	1	0	0	0	0	0	0	0	0	0	0	0	0	0	0	0	2.08449	0	0	0	0	0
Palsa_VIRSorter_contig_366069_cat_2	2	1	0	0	0	0	0	0	0	0	0	0	0	2.09962	0	0	0	0	0	0	0	0	0
Sphag_VIRSorter_20110816_S_1_M_paired_fq_gz_1__paired__contig_9996_cat_2	4	1	0	0	0	0	0	0	0	2.19741	0	0	0	0	0	0	0	0	0	0	0	0	0
Palsa_VIRSorter_contig_2606221_cat_2	2	1	0	0	0	0	0	0	0	0	0	0	0	2.22417	0	0	0	0	0	0	0	0	0
Palsa_VIRSorter_contig_559038_gene_11_gene_26_14359_32874_cat_5	1	1	0	0	0	0	2.25253	0	0	0	0	0	0	0	0	0	0	0	0	0	0	0	0
Sphag_VIRSorter_20110816_S_1_M_paired_fq_gz_1__paired__contig_46158_cat_2	8	1	0	0	0	0	0	0	0	2.27108	0	0	0	0	0	0	0	0	0	0	0	0	0
Palsa_VIRSorter_contig_5384862_cat_2	1	1	0	0	0	0	0	0	0	0	0	0	0	0	0	0	0	0	0	2.31211	0	0	0
Palsa_VIRSorter_contig_3804215_cat_2	1	1	0	0	0	0	0	0	0	0	0	0	0	2.32305	0	0	0	0	0	0	0	0	0
Sphag_VIRSorter_20110816_S_1_M_paired_fq_gz_1__paired__contig_1580289_cat_2	2	1	0	0	0	0	0	2.3394	0	0	0	0	0	0	0	0	0	0	0	0	0	0	0
Sphag_VIRSorter_20110816_S_1_M_paired_fq_gz_1__paired__contig_359_cat_2	5	1	0	0	0	0	0	0	0	2.34508	0	0	0	0	0	0	0	0	0	0	0	0	0
Palsa_VIRSorter_contig_1425814_cat_2	3	1	0	0	0	0	0	0	0	0	0	0	0	0	0	0	0	0	0	0	2.35638	0	0
Palsa_VIRSorter_contig_7735377_cat_2	1	1	0	0	0	0	0	0	0	0	0	0	0	2.36908	0	0	0	0	0	0	0	0	0
Sphag_VIRSorter_20110816_S_1_M_paired_fq_gz_1__paired__contig_1406777_cat_2	2	1	0	0	0	0	0	0	0	0	0	0	0	0	0	2.46044	0	0	0	0	0	0	0
Palsa_VIRSorter_contig_515791_cat_2	3	1	0	0	0	0	0	0	0	0	0	0	0	2.56679	0	0	0	0	0	0	0	0	0
Palsa_VIRSorter_contig_95978_gene_90_gene_189_127950_289313_cat_5	11	1	0	0	0	0	0	0	0	0	0	0	0	2.64058	0	0	0	0	0	0	0	0	0
Palsa_VIRSorter_contig_9522303_cat_2	3	1	0	0	0	0	2.69171	0	0	0	0	0	0	0	0	0	0	0	0	0	0	0	0
Palsa_VIRSorter_contig_2975944_cat_2	3	1	0	0	0	0	0	0	0	0	0	0	0	2.80593	0	0	0	0	0	0	0	0	0
Erio_VIRSorter_contig_2891387_cat_2	5	1	0	0	0	0	0	0	0	0	0	0	0	0	0	0	0	0	0	2.87446	0	0	0
Palsa_VIRSorter_contig_3141100_cat_2	1	1	0	0	0	0	0	0	0	0	0	0	0	2.87514	0	0	0	0	0	0	0	0	0
Sphag_VIRSorter_20110816_S_1_M_paired_fq_gz_1__paired__contig_196465_cat_2	1	1	0	0	0	0	0	0	0	2.8941	0	0	0	0	0	0	0	0	0	0	0	0	0
Sphag_VIRSorter_20110816_S_1_M_paired_fq_gz_1__paired__contig_147140_cat_2	1	1	0	0	0	0	0	0	0	2.89552	0	0	0	0	0	0	0	0	0	0	0	0	0
Sphag_VIRSorter_20110816_S_1_M_paired_fq_gz_1__paired__contig_109511_cat_2	1	1	3	0	0	0	0	0	0	0	0	0	0	0	0	0	0	0	0	0	0	0	0
Sphag_VIRSorter_20110816_S_1_M_paired_fq_gz_1__paired__contig_140939_cat_2	1	1	3	0	0	0	0	0	0	0	0	0	0	0	0	0	0	0	0	0	0	0	0
Palsa_VIRSorter_contig_2810473_cat_2	1	1	0	0	0	0	0	0	0	0	0	0	0	3.00603	0	0	0	0	0	0	0	0	0
Erio_VIRSorter_contig_92470_cat_2	1	1	0	0	0	0	0	0	0	0	0	0	0	0	0	0	0	0	0	3.0767	0	0	0
Sphag_VIRSorter_20110816_S_1_M_paired_fq_gz_1__paired__contig_282827_cat_2	4	1	0	0	0	0	0	0	0	0	0	0	0	0	0	0	0	0	0	0	3.08741	0	0
Palsa_VIRSorter_contig_593141_cat_2	3	1	0	0	0	0	0	0	0	0	0	0	0	3.11127	0	0	0	0	0	0	0	0	0
Palsa_VIRSorter_contig_685848_cat_2	4	1	0	0	0	0	3.11895	0	0	0	0	0	0	0	0	0	0	0	0	0	0	0	0
Sphag_VIRSorter_20110816_S_1_M_paired_fq_gz_1__paired__contig_11744_circular_cat_2	11	1	0	0	0	0	0	0	0	3.27092	0	0	0	0	0	0	0	0	0	0	0	0	0
Palsa_VIRSorter_contig_2971821_cat_2	1	1	0	0	0	0	0	0	0	0	0	0	0	3.32416	0	0	0	0	0	0	0	0	0
Erio_VIRSorter_contig_9815225_cat_2	1	1	0	0	0	0	0	0	0	0	0	0	0	0	0	0	0	0	0	3.37817	0	0	0
Palsa_VIRSorter_contig_409182_circular_cat_2	5	1	0	0	0	0	0	0	0	0	0	0	0	3.58818	0	0	0	0	0	0	0	0	0
Erio_VIRSorter_contig_6260255_cat_2	1	1	0	0	0	0	0	0	0	0	0	0	0	0	0	0	0	0	0	0	3.59088	0	0
Palsa_VIRSorter_contig_2113575_cat_2	11	1	0	0	0	0	0	0	0	0	0	0	0	0	0	0	0	3.62823	0	0	0	0	0
Sphag_VIRSorter_20110816_S_1_M_paired_fq_gz_1__paired__contig_2837341_cat_2	3	1	0	0	0	0	0	3.65652	0	0	0	0	0	0	0	0	0	0	0	0	0	0	0
Erio_VIRSorter_contig_392792_cat_2	2	1	0	0	0	0	0	0	0	0	0	0	0	0	0	0	0	0	0	3.66472	0	0	0
Sphag_VIRSorter_20110816_S_1_M_paired_fq_gz_1__paired__contig_329_cat_2	3	1	0	0	0	0	0	0	0	3.73492	0	0	0	0	0	0	0	0	0	0	0	0	0
Palsa_VIRSorter_contig_4193214_cat_2	2	1	0	0	0	0	0	0	0	0	0	0	0	3.80534	0	0	0	0	0	0	0	0	0
Palsa_VIRSorter_contig_14455415_cat_2	1	1	0	0	0	0	0	0	0	0	0	0	0	3.83083	0	0	0	0	0	0	0	0	0
Palsa_VIRSorter_contig_11729035_cat_2	2	1	0	0	0	0	3.84337	0	0	0	0	0	0	0	0	0	0	0	0	0	0	0	0
Sphag_VIRSorter_20110816_S_1_M_paired_fq_gz_1__paired__contig_108220_cat_2	3	1	0	0	0	0	0	0	0	3.89001	0	0	0	0	0	0	0	0	0	0	0	0	0
Palsa_VIRSorter_contig_3608030_cat_2	1	1	0	0	0	0	0	0	0	0	0	0	0	4.00936	0	0	0	0	0	0	0	0	0
Palsa_VIRSorter_contig_1892434_cat_2	4	1	0	0	0	0	0	0	0	0	0	0	0	0	4.41484	0	0	0	0	0	0	0	0
Palsa_VIRSorter_contig_3842093_cat_2	3	1	0	0	0	0	0	0	0	0	0	0	0	0	4.56679	0	0	0	0	0	0	0	0
Sphag_VIRSorter_20110816_S_1_M_paired_fq_gz_1__paired__contig_3964175_cat_2	2	1	0	0	0	0	0	0	0	0	0	0	0	0	0	0	0	0	0	0	0	0	4.5943
Palsa_VIRSorter_contig_1258599_cat_2	6	1	0	0	0	0	0	0	0	0	0	0	0	0	4.59792	0	0	0	0	0	0	0	0
Sphag_VIRSorter_20110816_S_1_M_paired_fq_gz_1__paired__contig_3109667_cat_2	3	1	0	0	0	0	0	0	0	0	0	0	0	0	0	0	0	0	0	0	0	0	4.7735
Palsa_VIRSorter_contig_2159626_cat_2	3	1	0	0	0	0	0	0	0	0	0	0	0	4.94465	0	0	0	0	0	0	0	0	0
Palsa_VIRSorter_contig_86426_cat_2	7	1	0	0	0	0	0	0	0	0	0	0	0	4.97326	0	0	0	0	0	0	0	0	0
Sphag_VIRSorter_20110816_S_1_M_paired_fq_gz_1__paired__contig_63219_cat_2	1	1	0	0	0	0	0	0	0	5.00754	0	0	0	0	0	0	0	0	0	0	0	0	0
Erio_VIRSorter_contig_9003629_cat_1	1	1	0	0	0	0	0	0	0	0	0	0	0	0	0	0	0	0	0	5.10602	0	0	0
Sphag_VIRSorter_20110816_S_1_M_paired_fq_gz_1__paired__contig_1088089_cat_2	2	1	0	0	0	0	0	0	0	5.15906	0	0	0	0	0	0	0	0	0	0	0	0	0
Palsa_VIRSorter_contig_5876103_circular_cat_2	1	1	0	0	0	0	5.22263	0	0	0	0	0	0	0	0	0	0	0	0	0	0	0	0
Palsa_VIRSorter_contig_1840639_cat_2	6	1	0	0	0	0	5.29107	0	0	0	0	0	0	0	0	0	0	0	0	0	0	0	0
Sphag_VIRSorter_20110816_S_1_M_paired_fq_gz_1__paired__contig_283_gene_10_gene_22_8650_22413_cat_5	1	1	0	0	0	0	0	0	0	0	0	0	0	0	0	0	5.39722	0	0	0	0	0	0
Palsa_VIRSorter_contig_162737_gene_8_gene_140_5855_102767_cat_5	13	1	0	0	0	0	0	0	0	0	0	0	0	5.40642	0	0	0	0	0	0	0	0	0
Palsa_VIRSorter_contig_368614_circular_cat_2	4	1	0	0	0	0	0	0	0	0	0	0	0	5.43323	0	0	0	0	0	0	0	0	0
Palsa_VIRSorter_contig_8038552_cat_2	5	1	0	0	0	0	0	0	0	0	0	0	0	5.46899	0	0	0	0	0	0	0	0	0
Palsa_VIRSorter_contig_281832_cat_2	2	1	0	0	0	0	0	0	0	0	0	0	0	5.59652	0	0	0	0	0	0	0	0	0
Palsa_VIRSorter_contig_2650300_cat_2	2	1	0	0	0	0	0	0	0	0	0	0	0	5.70089	0	0	0	0	0	0	0	0	0
Palsa_VIRSorter_contig_2853180_cat_2	3	1	0	0	0	0	5.93402	0	0	0	0	0	0	0	0	0	0	0	0	0	0	0	0
Palsa_VIRSorter_contig_3986998_cat_1	1	1	0	0	0	0	0	0	0	0	0	0	0	5.97131	0	0	0	0	0	0	0	0	0
Palsa_VIRSorter_contig_2831266_cat_2	2	1	0	0	0	0	0	0	0	0	0	0	0	5.97968	0	0	0	0	0	0	0	0	0
Palsa_VIRSorter_contig_31935_cat_2	1	1	6	0	0	0	0	0	0	0	0	0	0	0	0	0	0	0	0	0	0	0	0
Erio_VIRSorter_contig_647843_cat_2	7	1	0	0	0	0	0	0	0	0	0	0	0	0	0	0	0	0	0	6.02943	0	0	0
Erio_VIRSorter_contig_9431445_cat_2	2	1	0	0	0	0	0	0	0	0	0	0	0	0	0	0	0	0	0	6.12202	0	0	0
Palsa_VIRSorter_contig_2471163_cat_2	1	1	0	0	0	0	0	0	0	0	0	0	0	6.1822	0	0	0	0	0	0	0	0	0
Sphag_VIRSorter_20110816_S_1_M_paired_fq_gz_1__paired__contig_893199_cat_2	3	1	0	0	0	0	0	0	0	0	0	0	0	6.31057	0	0	0	0	0	0	0	0	0
Palsa_VIRSorter_contig_8815601_cat_2	1	1	0	0	0	0	6.33071	0	0	0	0	0	0	0	0	0	0	0	0	0	0	0	0
Sphag_VIRSorter_20110816_S_1_M_paired_fq_gz_1__paired__contig_801500_cat_2	2	1	0	0	0	0	0	6.42154	0	0	0	0	0	0	0	0	0	0	0	0	0	0	0
Erio_VIRSorter_contig_2013362_cat_2	5	1	0	0	0	0	0	0	0	0	0	0	0	0	0	0	0	0	0	6.52846	0	0	0
Palsa_VIRSorter_contig_2994052_cat_2	10	1	0	0	0	0	0	0	0	0	0	0	0	6.71981	0	0	0	0	0	0	0	0	0
Palsa_VIRSorter_contig_46885_gene_22_gene_237_12285_161739_cat_5	21	1	0	0	0	0	0	0	0	0	0	0	0	6.78466	0	0	0	0	0	0	0	0	0
Palsa_VIRSorter_contig_677781_cat_2	1	1	0	0	0	0	0	0	0	0	0	0	0	7.37146	0	0	0	0	0	0	0	0	0
Palsa_VIRSorter_contig_1107557_gene_2_gene_29_942_19645_cat_5	3	1	0	0	0	0	7.47686	0	0	0	0	0	0	0	0	0	0	0	0	0	0	0	0
Erio_VIRSorter_contig_7048_gene_10_gene_144_8506_121393_cat_5	14	1	0	0	0	0	0	0	0	0	0	0	0	0	0	0	0	0	0	7.53545	0	0	0
Palsa_VIRSorter_contig_2239435_cat_2	1	1	0	0	0	0	0	0	0	0	0	0	0	7.56976	0	0	0	0	0	0	0	0	0
Palsa_VIRSorter_contig_3117069_cat_2	5	1	0	0	0	0	0	0	0	0	0	0	0	7.72032	0	0	0	0	0	0	0	0	0
Palsa_VIRSorter_contig_306496_gene_7_gene_106_2705_78649_cat_5	10	1	0	0	0	0	0	0	0	0	0	0	0	7.83338	0	0	0	0	0	0	0	0	0
Palsa_VIRSorter_contig_16122042_circular_cat_2	2	1	0	0	0	0	0	0	0	0	0	0	0	8.11058	0	0	0	0	0	0	0	0	0
Palsa_VIRSorter_contig_1852754_cat_2	4	1	0	0	0	0	0	0	0	0	0	0	0	8.19505	0	0	0	0	0	0	0	0	0
Palsa_VIRSorter_contig_5162232_cat_2	2	1	0	0	0	0	8.38678	0	0	0	0	0	0	0	0	0	0	0	0	0	0	0	0
Palsa_VIRSorter_contig_133353_cat_2	2	1	0	0	0	0	0	0	0	0	0	0	0	8.49699	0	0	0	0	0	0	0	0	0
Palsa_VIRSorter_contig_75609_cat_2	4	1	0	0	0	0	0	0	0	0	0	0	0	8.5284	0	0	0	0	0	0	0	0	0
Sphag_VIRSorter_20110816_S_1_M_paired_fq_gz_1__paired__contig_3856501_cat_2	1	1	0	0	0	0	0	0	0	0	0	0	0	0	0	0	0	0	0	0	0	0	8.55208
Palsa_VIRSorter_contig_334224_cat_2	4	1	0	0	0	0	0	0	0	0	0	0	0	8.75644	0	0	0	0	0	0	0	0	0
Erio_VIRSorter_contig_8543555_gene_3_gene_18_1402_15867_cat_5	1	1	0	0	0	0	0	0	0	0	0	0	0	0	0	0	0	0	0	8.84076	0	0	0
Palsa_VIRSorter_contig_6876354_cat_2	8	1	0	0	0	0	0	0	0	0	0	0	0	8.91165	0	0	0	0	0	0	0	0	0
Erio_VIRSorter_contig_4665299_cat_2	5	1	0	0	0	0	0	0	0	0	0	0	0	0	0	0	0	0	0	8.9847	0	0	0
Palsa_VIRSorter_contig_6729251_cat_2	4	1	0	0	0	0	0	0	0	0	0	0	0	9.09617	0	0	0	0	0	0	0	0	0
Palsa_VIRSorter_contig_213471_cat_2	2	1	0	0	0	0	0	0	0	0	0	0	0	9.11476	0	0	0	0	0	0	0	0	0
Palsa_VIRSorter_contig_2075894_cat_2	6	1	0	0	0	0	0	0	0	0	0	0	0	9.15661	0	0	0	0	0	0	0	0	0
Palsa_VIRSorter_contig_190279_gene_3_gene_129_543_94589_cat_5	14	1	0	0	0	0	0	0	0	0	0	0	0	9.26745	0	0	0	0	0	0	0	0	0
Palsa_VIRSorter_contig_3315198_cat_2	8	1	0	0	0	0	0	0	0	0	0	0	0	9.31966	0	0	0	0	0	0	0	0	0
Palsa_VIRSorter_contig_402263_cat_2	1	1	0	0	0	0	0	0	0	0	0	0	0	9.51457	0	0	0	0	0	0	0	0	0
Palsa_VIRSorter_contig_3005902_cat_2	2	1	0	0	0	0	0	0	0	0	0	0	0	0	0	0	0	0	0	9.66393	0	0	0
Palsa_VIRSorter_contig_112526_cat_2	6	1	0	0	0	0	0	0	0	0	0	0	0	9.67605	0	0	0	0	0	0	0	0	0
Erio_VIRSorter_contig_4276318_cat_2	2	1	0	0	0	0	0	0	0	0	0	0	0	0	0	0	0	0	0	9.6815	0	0	0
Erio_VIRSorter_contig_1131795_gene_1_gene_89_23_68663_cat_5	9	1	0	0	0	0	0	0	0	0	0	0	0	0	0	0	0	0	0	9.76509	0	0	0
Palsa_VIRSorter_contig_5781624_cat_2	2	1	0	0	0	0	9.94745	0	0	0	0	0	0	0	0	0	0	0	0	0	0	0	0
Erio_VIRSorter_contig_6317605_cat_2	2	1	0	0	0	0	0	0	0	0	0	0	0	0	0	0	0	9.98737	0	0	0	0	0
Erio_VIRSorter_contig_8531206_cat_2	2	1	0	0	0	0	0	0	0	0	0	0	0	0	0	0	0	0	0	10.5208	0	0	0
Palsa_VIRSorter_contig_998993_cat_2	2	1	0	0	0	0	0	0	0	0	0	0	0	10.692	0	0	0	0	0	0	0	0	0
Palsa_VIRSorter_contig_117298_cat_2	1	1	0	0	0	0	0	0	0	0	0	0	0	11.1373	0	0	0	0	0	0	0	0	0
Erio_VIRSorter_contig_2994099_cat_2	2	1	0	0	0	0	0	0	0	0	0	0	0	0	0	0	0	0	0	11.1973	0	0	0
Palsa_VIRSorter_contig_3067057_cat_2	8	1	0	0	0	0	0	0	0	0	0	0	0	11.5289	0	0	0	0	0	0	0	0	0
Palsa_VIRSorter_contig_403118_cat_2	7	1	0	0	0	0	0	0	0	0	0	0	0	11.7149	0	0	0	0	0	0	0	0	0
Palsa_VIRSorter_contig_372748_cat_2	2	1	0	0	0	0	0	0	0	0	0	0	0	11.8189	0	0	0	0	0	0	0	0	0
Palsa_VIRSorter_contig_112771_gene_1_gene_186_0_117855_cat_5	18	1	0	0	0	0	0	0	0	0	0	0	0	12.1882	0	0	0	0	0	0	0	0	0
Palsa_VIRSorter_contig_7445994_cat_2	2	1	0	0	0	0	0	0	0	0	0	0	0	12.3453	0	0	0	0	0	0	0	0	0
Palsa_VIRSorter_contig_63007_cat_2	2	1	0	0	0	0	0	0	0	0	0	0	0	12.3668	0	0	0	0	0	0	0	0	0
Palsa_VIRSorter_contig_3804497_gene_4_gene_14_4545_15749_cat_5	1	1	0	0	0	0	0	0	0	0	0	0	0	0	12.3673	0	0	0	0	0	0	0	0
Palsa_VIRSorter_contig_192331_cat_2	7	1	0	0	0	0	0	0	0	0	0	0	0	12.6162	0	0	0	0	0	0	0	0	0
Palsa_VIRSorter_contig_10003469_cat_2	2	1	0	0	0	0	12.6395	0	0	0	0	0	0	0	0	0	0	0	0	0	0	0	0
Palsa_VIRSorter_contig_6892452_cat_2	6	1	0	0	0	0	0	0	0	0	0	0	0	12.7818	0	0	0	0	0	0	0	0	0
Palsa_VIRSorter_contig_132540_cat_2	1	1	0	0	0	0	0	0	0	0	0	0	0	12.9365	0	0	0	0	0	0	0	0	0
Palsa_VIRSorter_contig_1305161_cat_2	5	1	0	0	0	0	0	0	0	0	0	0	0	0	12.9616	0	0	0	0	0	0	0	0
Palsa_VIRSorter_contig_3031468_cat_2	5	1	0	0	0	0	0	0	0	0	0	0	0	13.0352	0	0	0	0	0	0	0	0	0
Palsa_VIRSorter_contig_598124_cat_2	4	1	0	0	0	0	0	0	0	0	0	0	0	13.1137	0	0	0	0	0	0	0	0	0
Palsa_VIRSorter_contig_443534_cat_2	1	1	0	0	0	0	0	0	0	0	0	0	0	13.2841	0	0	0	0	0	0	0	0	0
Palsa_VIRSorter_contig_2901763_cat_2	3	1	0	0	0	0	0	0	0	0	0	0	0	13.3018	0	0	0	0	0	0	0	0	0
Erio_VIRSorter_contig_78189_cat_2	5	1	0	0	0	0	0	0	0	0	0	0	0	0	0	0	0	0	0	13.6105	0	0	0
Palsa_VIRSorter_contig_802798_cat_2	1	1	0	0	0	0	0	0	0	0	0	0	0	13.6253	0	0	0	0	0	0	0	0	0
Palsa_VIRSorter_contig_8206296_cat_2	7	1	0	0	0	0	0	0	0	0	0	0	0	13.6303	0	0	0	0	0	0	0	0	0
Palsa_VIRSorter_contig_403727_cat_2	12	1	0	0	0	0	0	0	0	0	0	0	0	13.7649	0	0	0	0	0	0	0	0	0
Sphag_VIRSorter_20110816_S_1_M_paired_fq_gz_1__paired__contig_940530_cat_2	3	1	0	0	0	0	13.9343	0	0	0	0	0	0	0	0	0	0	0	0	0	0	0	0
Erio_VIRSorter_contig_2691132_cat_2	2	1	0	0	0	0	0	0	0	0	0	0	0	14.0393	0	0	0	0	0	0	0	0	0
Palsa_VIRSorter_contig_2648614_cat_2	2	1	0	0	0	0	14.0683	0	0	0	0	0	0	0	0	0	0	0	0	0	0	0	0
Erio_VIRSorter_contig_8526982_cat_2	5	1	0	0	0	0	0	0	0	0	0	0	0	0	0	0	0	0	0	14.143	0	0	0
Palsa_VIRSorter_contig_7880719_cat_2	3	1	0	0	0	0	0	0	0	0	0	0	0	14.3618	0	0	0	0	0	0	0	0	0
Palsa_VIRSorter_contig_3185882_gene_7_gene_190_2955_109383_cat_5	19	1	0	0	0	0	0	0	0	0	0	0	0	14.6324	0	0	0	0	0	0	0	0	0
Palsa_VIRSorter_contig_2136592_cat_2	4	1	0	0	0	0	0	0	0	0	0	0	0	14.7964	0	0	0	0	0	0	0	0	0
Palsa_VIRSorter_contig_7637234_circular_cat_2	4	1	0	0	0	0	0	0	0	0	0	0	0	15.1897	0	0	0	0	0	0	0	0	0
Palsa_VIRSorter_contig_2271587_circular_cat_2	1	1	0	0	0	0	15.2917	0	0	0	0	0	0	0	0	0	0	0	0	0	0	0	0
Palsa_VIRSorter_contig_2514301_cat_2	3	1	0	0	0	0	0	0	0	0	0	0	0	15.4014	0	0	0	0	0	0	0	0	0
Palsa_VIRSorter_contig_4173400_cat_2	2	1	0	0	0	0	0	0	0	0	0	0	0	16.0349	0	0	0	0	0	0	0	0	0
Palsa_VIRSorter_contig_2798663_cat_2	1	1	0	0	0	0	0	0	0	0	0	0	0	16.1276	0	0	0	0	0	0	0	0	0
Palsa_VIRSorter_contig_603533_gene_129_gene_160_80933_101124_cat_5	2	1	0	0	0	0	0	0	0	0	0	0	0	16.2124	0	0	0	0	0	0	0	0	0
Palsa_VIRSorter_contig_83881_circular_cat_2	6	1	0	0	0	0	0	0	0	0	0	0	0	16.5072	0	0	0	0	0	0	0	0	0
Palsa_VIRSorter_contig_3006678_cat_2	1	1	0	0	0	0	0	0	0	0	0	0	0	16.7355	0	0	0	0	0	0	0	0	0
Erio_VIRSorter_contig_1226532_cat_2	2	1	0	0	0	0	0	0	0	0	0	0	0	0	0	0	0	0	0	16.8267	0	0	0
Palsa_VIRSorter_contig_3895099_cat_2	2	1	0	0	0	0	0	0	0	0	0	0	0	16.8577	0	0	0	0	0	0	0	0	0
Palsa_VIRSorter_contig_2933436_cat_2	4	1	0	0	0	0	0	0	0	0	0	0	0	17.0252	0	0	0	0	0	0	0	0	0
Palsa_VIRSorter_contig_3507_cat_2	8	1	0	0	0	0	0	0	0	0	0	0	0	17.1313	0	0	0	0	0	0	0	0	0
Palsa_VIRSorter_contig_901815_cat_2	2	1	0	0	0	0	0	0	0	0	0	0	0	0	17.4689	0	0	0	0	0	0	0	0
Palsa_VIRSorter_contig_8332374_cat_2	1	1	0	0	0	0	0	0	0	0	0	0	0	17.4785	0	0	0	0	0	0	0	0	0
Palsa_VIRSorter_contig_4159583_cat_2	2	1	0	0	0	0	0	0	0	0	0	0	0	17.5451	0	0	0	0	0	0	0	0	0
Palsa_VIRSorter_contig_8198275_cat_2	1	1	0	0	0	0	0	0	0	0	0	0	0	17.7875	0	0	0	0	0	0	0	0	0
Palsa_VIRSorter_contig_1319466_gene_5_gene_23_6672_24869_cat_5	2	1	0	0	0	0	18.1644	0	0	0	0	0	0	0	0	0	0	0	0	0	0	0	0
Palsa_VIRSorter_contig_592806_cat_2	6	1	0	0	0	0	0	0	0	0	0	0	0	18.4137	0	0	0	0	0	0	0	0	0
Palsa_VIRSorter_contig_4834942_cat_2	5	1	0	0	0	0	0	0	0	0	0	0	0	18.6967	0	0	0	0	0	0	0	0	0
Palsa_VIRSorter_contig_20794_cat_2	2	1	0	0	0	0	0	0	0	0	0	0	0	18.9174	0	0	0	0	0	0	0	0	0
Erio_VIRSorter_contig_3126844_cat_2	4	1	0	0	0	0	0	0	0	0	0	0	0	0	0	0	0	0	0	19.0592	0	0	0
Palsa_VIRSorter_contig_3033463_cat_2	3	1	0	0	0	0	0	0	0	0	0	0	0	19.3909	0	0	0	0	0	0	0	0	0
Erio_VIRSorter_contig_8989796_cat_2	5	1	0	0	0	0	0	0	0	0	0	0	0	0	0	0	0	0	0	20.1754	0	0	0
Palsa_VIRSorter_contig_386462_cat_2	3	1	0	0	0	0	0	0	0	0	0	0	0	20.3339	0	0	0	0	0	0	0	0	0
Palsa_VIRSorter_contig_97079_cat_2	6	1	0	0	0	0	0	0	0	0	0	0	0	20.3647	0	0	0	0	0	0	0	0	0
Palsa_VIRSorter_contig_5451379_cat_2	8	1	0	0	0	0	0	0	0	0	0	0	0	20.9285	0	0	0	0	0	0	0	0	0
Erio_VIRSorter_contig_8587017_cat_2	2	1	0	0	0	0	0	0	0	0	0	0	0	0	0	0	0	0	0	21.0741	0	0	0
Palsa_VIRSorter_contig_1321694_circular_cat_2	6	1	0	0	0	0	0	0	0	0	0	0	0	21.2148	0	0	0	0	0	0	0	0	0
Erio_VIRSorter_contig_8819449_cat_2	4	1	0	0	0	0	0	0	0	0	0	0	0	0	0	0	0	0	0	21.5472	0	0	0
Erio_VIRSorter_contig_3188941_cat_2	5	1	0	0	0	0	0	0	0	0	0	0	0	0	0	0	0	0	0	21.9999	0	0	0
Palsa_VIRSorter_contig_244191_cat_2	5	1	0	0	0	0	0	0	0	0	0	0	0	22.2391	0	0	0	0	0	0	0	0	0
Palsa_VIRSorter_contig_10210032_cat_2	4	1	0	0	0	0	0	0	0	0	0	0	0	22.2515	0	0	0	0	0	0	0	0	0
Palsa_VIRSorter_contig_3030928_cat_2	1	1	0	0	0	0	0	0	0	0	0	0	0	23.0351	0	0	0	0	0	0	0	0	0
Erio_VIRSorter_contig_79942_cat_2	2	1	0	0	0	0	0	0	0	0	0	0	0	0	0	0	0	0	0	23.4673	0	0	0
Palsa_VIRSorter_contig_2519274_cat_2	2	1	0	0	0	0	0	0	0	0	0	0	0	24.4087	0	0	0	0	0	0	0	0	0
Palsa_VIRSorter_contig_163898_cat_2	5	1	0	0	0	0	0	0	0	0	0	0	0	25.0945	0	0	0	0	0	0	0	0	0
Palsa_VIRSorter_contig_2808483_cat_2	2	1	0	0	0	0	0	0	0	0	0	0	0	26.2213	0	0	0	0	0	0	0	0	0
Palsa_VIRSorter_contig_404482_cat_2	5	1	0	0	0	0	0	0	0	0	0	0	0	26.4814	0	0	0	0	0	0	0	0	0
Palsa_VIRSorter_contig_3620303_cat_2	5	1	0	0	0	0	0	0	0	0	0	0	0	26.5174	0	0	0	0	0	0	0	0	0
Palsa_VIRSorter_contig_84385_cat_2	3	1	0	0	0	0	0	0	0	0	0	0	0	26.5604	0	0	0	0	0	0	0	0	0
Palsa_VIRSorter_contig_50906_cat_2	9	1	0	0	0	0	0	0	0	0	0	0	0	27.4252	0	0	0	0	0	0	0	0	0
Palsa_VIRSorter_contig_1282242_cat_2	7	1	0	0	0	0	0	0	0	0	0	0	0	28.8921	0	0	0	0	0	0	0	0	0
Palsa_VIRSorter_contig_311358_circular_gene_625_gene_808_344387_455833_cat_5	18	1	0	0	0	0	0	0	0	0	0	0	0	29.4366	0	0	0	0	0	0	0	0	0
Palsa_VIRSorter_contig_2975880_cat_2	1	1	0	0	0	0	0	0	0	0	0	0	0	33.5969	0	0	0	0	0	0	0	0	0
Palsa_VIRSorter_contig_95089_cat_2	3	1	0	0	0	0	0	0	0	0	0	0	0	33.7289	0	0	0	0	0	0	0	0	0
Palsa_VIRSorter_contig_21004_cat_2	2	1	0	0	0	0	0	0	0	0	0	0	0	34.6233	0	0	0	0	0	0	0	0	0
Palsa_VIRSorter_contig_2745890_cat_2	4	1	0	0	0	0	0	0	0	0	0	0	0	36.6633	0	0	0	0	0	0	0	0	0
Palsa_VIRSorter_contig_8299337_circular_cat_2	5	1	0	0	0	0	0	0	0	0	0	0	0	39.4887	0	0	0	0	0	0	0	0	0
Palsa_VIRSorter_contig_4124581_cat_2	11	1	0	0	0	0	0	0	0	0	0	0	0	42.8117	0	0	0	0	0	0	0	0	0
Palsa_VIRSorter_contig_979337_gene_1_gene_207_0_136593_cat_5	23	1	0	0	0	0	0	0	0	0	0	0	0	43.313	0	0	0	0	0	0	0	0	0
Palsa_VIRSorter_contig_2458681_gene_6_gene_149_4255_112124_cat_5	14	1	0	0	0	0	0	0	0	0	0	0	0	47.3421	0	0	0	0	0	0	0	0	0
Palsa_VIRSorter_contig_114450_cat_2	1	1	0	0	0	0	0	0	0	0	0	0	0	60.9276	0	0	0	0	0	0	0	0	0
Palsa_VIRSorter_contig_464387_cat_2	6	1	0	0	0	0	0	0	0	0	0	0	0	64.7001	0	0	0	0	0	0	0	0	0
Palsa_VIRSorter_contig_1501528_circular_cat_2	5	1	0	0	0	0	0	0	0	0	0	0	0	73.563	0	0	0	0	0	0	0	0	0
Palsa_VIRSorter_contig_197929_cat_2	4	1	0	0	0	0	0	0	0	0	0	0	0	137.566	0	0	0	0	0	0	0	0	0
Palsa_VIRSorter_contig_209953_cat_2	5	1	0	0	0	0	0	0	0	0	0	0	0	142.806	0	0	0	0	0	0	0	0	0

## Sheet: S3
Supplementary Table 3: Viral cluster (VC) information
Genome	VC	Source Dataset
Sphag_VIRSorter_20110816_S_1_M_paired_fq_gz_1__paired__contig_150012_cat_2	VC_0000	Stordalen Mire
Palsa_VIRSorter_contig_7880719_cat_2	VC_0000	Stordalen Mire
Palsa_VIRSorter_contig_4440900_cat_2	VC_0000	Stordalen Mire
Palsa_VIRSorter_contig_495422_gene_3_gene_20_1088_21443_cat_4	VC_0001	Stordalen Mire
Palsa_VIRSorter_contig_108628_cat_2	VC_0003	Stordalen Mire
Sphag_VIRSorter_20110816_S_1_M_paired_fq_gz_1__paired__contig_12736_cat_2	VC_0003	Stordalen Mire
Sphag_VIRSorter_20110816_S_1_M_paired_fq_gz_1__paired__contig_2823_cat_2	VC_0003	Stordalen Mire
Sphag_VIRSorter_20110816_S_1_M_paired_fq_gz_1__paired__contig_22701_cat_2	VC_0003	Stordalen Mire
Palsa_VIRSorter_contig_5268104_cat_1	VC_0003	Stordalen Mire
Erio_VIRSorter_contig_2950458_cat_2	VC_0003	Stordalen Mire
Sphag_VIRSorter_20110816_S_1_M_paired_fq_gz_1__paired__contig_45938_cat_2	VC_0003	Stordalen Mire
Sphag_VIRSorter_20110816_S_1_M_paired_fq_gz_1__paired__contig_2550_cat_2	VC_0003	Stordalen Mire
Sphag_VIRSorter_20110816_S_1_M_paired_fq_gz_1__paired__contig_19355_cat_2	VC_0003	Stordalen Mire
Sphag_VIRSorter_20110816_S_1_M_paired_fq_gz_1__paired__contig_227692_cat_2	VC_0003	Stordalen Mire
Palsa_VIRSorter_contig_12890464_cat_1	VC_0004	Stordalen Mire
Erio_VIRSorter_contig_3529969_cat_2	VC_0006	Stordalen Mire
Palsa_VIRSorter_contig_4130592_circular_cat_2	VC_0006	Stordalen Mire
Sphag_VIRSorter_20110816_S_1_M_paired_fq_gz_1__paired__contig_30718_cat_2	VC_0006	Stordalen Mire
Sphag_VIRSorter_20110816_S_1_M_paired_fq_gz_1__paired__contig_49276_circular_cat_2	VC_0006	Stordalen Mire
Sphag_VIRSorter_20110816_S_1_M_paired_fq_gz_1__paired__contig_3886454_cat_2	VC_0006	Stordalen Mire
VIRSorter_E3_04M_nesoni_single_contig_230961_cat_2	VC_0006	Stordalen Mire
Sphag_VIRSorter_20110816_S_1_M_paired_fq_gz_1__paired__contig_2204895_cat_2	VC_0006	Stordalen Mire
Palsa_VIRSorter_contig_4689749_cat_2	VC_0006	Stordalen Mire
Sphag_VIRSorter_20110816_S_1_M_paired_fq_gz_1__paired__contig_3264_cat_2	VC_0006	Stordalen Mire
Sphag_VIRSorter_20110816_S_1_M_paired_fq_gz_1__paired__contig_17570_cat_2	VC_0006	Stordalen Mire
Sphag_VIRSorter_20110816_S_1_M_paired_fq_gz_1__paired__contig_27265_cat_2	VC_0006	Stordalen Mire
Erio_VIRSorter_contig_830601_gene_1_gene_16_39_14779_cat_5	VC_0006	Stordalen Mire
Palsa_VIRSorter_contig_110860_cat_2	VC_0006	Stordalen Mire
Sphag_VIRSorter_20110816_S_1_M_paired_fq_gz_1__paired__contig_1933771_cat_2	VC_0006	Stordalen Mire
Erio_VIRSorter_contig_8553863_cat_2	VC_0006	Stordalen Mire
Palsa_VIRSorter_contig_342802_cat_2	VC_0006	Stordalen Mire
Palsa_VIRSorter_contig_3986998_cat_1	VC_0006	Stordalen Mire
Erio_VIRSorter_contig_269985_cat_2	VC_0006	Stordalen Mire
Erio_VIRSorter_contig_8524779_cat_2	VC_0006	Stordalen Mire
Sphag_VIRSorter_20110816_S_1_M_paired_fq_gz_1__paired__contig_108220_cat_2	VC_0006	Stordalen Mire
Sphag_VIRSorter_20110816_S_1_M_paired_fq_gz_1__paired__contig_428522_cat_2	VC_0006	Stordalen Mire
Palsa_VIRSorter_contig_11677683_cat_2	VC_0006	Stordalen Mire
VIRSorter_E3_04M_nesoni_single_contig_372119_cat_2	VC_0006	Stordalen Mire
Sphag_VIRSorter_20110816_S_1_M_paired_fq_gz_1__paired__contig_3850987_cat_2	VC_0006	Stordalen Mire
Erio_VIRSorter_contig_1897006_cat_2	VC_0006	Stordalen Mire
VIRSorter_E3_04M_nesoni_single_contig_368339_cat_2	VC_0006	Stordalen Mire
Sphag_VIRSorter_20110816_S_1_M_paired_fq_gz_1__paired__contig_129178_cat_2	VC_0006	Stordalen Mire
Palsa_VIRSorter_contig_9770437_cat_2	VC_0006	Stordalen Mire
Sphag_VIRSorter_20110816_S_1_M_paired_fq_gz_1__paired__contig_893199_cat_2	VC_0006	Stordalen Mire
Sphag_VIRSorter_20110816_S_1_M_paired_fq_gz_1__paired__contig_3126258_cat_2	VC_0006	Stordalen Mire
Sphag_VIRSorter_20110816_S_1_M_paired_fq_gz_1__paired__contig_134851_cat_2	VC_0006	Stordalen Mire
Erio_VIRSorter_contig_8561240_cat_2	VC_0006	Stordalen Mire
Sphag_VIRSorter_20110816_S_1_M_paired_fq_gz_1__paired__contig_864365_cat_2	VC_0006	Stordalen Mire
Sphag_VIRSorter_20110816_S_1_M_paired_fq_gz_1__paired__contig_1514409_cat_2	VC_0006	Stordalen Mire
Erio_VIRSorter_contig_1525790_cat_2	VC_0006	Stordalen Mire
Palsa_VIRSorter_contig_6802650_cat_2	VC_0006	Stordalen Mire
Erio_VIRSorter_contig_8527867_cat_2	VC_0006	Stordalen Mire
Erio_VIRSorter_contig_8531838_cat_2	VC_0006	Stordalen Mire
Sphag_VIRSorter_20110816_S_1_M_paired_fq_gz_1__paired__contig_12600_cat_2	VC_0006	Stordalen Mire
Palsa_VIRSorter_contig_10196489_cat_2	VC_0006	Stordalen Mire
Erio_VIRSorter_contig_872084_cat_2	VC_0006	Stordalen Mire
Palsa_VIRSorter_contig_3031468_cat_2	VC_0006	Stordalen Mire
Palsa_VIRSorter_contig_298253_cat_2	VC_0006	Stordalen Mire
Palsa_VIRSorter_contig_163898_cat_2	VC_0006	Stordalen Mire
Palsa_VIRSorter_contig_4099393_cat_2	VC_0006	Stordalen Mire
Sphag_VIRSorter_20110816_S_1_M_paired_fq_gz_1__paired__contig_3964175_cat_2	VC_0006	Stordalen Mire
Erio_VIRSorter_contig_5248628_cat_2	VC_0006	Stordalen Mire
Palsa_VIRSorter_contig_1264158_cat_2	VC_0006	Stordalen Mire
Sphag_VIRSorter_20110816_S_1_M_paired_fq_gz_1__paired__contig_442658_cat_2	VC_0006	Stordalen Mire
Sphag_VIRSorter_20110816_S_1_M_paired_fq_gz_1__paired__contig_3667642_cat_2	VC_0006	Stordalen Mire
Sphag_VIRSorter_20110816_S_1_M_paired_fq_gz_1__paired__contig_45061_cat_2	VC_0006	Stordalen Mire
Sphag_VIRSorter_20110816_S_1_M_paired_fq_gz_1__paired__contig_541556_cat_2	VC_0006	Stordalen Mire
Palsa_VIRSorter_contig_6668043_cat_2	VC_0006	Stordalen Mire
Sphag_VIRSorter_20110816_S_1_M_paired_fq_gz_1__paired__contig_548472_cat_2	VC_0006	Stordalen Mire
Sphag_VIRSorter_20110816_S_1_M_paired_fq_gz_1__paired__contig_1334865_cat_2	VC_0006	Stordalen Mire
Sphag_VIRSorter_20110816_S_1_M_paired_fq_gz_1__paired__contig_1226170_cat_2	VC_0006	Stordalen Mire
Palsa_VIRSorter_contig_106786_cat_1	VC_0006	Stordalen Mire
Sphag_VIRSorter_20110816_S_1_M_paired_fq_gz_1__paired__contig_1818_cat_1	VC_0008	Stordalen Mire
Erio_VIRSorter_contig_13334_cat_2	VC_0008	Stordalen Mire
Palsa_VIRSorter_contig_5100338_cat_1	VC_0008	Stordalen Mire
Erio_VIRSorter_contig_8842237_cat_2	VC_0009	Stordalen Mire
Palsa_VIRSorter_contig_573467_cat_2	VC_0009	Stordalen Mire
Palsa_VIRSorter_contig_75609_cat_2	VC_0009	Stordalen Mire
Sphag_VIRSorter_20110816_S_1_M_paired_fq_gz_1__paired__contig_31377_cat_2	VC_0009	Stordalen Mire
Sphag_VIRSorter_20110816_S_1_M_paired_fq_gz_1__paired__contig_484971_cat_2	VC_0010	Stordalen Mire
Sphag_VIRSorter_20110816_S_1_M_paired_fq_gz_1__paired__contig_591638_cat_2	VC_0010	Stordalen Mire
Sphag_VIRSorter_20110816_S_1_M_paired_fq_gz_1__paired__contig_4290500_cat_2	VC_0010	Stordalen Mire
Sphag_VIRSorter_20110816_S_1_M_paired_fq_gz_1__paired__contig_280920_cat_2	VC_0010	Stordalen Mire
Sphag_VIRSorter_20110816_S_1_M_paired_fq_gz_1__paired__contig_4023697_cat_1	VC_0010	Stordalen Mire
Palsa_VIRSorter_contig_536742_cat_2	VC_0010	Stordalen Mire
Palsa_VIRSorter_contig_12912716_cat_2	VC_0010	Stordalen Mire
Sphag_VIRSorter_20110816_S_1_M_paired_fq_gz_1__paired__contig_135452_cat_2	VC_0010	Stordalen Mire
Sphag_VIRSorter_20110816_S_1_M_paired_fq_gz_1__paired__contig_3033697_gene_1_gene_188_517_150987_cat_5	VC_0010	Stordalen Mire
Palsa_VIRSorter_contig_6876354_cat_2	VC_0010	Stordalen Mire
SoilVir_contig_100_179	VC_0010	Stordalen Mire
Sphag_VIRSorter_20110816_S_1_M_paired_fq_gz_1__paired__contig_79622_cat_2	VC_0010	Stordalen Mire
Sphag_VIRSorter_20110816_S_1_M_paired_fq_gz_1__paired__contig_92052_cat_1	VC_0010	Stordalen Mire
Erio_VIRSorter_contig_3944127_cat_2	VC_0011	Stordalen Mire
Erio_VIRSorter_contig_3637577_cat_2	VC_0011	Stordalen Mire
Erio_VIRSorter_contig_1519461_cat_1	VC_0011	Stordalen Mire
Erio_VIRSorter_contig_1373307_cat_2	VC_0011	Stordalen Mire
Palsa_VIRSorter_contig_83881_circular_cat_2	VC_0012	Stordalen Mire
Palsa_VIRSorter_contig_3456124_cat_2	VC_0012	Stordalen Mire
Palsa_VIRSorter_contig_8460686_cat_2	VC_0013	Stordalen Mire
Palsa_VIRSorter_contig_2467400_cat_2	VC_0013	Stordalen Mire
Sphag_VIRSorter_20110816_S_1_M_paired_fq_gz_1__paired__contig_493885_cat_2	VC_0014	Stordalen Mire
Sphag_VIRSorter_20110816_S_1_M_paired_fq_gz_1__paired__contig_75182_cat_2	VC_0014	Stordalen Mire
Palsa_VIRSorter_contig_3067057_cat_2	VC_0014	Stordalen Mire
Palsa_VIRSorter_contig_4834942_cat_2	VC_0014	Stordalen Mire
Sphag_VIRSorter_20110816_S_1_M_paired_fq_gz_1__paired__contig_6444727_cat_2	VC_0014	Stordalen Mire
Palsa_VIRSorter_contig_63007_cat_2	VC_0014	Stordalen Mire
Sphag_VIRSorter_20110816_S_1_M_paired_fq_gz_1__paired__contig_379099_cat_2	VC_0014	Stordalen Mire
Sphag_VIRSorter_20110816_S_1_M_paired_fq_gz_1__paired__contig_2176_cat_2	VC_0014	Stordalen Mire
Sphag_VIRSorter_20110816_S_1_M_paired_fq_gz_1__paired__contig_259099_cat_2	VC_0014	Stordalen Mire
Palsa_VIRSorter_contig_2901763_cat_2	VC_0014	Stordalen Mire
Sphag_VIRSorter_20110816_S_1_M_paired_fq_gz_1__paired__contig_4068408_cat_2	VC_0014	Stordalen Mire
Palsa_VIRSorter_contig_86426_cat_2	VC_0014	Stordalen Mire
Palsa_VIRSorter_contig_2819586_circular_cat_2	VC_0014	Stordalen Mire
Sphag_VIRSorter_20110816_S_1_M_paired_fq_gz_1__paired__contig_1587600_cat_2	VC_0014	Stordalen Mire
Erio_VIRSorter_contig_3928416_cat_2	VC_0014	Stordalen Mire
Erio_VIRSorter_contig_8528178_cat_2	VC_0014	Stordalen Mire
Palsa_VIRSorter_contig_2878770_cat_2	VC_0014	Stordalen Mire
Palsa_VIRSorter_contig_4977780_cat_2	VC_0014	Stordalen Mire
Palsa_VIRSorter_contig_107544_cat_2	VC_0014	Stordalen Mire
Sphag_VIRSorter_20110816_S_1_M_paired_fq_gz_1__paired__contig_293917_cat_2	VC_0014	Stordalen Mire
Palsa_VIRSorter_contig_824584_cat_2	VC_0014	Stordalen Mire
Sphag_VIRSorter_20110816_S_1_M_paired_fq_gz_1__paired__contig_16533_cat_2	VC_0014	Stordalen Mire
Sphag_VIRSorter_20110816_S_1_M_paired_fq_gz_1__paired__contig_189904_cat_1	VC_0014	Stordalen Mire
Palsa_VIRSorter_contig_3107310_cat_2	VC_0014	Stordalen Mire
Sphag_VIRSorter_20110816_S_1_M_paired_fq_gz_1__paired__contig_3914724_cat_2	VC_0014	Stordalen Mire
Sphag_VIRSorter_20110816_S_1_M_paired_fq_gz_1__paired__contig_98003_cat_2	VC_0014	Stordalen Mire
Sphag_VIRSorter_20110816_S_1_M_paired_fq_gz_1__paired__contig_87133_cat_2	VC_0014	Stordalen Mire
Sphag_VIRSorter_20110816_S_1_M_paired_fq_gz_1__paired__contig_3679326_gene_8_gene_27_8668_22031_cat_5	VC_0014	Stordalen Mire
Sphag_VIRSorter_20110816_S_1_M_paired_fq_gz_1__paired__contig_173867_cat_2	VC_0014	Stordalen Mire
Palsa_VIRSorter_contig_2975944_cat_2	VC_0014	Stordalen Mire
Erio_VIRSorter_contig_88577_cat_1	VC_0014	Stordalen Mire
Erio_VIRSorter_contig_4685292_cat_1	VC_0014	Stordalen Mire
Erio_VIRSorter_contig_8556413_cat_2	VC_0014	Stordalen Mire
Sphag_VIRSorter_20110816_S_1_M_paired_fq_gz_1__paired__contig_976879_cat_2	VC_0014	Stordalen Mire
Erio_VIRSorter_contig_7783523_cat_2	VC_0014	Stordalen Mire
Sphag_VIRSorter_20110816_S_1_M_paired_fq_gz_1__paired__contig_315540_cat_2	VC_0015	Stordalen Mire
Sphag_VIRSorter_20110816_S_1_M_paired_fq_gz_1__paired__contig_95182_cat_2	VC_0015	Stordalen Mire
Sphag_VIRSorter_20110816_S_1_M_paired_fq_gz_1__paired__contig_1812059_cat_2	VC_0015	Stordalen Mire
Sphag_VIRSorter_20110816_S_1_M_paired_fq_gz_1__paired__contig_7818_cat_2	VC_0015	Stordalen Mire
Sphag_VIRSorter_20110816_S_1_M_paired_fq_gz_1__paired__contig_46158_cat_2	VC_0015	Stordalen Mire
Palsa_VIRSorter_contig_367723_cat_2	VC_0015	Stordalen Mire
Sphag_VIRSorter_20110816_S_1_M_paired_fq_gz_1__paired__contig_66405_cat_2	VC_0016	Stordalen Mire
Erio_VIRSorter_contig_151689_cat_2	VC_0016	Stordalen Mire
Palsa_VIRSorter_contig_314112_cat_2	VC_0016	Stordalen Mire
Palsa_VIRSorter_contig_10164_gene_39_gene_138_37439_118903_cat_5	VC_0016	Stordalen Mire
Palsa_VIRSorter_contig_378310_cat_2	VC_0016	Stordalen Mire
Palsa_VIRSorter_contig_18172_gene_1_gene_15_28_15175_cat_4	VC_0016	Stordalen Mire
Palsa_VIRSorter_contig_2828761_cat_2	VC_0016	Stordalen Mire
Erio_VIRSorter_contig_840420_cat_2	VC_0016	Stordalen Mire
Palsa_VIRSorter_contig_17138434_cat_2	VC_0018	Stordalen Mire
Palsa_VIRSorter_contig_14337345_cat_2	VC_0018	Stordalen Mire
Erio_VIRSorter_contig_2414809_cat_2	VC_0018	Stordalen Mire
Palsa_VIRSorter_contig_11509760_gene_5_gene_17_2635_13204_cat_5	VC_0018	Stordalen Mire
Sphag_VIRSorter_20110816_S_1_M_paired_fq_gz_1__paired__contig_420505_cat_2	VC_0018	Stordalen Mire
Palsa_VIRSorter_contig_14632128_cat_2	VC_0018	Stordalen Mire
Sphag_VIRSorter_20110816_S_1_M_paired_fq_gz_1__paired__contig_43832_cat_2	VC_0018	Stordalen Mire
Sphag_VIRSorter_20110816_S_1_M_paired_fq_gz_1__paired__contig_310858_cat_2	VC_0018	Stordalen Mire
Palsa_VIRSorter_contig_6001767_cat_2	VC_0018	Stordalen Mire
Palsa_VIRSorter_contig_2792761_cat_2	VC_0018	Stordalen Mire
Palsa_VIRSorter_contig_1321694_circular_cat_2	VC_0018	Stordalen Mire
Sphag_VIRSorter_20110816_S_1_M_paired_fq_gz_1__paired__contig_25719_cat_2	VC_0018	Stordalen Mire
Sphag_VIRSorter_20110816_S_1_M_paired_fq_gz_1__paired__contig_423456_cat_2	VC_0022	Stordalen Mire
Erio_VIRSorter_contig_1356416_cat_2	VC_0023	Stordalen Mire
Erio_VIRSorter_contig_8533527_cat_2	VC_0023	Stordalen Mire
Sphag_VIRSorter_20110816_S_1_M_paired_fq_gz_1__paired__contig_1673118_cat_2	VC_0023	Stordalen Mire
Sphag_VIRSorter_20110816_S_1_M_paired_fq_gz_1__paired__contig_1488029_cat_2	VC_0023	Stordalen Mire
Palsa_VIRSorter_contig_1319466_gene_5_gene_23_6672_24869_cat_5	VC_0023	Stordalen Mire
Palsa_VIRSorter_contig_9522303_cat_2	VC_0023	Stordalen Mire
Palsa_VIRSorter_contig_2166954_cat_2	VC_0023	Stordalen Mire
Sphag_VIRSorter_20110816_S_1_M_paired_fq_gz_1__paired__contig_4384369_cat_2	VC_0023	Stordalen Mire
Palsa_VIRSorter_contig_300742_cat_2	VC_0023	Stordalen Mire
Palsa_VIRSorter_contig_363976_cat_2	VC_0023	Stordalen Mire
Sphag_VIRSorter_20110816_S_1_M_paired_fq_gz_1__paired__contig_225360_gene_1_gene_35_147_30767_cat_5	VC_0023	Stordalen Mire
VIRSorter_E3_04M_nesoni_single_contig_90439_cat_2	VC_0023	Stordalen Mire
Sphag_VIRSorter_20110816_S_1_M_paired_fq_gz_1__paired__contig_1096802_gene_3_gene_28_4285_26708_cat_5	VC_0023	Stordalen Mire
Sphag_VIRSorter_20110816_S_1_M_paired_fq_gz_1__paired__contig_4581426_gene_1_gene_17_0_13944_cat_5	VC_0023	Stordalen Mire
Palsa_VIRSorter_contig_9611287_cat_2	VC_0023	Stordalen Mire
Palsa_VIRSorter_contig_2263085_cat_2	VC_0023	Stordalen Mire
Palsa_VIRSorter_contig_7801286_cat_2	VC_0023	Stordalen Mire
Erio_VIRSorter_contig_435976_cat_2	VC_0023	Stordalen Mire
Sphag_VIRSorter_20110816_S_1_M_paired_fq_gz_1__paired__contig_1406777_cat_2	VC_0023	Stordalen Mire
Sphag_VIRSorter_20110816_S_1_M_paired_fq_gz_1__paired__contig_4195300_cat_2	VC_0023	Stordalen Mire
Palsa_VIRSorter_contig_2201504_cat_2	VC_0023	Stordalen Mire
Palsa_VIRSorter_contig_3481802_cat_2	VC_0023	Stordalen Mire
Sphag_VIRSorter_20110816_S_1_M_paired_fq_gz_1__paired__contig_4162041_cat_2	VC_0023	Stordalen Mire
Sphag_VIRSorter_20110816_S_1_M_paired_fq_gz_1__paired__contig_1312076_cat_2	VC_0023	Stordalen Mire
VIRSorter_E3_04M_nesoni_single_contig_12208_cat_2	VC_0023	Stordalen Mire
Palsa_VIRSorter_contig_204938_gene_8_gene_26_10035_28695_cat_5	VC_0023	Stordalen Mire
Palsa_VIRSorter_contig_5892416_cat_2	VC_0023	Stordalen Mire
Sphag_VIRSorter_20110816_S_1_M_paired_fq_gz_1__paired__contig_1909894_cat_2	VC_0023	Stordalen Mire
Palsa_VIRSorter_contig_1708707_gene_1_gene_31_123_26838_cat_5	VC_0023	Stordalen Mire
Palsa_VIRSorter_contig_14455415_cat_2	VC_0023	Stordalen Mire
Palsa_VIRSorter_contig_4194958_cat_2	VC_0023	Stordalen Mire
Palsa_VIRSorter_contig_10076853_cat_2	VC_0023	Stordalen Mire
Palsa_VIRSorter_contig_586533_cat_2	VC_0023	Stordalen Mire
Sphag_VIRSorter_20110816_S_1_M_paired_fq_gz_1__paired__contig_580154_cat_2	VC_0023	Stordalen Mire
VIRSorter_E3_04M_nesoni_single_contig_33372_cat_2	VC_0023	Stordalen Mire
Palsa_VIRSorter_contig_2333994_cat_2	VC_0023	Stordalen Mire
Sphag_VIRSorter_20110816_S_1_M_paired_fq_gz_1__paired__contig_2584026_cat_2	VC_0023	Stordalen Mire
Sphag_VIRSorter_20110816_S_1_M_paired_fq_gz_1__paired__contig_4850844_cat_2	VC_0023	Stordalen Mire
Sphag_VIRSorter_20110816_S_1_M_paired_fq_gz_1__paired__contig_295819_cat_2	VC_0024	Stordalen Mire
Sphag_VIRSorter_20110816_S_1_M_paired_fq_gz_1__paired__contig_16333_cat_2	VC_0024	Stordalen Mire
Sphag_VIRSorter_20110816_S_1_M_paired_fq_gz_1__paired__contig_342180_cat_2	VC_0024	Stordalen Mire
Sphag_VIRSorter_20110816_S_1_M_paired_fq_gz_1__paired__contig_218733_cat_2	VC_0024	Stordalen Mire
Sphag_VIRSorter_20110816_S_1_M_paired_fq_gz_1__paired__contig_411133_cat_2	VC_0024	Stordalen Mire
Sphag_VIRSorter_20110816_S_1_M_paired_fq_gz_1__paired__contig_710047_cat_2	VC_0024	Stordalen Mire
Sphag_VIRSorter_20110816_S_1_M_paired_fq_gz_1__paired__contig_566765_cat_2	VC_0024	Stordalen Mire
Sphag_VIRSorter_20110816_S_1_M_paired_fq_gz_1__paired__contig_169295_gene_3_gene_25_2030_26540_cat_5	VC_0024	Stordalen Mire
Sphag_VIRSorter_20110816_S_1_M_paired_fq_gz_1__paired__contig_6779_cat_2	VC_0024	Stordalen Mire
Sphag_VIRSorter_20110816_S_1_M_paired_fq_gz_1__paired__contig_30094_cat_2	VC_0024	Stordalen Mire
Sphag_VIRSorter_20110816_S_1_M_paired_fq_gz_1__paired__contig_62549_gene_11_gene_32_9580_25383_cat_5	VC_0024	Stordalen Mire
Sphag_VIRSorter_20110816_S_1_M_paired_fq_gz_1__paired__contig_275332_cat_2	VC_0024	Stordalen Mire
Sphag_VIRSorter_20110816_S_1_M_paired_fq_gz_1__paired__contig_178664_cat_2	VC_0024	Stordalen Mire
Sphag_VIRSorter_20110816_S_1_M_paired_fq_gz_1__paired__contig_100135_gene_12_gene_31_11604_26889_cat_5	VC_0024	Stordalen Mire
Sphag_VIRSorter_20110816_S_1_M_paired_fq_gz_1__paired__contig_3892283_cat_2	VC_0025	Stordalen Mire
Sphag_VIRSorter_20110816_S_1_M_paired_fq_gz_1__paired__contig_605790_cat_2	VC_0025	Stordalen Mire
Palsa_VIRSorter_contig_12005356_cat_2	VC_0025	Stordalen Mire
Palsa_VIRSorter_contig_3168549_cat_2	VC_0025	Stordalen Mire
Sphag_VIRSorter_20110816_S_1_M_paired_fq_gz_1__paired__contig_556879_cat_2	VC_0025	Stordalen Mire
Palsa_VIRSorter_contig_9401000_cat_2	VC_0025	Stordalen Mire
Sphag_VIRSorter_20110816_S_1_M_paired_fq_gz_1__paired__contig_11953_cat_2	VC_0025	Stordalen Mire
Sphag_VIRSorter_20110816_S_1_M_paired_fq_gz_1__paired__contig_673723_cat_2	VC_0025	Stordalen Mire
Palsa_VIRSorter_contig_4355899_cat_2	VC_0025	Stordalen Mire
VIRSorter_E3_04M_nesoni_single_contig_368052_cat_2	VC_0025	Stordalen Mire
Sphag_VIRSorter_20110816_S_1_M_paired_fq_gz_1__paired__contig_460000_cat_2	VC_0025	Stordalen Mire
Sphag_VIRSorter_20110816_S_1_M_paired_fq_gz_1__paired__contig_125954_cat_2	VC_0025	Stordalen Mire
Palsa_VIRSorter_contig_2042870_cat_2	VC_0025	Stordalen Mire
VIRSorter_E3_04M_nesoni_single_contig_371420_cat_2	VC_0025	Stordalen Mire
Sphag_VIRSorter_20110816_S_1_M_paired_fq_gz_1__paired__contig_50112_cat_2	VC_0025	Stordalen Mire
Sphag_VIRSorter_20110816_S_1_M_paired_fq_gz_1__paired__contig_20763_cat_2	VC_0025	Stordalen Mire
Palsa_VIRSorter_contig_264674_cat_2	VC_0025	Stordalen Mire
Palsa_VIRSorter_contig_8119680_cat_2	VC_0025	Stordalen Mire
Palsa_VIRSorter_contig_7062329_cat_2	VC_0025	Stordalen Mire
Sphag_VIRSorter_20110816_S_1_M_paired_fq_gz_1__paired__contig_3899378_cat_2	VC_0025	Stordalen Mire
Palsa_VIRSorter_contig_1390729_gene_49_gene_148_34556_105724_cat_5	VC_0025	Stordalen Mire
Sphag_VIRSorter_20110816_S_1_M_paired_fq_gz_1__paired__contig_276986_cat_2	VC_0025	Stordalen Mire
Sphag_VIRSorter_20110816_S_1_M_paired_fq_gz_1__paired__contig_2619509_cat_2	VC_0025	Stordalen Mire
Sphag_VIRSorter_20110816_S_1_M_paired_fq_gz_1__paired__contig_2994266_cat_2	VC_0025	Stordalen Mire
Palsa_VIRSorter_contig_3241431_cat_2	VC_0025	Stordalen Mire
Palsa_VIRSorter_contig_1949443_cat_2	VC_0025	Stordalen Mire
Erio_VIRSorter_contig_133817_cat_2	VC_0025	Stordalen Mire
Palsa_VIRSorter_contig_12487_cat_1	VC_0025	Stordalen Mire
Palsa_VIRSorter_contig_2779088_cat_2	VC_0025	Stordalen Mire
VIRSorter_E3_04M_nesoni_single_contig_368381_cat_2	VC_0025	Stordalen Mire
Sphag_VIRSorter_20110816_S_1_M_paired_fq_gz_1__paired__contig_3970414_cat_1	VC_0025	Stordalen Mire
Palsa_VIRSorter_contig_982376_cat_2	VC_0025	Stordalen Mire
Erio_VIRSorter_contig_7797977_cat_2	VC_0026	Stordalen Mire
Sphag_VIRSorter_20110816_S_1_M_paired_fq_gz_1__paired__contig_64419_cat_2	VC_0026	Stordalen Mire
Sphag_VIRSorter_20110816_S_1_M_paired_fq_gz_1__paired__contig_622515_cat_2	VC_0026	Stordalen Mire
Palsa_VIRSorter_contig_286665_gene_3_gene_12_1053_16944_cat_4	VC_0029	Stordalen Mire
Sphag_VIRSorter_20110816_S_1_M_paired_fq_gz_1__paired__contig_193645_cat_2	VC_0032	Stordalen Mire
Palsa_VIRSorter_contig_3135701_cat_2	VC_0032	Stordalen Mire
Erio_VIRSorter_contig_6873295_circular_cat_2	VC_0032	Stordalen Mire
Palsa_VIRSorter_contig_2075894_cat_2	VC_0032	Stordalen Mire
Sphag_VIRSorter_20110816_S_1_M_paired_fq_gz_1__paired__contig_63254_cat_2	VC_0032	Stordalen Mire
Sphag_VIRSorter_20110816_S_1_M_paired_fq_gz_1__paired__contig_627886_circular_cat_2	VC_0032	Stordalen Mire
Erio_VIRSorter_contig_3188941_cat_2	VC_0032	Stordalen Mire
Erio_VIRSorter_contig_13286187_cat_2	VC_0032	Stordalen Mire
Palsa_VIRSorter_contig_594616_cat_2	VC_0032	Stordalen Mire
Sphag_VIRSorter_20110816_S_1_M_paired_fq_gz_1__paired__contig_107772_cat_2	VC_0032	Stordalen Mire
Sphag_VIRSorter_20110816_S_1_M_paired_fq_gz_1__paired__contig_1969434_circular_cat_2	VC_0032	Stordalen Mire
Palsa_VIRSorter_contig_4599926_cat_2	VC_0032	Stordalen Mire
Erio_VIRSorter_contig_8989796_cat_2	VC_0032	Stordalen Mire
Palsa_VIRSorter_contig_8896681_cat_2	VC_0032	Stordalen Mire
Sphag_VIRSorter_20110816_S_1_M_paired_fq_gz_1__paired__contig_1353232_cat_2	VC_0032	Stordalen Mire
Sphag_VIRSorter_20110816_S_1_M_paired_fq_gz_1__paired__contig_64186_cat_2	VC_0032	Stordalen Mire
Sphag_VIRSorter_20110816_S_1_M_paired_fq_gz_1__paired__contig_997823_cat_2	VC_0032	Stordalen Mire
Sphag_VIRSorter_20110816_S_1_M_paired_fq_gz_1__paired__contig_307099_cat_2	VC_0032	Stordalen Mire
Sphag_VIRSorter_20110816_S_1_M_paired_fq_gz_1__paired__contig_940530_cat_2	VC_0032	Stordalen Mire
Sphag_VIRSorter_20110816_S_1_M_paired_fq_gz_1__paired__contig_2576916_cat_2	VC_0032	Stordalen Mire
Sphag_VIRSorter_20110816_S_1_M_paired_fq_gz_1__paired__contig_1683173_cat_2	VC_0032	Stordalen Mire
Sphag_VIRSorter_20110816_S_1_M_paired_fq_gz_1__paired__contig_34261_cat_2	VC_0032	Stordalen Mire
Palsa_VIRSorter_contig_592806_cat_2	VC_0032	Stordalen Mire
Palsa_VIRSorter_contig_666914_circular_cat_2	VC_0032	Stordalen Mire
Erio_VIRSorter_contig_8819449_cat_2	VC_0032	Stordalen Mire
Sphag_VIRSorter_20110816_S_1_M_paired_fq_gz_1__paired__contig_1003857_cat_2	VC_0032	Stordalen Mire
Sphag_VIRSorter_20110816_S_1_M_paired_fq_gz_1__paired__contig_51121_cat_2	VC_0033	Stordalen Mire
Palsa_VIRSorter_contig_6729251_cat_2	VC_0033	Stordalen Mire
Sphag_VIRSorter_20110816_S_1_M_paired_fq_gz_1__paired__contig_465_cat_2	VC_0033	Stordalen Mire
Palsa_VIRSorter_contig_368614_circular_cat_2	VC_0033	Stordalen Mire
Sphag_VIRSorter_20110816_S_1_M_paired_fq_gz_1__paired__contig_275810_cat_2	VC_0033	Stordalen Mire
Sphag_VIRSorter_20110816_S_1_M_paired_fq_gz_1__paired__contig_658017_cat_2	VC_0033	Stordalen Mire
Palsa_VIRSorter_contig_3931_cat_2	VC_0033	Stordalen Mire
Sphag_VIRSorter_20110816_S_1_M_paired_fq_gz_1__paired__contig_8832_cat_2	VC_0033	Stordalen Mire
Palsa_VIRSorter_contig_129400_cat_2	VC_0033	Stordalen Mire
Sphag_VIRSorter_20110816_S_1_M_paired_fq_gz_1__paired__contig_329_cat_2	VC_0033	Stordalen Mire
Palsa_VIRSorter_contig_16781_cat_2	VC_0033	Stordalen Mire
Palsa_VIRSorter_contig_3568027_cat_2	VC_0033	Stordalen Mire
Sphag_VIRSorter_20110816_S_1_M_paired_fq_gz_1__paired__contig_128233_cat_2	VC_0033	Stordalen Mire
Sphag_VIRSorter_20110816_S_1_M_paired_fq_gz_1__paired__contig_1465934_cat_2	VC_0033	Stordalen Mire
Sphag_VIRSorter_20110816_S_1_M_paired_fq_gz_1__paired__contig_1956953_cat_2	VC_0033	Stordalen Mire
Sphag_VIRSorter_20110816_S_1_M_paired_fq_gz_1__paired__contig_324865_cat_2	VC_0033	Stordalen Mire
Sphag_VIRSorter_20110816_S_1_M_paired_fq_gz_1__paired__contig_112774_cat_2	VC_0033	Stordalen Mire
Sphag_VIRSorter_20110816_S_1_M_paired_fq_gz_1__paired__contig_10399770_cat_2	VC_0033	Stordalen Mire
Palsa_VIRSorter_contig_132644_cat_2	VC_0033	Stordalen Mire
Sphag_VIRSorter_20110816_S_1_M_paired_fq_gz_1__paired__contig_2413015_circular_cat_2	VC_0033	Stordalen Mire
Palsa_VIRSorter_contig_8288604_cat_2	VC_0033	Stordalen Mire
Sphag_VIRSorter_20110816_S_1_M_paired_fq_gz_1__paired__contig_251560_cat_2	VC_0033	Stordalen Mire
Palsa_VIRSorter_contig_2246441_cat_2	VC_0033	Stordalen Mire
Palsa_VIRSorter_contig_9908338_cat_2	VC_0033	Stordalen Mire
Sphag_VIRSorter_20110816_S_1_M_paired_fq_gz_1__paired__contig_6026_cat_2	VC_0033	Stordalen Mire
Sphag_VIRSorter_20110816_S_1_M_paired_fq_gz_1__paired__contig_157004_cat_2	VC_0033	Stordalen Mire
Palsa_VIRSorter_contig_334224_cat_2	VC_0033	Stordalen Mire
Sphag_VIRSorter_20110816_S_1_M_paired_fq_gz_1__paired__contig_7497_cat_2	VC_0033	Stordalen Mire
Palsa_VIRSorter_contig_276198_cat_2	VC_0034	Stordalen Mire
Palsa_VIRSorter_contig_302114_cat_2	VC_0034	Stordalen Mire
Palsa_VIRSorter_contig_1342545_gene_1_gene_22_0_20154_cat_5	VC_0037	Stordalen Mire
Palsa_VIRSorter_contig_3080238_gene_4_gene_17_1160_11797_cat_4	VC_0037	Stordalen Mire
Sphag_VIRSorter_20110816_S_1_M_paired_fq_gz_1__paired__contig_949470_gene_1_gene_18_0_14404_cat_5	VC_0037	Stordalen Mire
Sphag_VIRSorter_20110816_S_1_M_paired_fq_gz_1__paired__contig_200531_gene_6_gene_18_6213_16952_cat_5	VC_0038	Stordalen Mire
Palsa_VIRSorter_contig_4398022_cat_2	VC_0038	Stordalen Mire
Palsa_VIRSorter_contig_2458681_gene_6_gene_149_4255_112124_cat_5	VC_0038	Stordalen Mire
Sphag_VIRSorter_20110816_S_1_M_paired_fq_gz_1__paired__contig_515574_cat_2	VC_0038	Stordalen Mire
Sphag_VIRSorter_20110816_S_1_M_paired_fq_gz_1__paired__contig_143289_circular_cat_1	VC_0040	Stordalen Mire
Sphag_VIRSorter_20110816_S_1_M_paired_fq_gz_1__paired__contig_46122_circular_cat_2	VC_0040	Stordalen Mire
Sphag_VIRSorter_20110816_S_1_M_paired_fq_gz_1__paired__contig_4403851_cat_2	VC_0040	Stordalen Mire
Sphag_VIRSorter_20110816_S_1_M_paired_fq_gz_1__paired__contig_1950046_cat_2	VC_0040	Stordalen Mire
Sphag_VIRSorter_20110816_S_1_M_paired_fq_gz_1__paired__contig_522535_cat_2	VC_0040	Stordalen Mire
Sphag_VIRSorter_20110816_S_1_M_paired_fq_gz_1__paired__contig_451491_cat_2	VC_0040	Stordalen Mire
Sphag_VIRSorter_20110816_S_1_M_paired_fq_gz_1__paired__contig_154038_gene_8_gene_30_5595_23005_cat_5	VC_0042	Stordalen Mire
Sphag_VIRSorter_20110816_S_1_M_paired_fq_gz_1__paired__contig_1674037_gene_2_gene_12_209_10380_cat_5	VC_0045	Stordalen Mire
Sphag_VIRSorter_20110816_S_1_M_paired_fq_gz_1__paired__contig_973_gene_1_gene_15_54_15552_cat_5	VC_0045	Stordalen Mire
Erio_VIRSorter_contig_45698_gene_9_gene_25_5953_26083_cat_5	VC_0045	Stordalen Mire
Sphag_VIRSorter_20110816_S_1_M_paired_fq_gz_1__paired__contig_316463_cat_2	VC_0045	Stordalen Mire
Sphag_VIRSorter_20110816_S_1_M_paired_fq_gz_1__paired__contig_1742597_gene_7_gene_29_5186_32431_cat_5	VC_0045	Stordalen Mire
VIRSorter_E3_04M_nesoni_single_contig_19068_cat_2	VC_0045	Stordalen Mire
Sphag_VIRSorter_20110816_S_1_M_paired_fq_gz_1__paired__contig_5790_cat_2	VC_0045	Stordalen Mire
Palsa_VIRSorter_contig_559038_gene_11_gene_26_14359_32874_cat_5	VC_0045	Stordalen Mire
Erio_VIRSorter_contig_5873_cat_2	VC_0045	Stordalen Mire
Sphag_VIRSorter_20110816_S_1_M_paired_fq_gz_1__paired__contig_3868080_cat_2	VC_0045	Stordalen Mire
Sphag_VIRSorter_20110816_S_1_M_paired_fq_gz_1__paired__contig_273730_cat_2	VC_0045	Stordalen Mire
Sphag_VIRSorter_20110816_S_1_M_paired_fq_gz_1__paired__contig_581296_gene_7_gene_25_8333_31722_cat_5	VC_0045	Stordalen Mire
VIRSorter_E3_04M_nesoni_single_contig_10559_cat_2	VC_0045	Stordalen Mire
Sphag_VIRSorter_20110816_S_1_M_paired_fq_gz_1__paired__contig_7205_cat_2	VC_0045	Stordalen Mire
Erio_VIRSorter_contig_45419_cat_2	VC_0045	Stordalen Mire
Erio_VIRSorter_contig_46701_cat_2	VC_0045	Stordalen Mire
Sphag_VIRSorter_20110816_S_1_M_paired_fq_gz_1__paired__contig_1028_cat_2	VC_0045	Stordalen Mire
Sphag_VIRSorter_20110816_S_1_M_paired_fq_gz_1__paired__contig_512089_cat_2	VC_0045	Stordalen Mire
Sphag_VIRSorter_20110816_S_1_M_paired_fq_gz_1__paired__contig_482116_cat_2	VC_0045	Stordalen Mire
Sphag_VIRSorter_20110816_S_1_M_paired_fq_gz_1__paired__contig_549528_cat_2	VC_0045	Stordalen Mire
Sphag_VIRSorter_20110816_S_1_M_paired_fq_gz_1__paired__contig_21620_cat_2	VC_0045	Stordalen Mire
Palsa_VIRSorter_contig_37197_cat_2	VC_0045	Stordalen Mire
Sphag_VIRSorter_20110816_S_1_M_paired_fq_gz_1__paired__contig_553774_cat_2	VC_0045	Stordalen Mire
Sphag_VIRSorter_20110816_S_1_M_paired_fq_gz_1__paired__contig_1029_gene_1_gene_13_0_18103_cat_5	VC_0045	Stordalen Mire
Sphag_VIRSorter_20110816_S_1_M_paired_fq_gz_1__paired__contig_1154968_cat_2	VC_0045	Stordalen Mire
Sphag_VIRSorter_20110816_S_1_M_paired_fq_gz_1__paired__contig_573158_cat_2	VC_0045	Stordalen Mire
Palsa_VIRSorter_contig_4282068_cat_2	VC_0046	Stordalen Mire
Palsa_VIRSorter_contig_2199710_circular_cat_2	VC_0048	Stordalen Mire
Palsa_VIRSorter_contig_244191_cat_2	VC_0048	Stordalen Mire
Sphag_VIRSorter_20110816_S_1_M_paired_fq_gz_1__paired__contig_2468976_cat_2	VC_0048	Stordalen Mire
Sphag_VIRSorter_20110816_S_1_M_paired_fq_gz_1__paired__contig_292742_cat_2	VC_0048	Stordalen Mire
Sphag_VIRSorter_20110816_S_1_M_paired_fq_gz_1__paired__contig_14357_circular_cat_2	VC_0048	Stordalen Mire
Palsa_VIRSorter_contig_1359334_cat_2	VC_0048	Stordalen Mire
Palsa_VIRSorter_contig_3419_cat_2	VC_0048	Stordalen Mire
Palsa_VIRSorter_contig_233414_cat_2	VC_0048	Stordalen Mire
Sphag_VIRSorter_20110816_S_1_M_paired_fq_gz_1__paired__contig_121158_cat_2	VC_0048	Stordalen Mire
Sphag_VIRSorter_20110816_S_1_M_paired_fq_gz_1__paired__contig_25448_cat_2	VC_0049	Stordalen Mire
Sphag_VIRSorter_20110816_S_1_M_paired_fq_gz_1__paired__contig_25051_circular_cat_2	VC_0050	Stordalen Mire
Sphag_VIRSorter_20110816_S_1_M_paired_fq_gz_1__paired__contig_960008_cat_2	VC_0050	Stordalen Mire
Palsa_VIRSorter_contig_2868213_cat_2	VC_0050	Stordalen Mire
Sphag_VIRSorter_20110816_S_1_M_paired_fq_gz_1__paired__contig_24459_cat_2	VC_0050	Stordalen Mire
Sphag_VIRSorter_20110816_S_1_M_paired_fq_gz_1__paired__contig_3831933_circular_cat_2	VC_0050	Stordalen Mire
Sphag_VIRSorter_20110816_S_1_M_paired_fq_gz_1__paired__contig_9996_cat_2	VC_0050	Stordalen Mire
Erio_VIRSorter_contig_2443030_cat_2	VC_0050	Stordalen Mire
Erio_VIRSorter_contig_3259962_cat_2	VC_0050	Stordalen Mire
Sphag_VIRSorter_20110816_S_1_M_paired_fq_gz_1__paired__contig_2524007_cat_2	VC_0050	Stordalen Mire
Sphag_VIRSorter_20110816_S_1_M_paired_fq_gz_1__paired__contig_3846974_circular_cat_2	VC_0050	Stordalen Mire
Erio_VIRSorter_contig_6317605_cat_2	VC_0050	Stordalen Mire
Erio_VIRSorter_contig_1765674_cat_2	VC_0050	Stordalen Mire
Sphag_VIRSorter_20110816_S_1_M_paired_fq_gz_1__paired__contig_145937_circular_cat_2	VC_0050	Stordalen Mire
Erio_VIRSorter_contig_1912683_cat_2	VC_0050	Stordalen Mire
VIRSorter_E3_04M_nesoni_single_contig_183292_cat_2	VC_0050	Stordalen Mire
Palsa_VIRSorter_contig_647115_circular_cat_2	VC_0050	Stordalen Mire
Sphag_VIRSorter_20110816_S_1_M_paired_fq_gz_1__paired__contig_31920_cat_2	VC_0050	Stordalen Mire
Palsa_VIRSorter_contig_409182_circular_cat_2	VC_0050	Stordalen Mire
Erio_VIRSorter_contig_6050976_gene_7_gene_24_2978_20886_cat_5	VC_0050	Stordalen Mire
Sphag_VIRSorter_20110816_S_1_M_paired_fq_gz_1__paired__contig_21981_cat_2	VC_0050	Stordalen Mire
Sphag_VIRSorter_20110816_S_1_M_paired_fq_gz_1__paired__contig_125352_circular_cat_2	VC_0050	Stordalen Mire
Palsa_VIRSorter_contig_1187269_gene_5_gene_29_2074_25711_cat_5	VC_0052	Stordalen Mire
Palsa_VIRSorter_contig_3005902_cat_2	VC_0053	Stordalen Mire
Palsa_VIRSorter_contig_2471163_cat_2	VC_0053	Stordalen Mire
Erio_VIRSorter_contig_564277_cat_2	VC_0053	Stordalen Mire
Palsa_VIRSorter_contig_8338168_cat_2	VC_0053	Stordalen Mire
Sphag_VIRSorter_20110816_S_1_M_paired_fq_gz_1__paired__contig_353691_cat_2	VC_0054	Stordalen Mire
Sphag_VIRSorter_20110816_S_1_M_paired_fq_gz_1__paired__contig_497391_cat_2	VC_0054	Stordalen Mire
Erio_VIRSorter_contig_678884_cat_2	VC_0054	Stordalen Mire
Palsa_VIRSorter_contig_208898_cat_2	VC_0054	Stordalen Mire
Palsa_VIRSorter_contig_222533_cat_2	VC_0054	Stordalen Mire
Palsa_VIRSorter_contig_1305161_cat_2	VC_0054	Stordalen Mire
Sphag_VIRSorter_20110816_S_1_M_paired_fq_gz_1__paired__contig_91568_cat_2	VC_0054	Stordalen Mire
Sphag_VIRSorter_20110816_S_1_M_paired_fq_gz_1__paired__contig_106850_cat_2	VC_0054	Stordalen Mire
Palsa_VIRSorter_contig_306496_gene_7_gene_106_2705_78649_cat_5	VC_0054	Stordalen Mire
Palsa_VIRSorter_contig_10707534_cat_2	VC_0054	Stordalen Mire
Sphag_VIRSorter_20110816_S_1_M_paired_fq_gz_1__paired__contig_331460_cat_2	VC_0054	Stordalen Mire
Sphag_VIRSorter_20110816_S_1_M_paired_fq_gz_1__paired__contig_91145_cat_2	VC_0054	Stordalen Mire
Sphag_VIRSorter_20110816_S_1_M_paired_fq_gz_1__paired__contig_162684_cat_2	VC_0054	Stordalen Mire
Sphag_VIRSorter_20110816_S_1_M_paired_fq_gz_1__paired__contig_173642_cat_1	VC_0054	Stordalen Mire
Sphag_VIRSorter_20110816_S_1_M_paired_fq_gz_1__paired__contig_268792_cat_2	VC_0054	Stordalen Mire
Sphag_VIRSorter_20110816_S_1_M_paired_fq_gz_1__paired__contig_172448_cat_2	VC_0054	Stordalen Mire
Sphag_VIRSorter_20110816_S_1_M_paired_fq_gz_1__paired__contig_2673955_cat_2	VC_0054	Stordalen Mire
Sphag_VIRSorter_20110816_S_1_M_paired_fq_gz_1__paired__contig_2180_cat_2	VC_0054	Stordalen Mire
Palsa_VIRSorter_contig_15484_circular_gene_2_gene_147_688_97787_cat_5	VC_0054	Stordalen Mire
Sphag_VIRSorter_20110816_S_1_M_paired_fq_gz_1__paired__contig_31972_cat_2	VC_0055	Stordalen Mire
Palsa_VIRSorter_contig_3880293_cat_2	VC_0055	Stordalen Mire
Erio_VIRSorter_contig_9431445_cat_2	VC_0055	Stordalen Mire
Palsa_VIRSorter_contig_3711906_cat_2	VC_0055	Stordalen Mire
Sphag_VIRSorter_20110816_S_1_M_paired_fq_gz_1__paired__contig_788459_cat_2	VC_0055	Stordalen Mire
Sphag_VIRSorter_20110816_S_1_M_paired_fq_gz_1__paired__contig_35088_cat_1	VC_0055	Stordalen Mire
Sphag_VIRSorter_20110816_S_1_M_paired_fq_gz_1__paired__contig_36162_cat_2	VC_0055	Stordalen Mire
Palsa_VIRSorter_contig_603533_gene_129_gene_160_80933_101124_cat_5	VC_0055	Stordalen Mire
Sphag_VIRSorter_20110816_S_1_M_paired_fq_gz_1__paired__contig_2714_cat_2	VC_0055	Stordalen Mire
Sphag_VIRSorter_20110816_S_1_M_paired_fq_gz_1__paired__contig_19069_cat_1	VC_0055	Stordalen Mire
Erio_VIRSorter_contig_8558696_cat_2	VC_0055	Stordalen Mire
Sphag_VIRSorter_20110816_S_1_M_paired_fq_gz_1__paired__contig_48200_cat_2	VC_0055	Stordalen Mire
Erio_VIRSorter_contig_2994099_cat_2	VC_0055	Stordalen Mire
Sphag_VIRSorter_20110816_S_1_M_paired_fq_gz_1__paired__contig_853141_cat_2	VC_0055	Stordalen Mire
Erio_VIRSorter_contig_1175186_cat_2	VC_0055	Stordalen Mire
Erio_VIRSorter_contig_475980_cat_2	VC_0055	Stordalen Mire
Sphag_VIRSorter_20110816_S_1_M_paired_fq_gz_1__paired__contig_52034_cat_1	VC_0055	Stordalen Mire
Sphag_VIRSorter_20110816_S_1_M_paired_fq_gz_1__paired__contig_567197_cat_2	VC_0056	Stordalen Mire
Sphag_VIRSorter_20110816_S_1_M_paired_fq_gz_1__paired__contig_42427_cat_2	VC_0056	Stordalen Mire
Sphag_VIRSorter_20110816_S_1_M_paired_fq_gz_1__paired__contig_2376679_cat_2	VC_0056	Stordalen Mire
Sphag_VIRSorter_20110816_S_1_M_paired_fq_gz_1__paired__contig_423620_cat_2	VC_0056	Stordalen Mire
Palsa_VIRSorter_contig_162737_gene_8_gene_140_5855_102767_cat_5	VC_0056	Stordalen Mire
Palsa_VIRSorter_contig_461514_cat_1	VC_0056	Stordalen Mire
Sphag_VIRSorter_20110816_S_1_M_paired_fq_gz_1__paired__contig_134304_cat_2	VC_0056	Stordalen Mire
Palsa_VIRSorter_contig_2192149_cat_2	VC_0056	Stordalen Mire
Palsa_VIRSorter_contig_50803_circular_gene_4_gene_235_800_283_cat_5	VC_0056	Stordalen Mire
Sphag_VIRSorter_20110816_S_1_M_paired_fq_gz_1__paired__contig_2154317_cat_2	VC_0056	Stordalen Mire
Sphag_VIRSorter_20110816_S_1_M_paired_fq_gz_1__paired__contig_351124_cat_2	VC_0056	Stordalen Mire
Sphag_VIRSorter_20110816_S_1_M_paired_fq_gz_1__paired__contig_252603_cat_2	VC_0056	Stordalen Mire
Sphag_VIRSorter_20110816_S_1_M_paired_fq_gz_1__paired__contig_976033_cat_2	VC_0056	Stordalen Mire
Sphag_VIRSorter_20110816_S_1_M_paired_fq_gz_1__paired__contig_3030_gene_100_gene_215_64756_158030_cat_5	VC_0056	Stordalen Mire
Sphag_VIRSorter_20110816_S_1_M_paired_fq_gz_1__paired__contig_6756_cat_2	VC_0056	Stordalen Mire
Sphag_VIRSorter_20110816_S_1_M_paired_fq_gz_1__paired__contig_4359_cat_2	VC_0056	Stordalen Mire
Palsa_VIRSorter_contig_46885_gene_22_gene_237_12285_161739_cat_5	VC_0056	Stordalen Mire
Erio_VIRSorter_contig_9492623_cat_2	VC_0056	Stordalen Mire
Palsa_VIRSorter_contig_2108356_cat_2	VC_0056	Stordalen Mire
Palsa_VIRSorter_contig_112771_gene_1_gene_186_0_117855_cat_5	VC_0056	Stordalen Mire
Palsa_VIRSorter_contig_14445572_cat_2	VC_0058	Stordalen Mire
Erio_VIRSorter_contig_1551630_cat_2	VC_0058	Stordalen Mire
Palsa_VIRSorter_contig_191331_cat_2	VC_0058	Stordalen Mire
Palsa_VIRSorter_contig_7901021_cat_2	VC_0058	Stordalen Mire
Palsa_VIRSorter_contig_99343_cat_2	VC_0058	Stordalen Mire
Sphag_VIRSorter_20110816_S_1_M_paired_fq_gz_1__paired__contig_692617_cat_2	VC_0059	Stordalen Mire
Sphag_VIRSorter_20110816_S_1_M_paired_fq_gz_1__paired__contig_62535_cat_2	VC_0059	Stordalen Mire
Palsa_VIRSorter_contig_2774585_circular_cat_2	VC_0059	Stordalen Mire
Palsa_VIRSorter_contig_8332374_cat_2	VC_0059	Stordalen Mire
Erio_VIRSorter_contig_1240165_cat_2	VC_0059	Stordalen Mire
Sphag_VIRSorter_20110816_S_1_M_paired_fq_gz_1__paired__contig_1252364_cat_2	VC_0059	Stordalen Mire
Sphag_VIRSorter_20110816_S_1_M_paired_fq_gz_1__paired__contig_393337_cat_2	VC_0059	Stordalen Mire
Sphag_VIRSorter_20110816_S_1_M_paired_fq_gz_1__paired__contig_1692378_cat_2	VC_0059	Stordalen Mire
Sphag_VIRSorter_20110816_S_1_M_paired_fq_gz_1__paired__contig_457150_cat_2	VC_0059	Stordalen Mire
Palsa_VIRSorter_contig_195705_cat_2	VC_0059	Stordalen Mire
Sphag_VIRSorter_20110816_S_1_M_paired_fq_gz_1__paired__contig_28504_cat_2	VC_0059	Stordalen Mire
Palsa_VIRSorter_contig_2059018_cat_2	VC_0059	Stordalen Mire
Erio_VIRSorter_contig_364904_cat_2	VC_0059	Stordalen Mire
Palsa_VIRSorter_contig_1534477_cat_2	VC_0059	Stordalen Mire
Sphag_VIRSorter_20110816_S_1_M_paired_fq_gz_1__paired__contig_66323_cat_2	VC_0059	Stordalen Mire
Sphag_VIRSorter_20110816_S_1_M_paired_fq_gz_1__paired__contig_230878_cat_2	VC_0059	Stordalen Mire
Palsa_VIRSorter_contig_10976831_cat_2	VC_0060	Stordalen Mire
Palsa_VIRSorter_contig_14506122_cat_2	VC_0063	Stordalen Mire
Palsa_VIRSorter_contig_90158_cat_2	VC_0066	Stordalen Mire
Palsa_VIRSorter_contig_1472635_cat_2	VC_0067	Stordalen Mire
Sphag_VIRSorter_20110816_S_1_M_paired_fq_gz_1__paired__contig_460901_cat_2	VC_0067	Stordalen Mire
Palsa_VIRSorter_contig_1892434_cat_2	VC_0067	Stordalen Mire
Erio_VIRSorter_contig_8527616_cat_2	VC_0067	Stordalen Mire
Palsa_VIRSorter_contig_19165466_cat_1	VC_0067	Stordalen Mire
Erio_VIRSorter_contig_8676433_cat_2	VC_0069	Stordalen Mire
Sphag_VIRSorter_20110816_S_1_M_paired_fq_gz_1__paired__contig_99868_cat_2	VC_0069	Stordalen Mire
Sphag_VIRSorter_20110816_S_1_M_paired_fq_gz_1__paired__contig_24297_cat_2	VC_0070	Stordalen Mire
Palsa_VIRSorter_contig_24843_gene_12_gene_55_9823_41360_cat_5	VC_0070	Stordalen Mire
Sphag_VIRSorter_20110816_S_1_M_paired_fq_gz_1__paired__contig_25431_circular_cat_2	VC_0070	Stordalen Mire
Palsa_VIRSorter_contig_969531_circular_cat_2	VC_0070	Stordalen Mire
Palsa_VIRSorter_contig_6080543_cat_2	VC_0070	Stordalen Mire
Palsa_VIRSorter_contig_3315172_cat_2	VC_0070	Stordalen Mire
Erio_VIRSorter_contig_9310927_cat_2	VC_0070	Stordalen Mire
Palsa_VIRSorter_contig_5608_cat_2	VC_0070	Stordalen Mire
Sphag_VIRSorter_20110816_S_1_M_paired_fq_gz_1__paired__contig_140939_cat_2	VC_0070	Stordalen Mire
Sphag_VIRSorter_20110816_S_1_M_paired_fq_gz_1__paired__contig_525795_gene_15_gene_47_12304_42065_cat_5	VC_0070	Stordalen Mire
Sphag_VIRSorter_20110816_S_1_M_paired_fq_gz_1__paired__contig_3897435_cat_2	VC_0070	Stordalen Mire
Erio_VIRSorter_contig_1350914_cat_2	VC_0070	Stordalen Mire
Erio_VIRSorter_contig_2891387_cat_2	VC_0070	Stordalen Mire
Sphag_VIRSorter_20110816_S_1_M_paired_fq_gz_1__paired__contig_3327926_gene_13_gene_30_11036_24151_cat_5	VC_0070	Stordalen Mire
Erio_VIRSorter_contig_6778095_cat_2	VC_0070	Stordalen Mire
Sphag_VIRSorter_20110816_S_1_M_paired_fq_gz_1__paired__contig_232406_cat_2	VC_0071	Stordalen Mire
Sphag_VIRSorter_20110816_S_1_M_paired_fq_gz_1__paired__contig_3037434_cat_2	VC_0071	Stordalen Mire
Sphag_VIRSorter_20110816_S_1_M_paired_fq_gz_1__paired__contig_500546_cat_2	VC_0071	Stordalen Mire
Sphag_VIRSorter_20110816_S_1_M_paired_fq_gz_1__paired__contig_2837341_cat_2	VC_0071	Stordalen Mire
Sphag_VIRSorter_20110816_S_1_M_paired_fq_gz_1__paired__contig_489256_cat_2	VC_0071	Stordalen Mire
SoilVir_contig_100_155	VC_0071	Stordalen Mire
Sphag_VIRSorter_20110816_S_1_M_paired_fq_gz_1__paired__contig_1189219_cat_2	VC_0071	Stordalen Mire
Erio_VIRSorter_contig_4300409_cat_2	VC_0071	Stordalen Mire
Palsa_VIRSorter_contig_2908763_cat_2	VC_0071	Stordalen Mire
Palsa_VIRSorter_contig_1946274_cat_2	VC_0071	Stordalen Mire
Erio_VIRSorter_contig_1133696_cat_2	VC_0071	Stordalen Mire
Palsa_VIRSorter_contig_132540_cat_2	VC_0071	Stordalen Mire
Sphag_VIRSorter_20110816_S_1_M_paired_fq_gz_1__paired__contig_200644_gene_3_gene_142_298_98499_cat_5	VC_0071	Stordalen Mire
Palsa_VIRSorter_contig_1032629_gene_10_gene_109_5113_78962_cat_5	VC_0071	Stordalen Mire
Erio_VIRSorter_contig_392792_cat_2	VC_0071	Stordalen Mire
SoilVir_contig_100_246	VC_0071	Stordalen Mire
Erio_VIRSorter_contig_1566722_cat_2	VC_0074	Stordalen Mire
Erio_VIRSorter_contig_8598648_cat_2	VC_0074	Stordalen Mire
Erio_VIRSorter_contig_2156407_cat_2	VC_0074	Stordalen Mire
Erio_VIRSorter_contig_92470_cat_2	VC_0074	Stordalen Mire
Erio_VIRSorter_contig_8560578_cat_1	VC_0074	Stordalen Mire
Palsa_VIRSorter_contig_3797025_cat_2	VC_0074	Stordalen Mire
Palsa_VIRSorter_contig_4645247_cat_2	VC_0074	Stordalen Mire
Erio_VIRSorter_contig_7048_gene_10_gene_144_8506_121393_cat_5	VC_0075	Stordalen Mire
Erio_VIRSorter_contig_1855051_cat_1	VC_0075	Stordalen Mire
Erio_VIRSorter_contig_2396880_cat_1	VC_0075	Stordalen Mire
Palsa_VIRSorter_contig_3141100_cat_2	VC_0075	Stordalen Mire
Erio_VIRSorter_contig_4276318_cat_2	VC_0075	Stordalen Mire
Erio_VIRSorter_contig_2542649_cat_2	VC_0075	Stordalen Mire
Palsa_VIRSorter_contig_3030928_cat_2	VC_0075	Stordalen Mire
Erio_VIRSorter_contig_8721269_cat_2	VC_0075	Stordalen Mire
Palsa_VIRSorter_contig_159174_cat_2	VC_0075	Stordalen Mire
Sphag_VIRSorter_20110816_S_1_M_paired_fq_gz_1__paired__contig_817201_gene_2_gene_198_503_151661_cat_5	VC_0075	Stordalen Mire
Sphag_VIRSorter_20110816_S_1_M_paired_fq_gz_1__paired__contig_3945548_cat_2	VC_0075	Stordalen Mire
Palsa_VIRSorter_contig_3286762_cat_2	VC_0075	Stordalen Mire
Sphag_VIRSorter_20110816_S_1_M_paired_fq_gz_1__paired__contig_2512_cat_2	VC_0076	Stordalen Mire
Sphag_VIRSorter_20110816_S_1_M_paired_fq_gz_1__paired__contig_313464_circular_cat_2	VC_0076	Stordalen Mire
Sphag_VIRSorter_20110816_S_1_M_paired_fq_gz_1__paired__contig_221010_cat_2	VC_0076	Stordalen Mire
Sphag_VIRSorter_20110816_S_1_M_paired_fq_gz_1__paired__contig_8696_circular_cat_2	VC_0076	Stordalen Mire
Sphag_VIRSorter_20110816_S_1_M_paired_fq_gz_1__paired__contig_2829109_cat_2	VC_0076	Stordalen Mire
Palsa_VIRSorter_contig_350156_cat_2	VC_0076	Stordalen Mire
Sphag_VIRSorter_20110816_S_1_M_paired_fq_gz_1__paired__contig_11591_cat_2	VC_0076	Stordalen Mire
Sphag_VIRSorter_20110816_S_1_M_paired_fq_gz_1__paired__contig_32315_cat_2	VC_0076	Stordalen Mire
Sphag_VIRSorter_20110816_S_1_M_paired_fq_gz_1__paired__contig_3208815_cat_2	VC_0076	Stordalen Mire
Sphag_VIRSorter_20110816_S_1_M_paired_fq_gz_1__paired__contig_15455_cat_2	VC_0076	Stordalen Mire
Sphag_VIRSorter_20110816_S_1_M_paired_fq_gz_1__paired__contig_1561511_cat_2	VC_0076	Stordalen Mire
Sphag_VIRSorter_20110816_S_1_M_paired_fq_gz_1__paired__contig_919446_cat_2	VC_0076	Stordalen Mire
Sphag_VIRSorter_20110816_S_1_M_paired_fq_gz_1__paired__contig_16297_cat_2	VC_0076	Stordalen Mire
Palsa_VIRSorter_contig_611771_circular_cat_2	VC_0076	Stordalen Mire
Sphag_VIRSorter_20110816_S_1_M_paired_fq_gz_1__paired__contig_33493_cat_2	VC_0076	Stordalen Mire
Palsa_VIRSorter_contig_2721503_gene_8_gene_35_6056_19026_cat_5	VC_0076	Stordalen Mire
VIRSorter_E3_04M_nesoni_single_contig_91088_cat_2	VC_0078	Stordalen Mire
Palsa_VIRSorter_contig_391989_cat_2	VC_0078	Stordalen Mire
Sphag_VIRSorter_20110816_S_1_M_paired_fq_gz_1__paired__contig_342600_cat_2	VC_0078	Stordalen Mire
Palsa_VIRSorter_contig_3058015_cat_2	VC_0078	Stordalen Mire
Sphag_VIRSorter_20110816_S_1_M_paired_fq_gz_1__paired__contig_8087935_cat_2	VC_0078	Stordalen Mire
Palsa_VIRSorter_contig_2678276_cat_2	VC_0078	Stordalen Mire
Palsa_VIRSorter_contig_604469_cat_2	VC_0078	Stordalen Mire
Sphag_VIRSorter_20110816_S_1_M_paired_fq_gz_1__paired__contig_1797463_cat_2	VC_0078	Stordalen Mire
Sphag_VIRSorter_20110816_S_1_M_paired_fq_gz_1__paired__contig_3288748_cat_2	VC_0078	Stordalen Mire
Sphag_VIRSorter_20110816_S_1_M_paired_fq_gz_1__paired__contig_2540043_cat_2	VC_0078	Stordalen Mire
Erio_VIRSorter_contig_2691132_cat_2	VC_0078	Stordalen Mire
Erio_VIRSorter_contig_81000_cat_2	VC_0078	Stordalen Mire
Palsa_VIRSorter_contig_5313080_cat_2	VC_0078	Stordalen Mire
Erio_VIRSorter_contig_3083334_cat_2	VC_0079	Stordalen Mire
Palsa_VIRSorter_contig_2065972_cat_2	VC_0080	Stordalen Mire
Palsa_VIRSorter_contig_11573956_cat_2	VC_0080	Stordalen Mire
Sphag_VIRSorter_20110816_S_1_M_paired_fq_gz_1__paired__contig_111163_cat_2	VC_0080	Stordalen Mire
Sphag_VIRSorter_20110816_S_1_M_paired_fq_gz_1__paired__contig_59567_cat_2	VC_0080	Stordalen Mire
Palsa_VIRSorter_contig_6009755_cat_2	VC_0080	Stordalen Mire
Sphag_VIRSorter_20110816_S_1_M_paired_fq_gz_1__paired__contig_23383_cat_2	VC_0080	Stordalen Mire
Palsa_VIRSorter_contig_2437399_circular_cat_2	VC_0080	Stordalen Mire
Palsa_VIRSorter_contig_568415_cat_2	VC_0080	Stordalen Mire
Sphag_VIRSorter_20110816_S_1_M_paired_fq_gz_1__paired__contig_1782987_circular_cat_2	VC_0080	Stordalen Mire
Palsa_VIRSorter_contig_27869_cat_2	VC_0080	Stordalen Mire
VIRSorter_E3_04M_nesoni_single_contig_82623_cat_2	VC_0080	Stordalen Mire
Sphag_VIRSorter_20110816_S_1_M_paired_fq_gz_1__paired__contig_64147_cat_2	VC_0080	Stordalen Mire
Sphag_VIRSorter_20110816_S_1_M_paired_fq_gz_1__paired__contig_90568_cat_2	VC_0080	Stordalen Mire
Palsa_VIRSorter_contig_576051_cat_2	VC_0080	Stordalen Mire
Sphag_VIRSorter_20110816_S_1_M_paired_fq_gz_1__paired__contig_4855217_cat_2	VC_0080	Stordalen Mire
Sphag_VIRSorter_20110816_S_1_M_paired_fq_gz_1__paired__contig_126984_cat_2	VC_0080	Stordalen Mire
Sphag_VIRSorter_20110816_S_1_M_paired_fq_gz_1__paired__contig_292807_cat_2	VC_0080	Stordalen Mire
VIRSorter_E3_04M_nesoni_single_contig_368089_cat_2	VC_0083	Stordalen Mire
Sphag_VIRSorter_20110816_S_1_M_paired_fq_gz_1__paired__contig_16967_cat_2	VC_0083	Stordalen Mire
Palsa_VIRSorter_contig_1656437_cat_2	VC_0083	Stordalen Mire
Sphag_VIRSorter_20110816_S_1_M_paired_fq_gz_1__paired__contig_126235_circular_cat_2	VC_0083	Stordalen Mire
Sphag_VIRSorter_20110816_S_1_M_paired_fq_gz_1__paired__contig_73623_cat_2	VC_0083	Stordalen Mire
Sphag_VIRSorter_20110816_S_1_M_paired_fq_gz_1__paired__contig_3007268_cat_2	VC_0083	Stordalen Mire
Palsa_VIRSorter_contig_5474087_cat_2	VC_0083	Stordalen Mire
Palsa_VIRSorter_contig_2360508_cat_2	VC_0083	Stordalen Mire
Sphag_VIRSorter_20110816_S_1_M_paired_fq_gz_1__paired__contig_503264_cat_2	VC_0083	Stordalen Mire
Sphag_VIRSorter_20110816_S_1_M_paired_fq_gz_1__paired__contig_717230_cat_2	VC_0083	Stordalen Mire
Sphag_VIRSorter_20110816_S_1_M_paired_fq_gz_1__paired__contig_801500_cat_2	VC_0083	Stordalen Mire
Sphag_VIRSorter_20110816_S_1_M_paired_fq_gz_1__paired__contig_827993_cat_2	VC_0083	Stordalen Mire
Sphag_VIRSorter_20110816_S_1_M_paired_fq_gz_1__paired__contig_620824_cat_2	VC_0083	Stordalen Mire
Erio_VIRSorter_contig_8536178_cat_2	VC_0085	Stordalen Mire
Sphag_VIRSorter_20110816_S_1_M_paired_fq_gz_1__paired__contig_2531938_cat_2	VC_0085	Stordalen Mire
Sphag_VIRSorter_20110816_S_1_M_paired_fq_gz_1__paired__contig_1214696_cat_2	VC_0085	Stordalen Mire
Sphag_VIRSorter_20110816_S_1_M_paired_fq_gz_1__paired__contig_3909004_cat_2	VC_0085	Stordalen Mire
Sphag_VIRSorter_20110816_S_1_M_paired_fq_gz_1__paired__contig_246623_cat_2	VC_0085	Stordalen Mire
Palsa_VIRSorter_contig_3093134_cat_2	VC_0085	Stordalen Mire
Sphag_VIRSorter_20110816_S_1_M_paired_fq_gz_1__paired__contig_3876498_cat_2	VC_0085	Stordalen Mire
VIRSorter_E3_04M_nesoni_single_contig_230515_cat_2	VC_0085	Stordalen Mire
Sphag_VIRSorter_20110816_S_1_M_paired_fq_gz_1__paired__contig_3456063_cat_2	VC_0085	Stordalen Mire
VIRSorter_E3_04M_nesoni_single_contig_144285_cat_2	VC_0085	Stordalen Mire
Sphag_VIRSorter_20110816_S_1_M_paired_fq_gz_1__paired__contig_650178_cat_2	VC_0085	Stordalen Mire
Sphag_VIRSorter_20110816_S_1_M_paired_fq_gz_1__paired__contig_147140_cat_2	VC_0085	Stordalen Mire
Palsa_VIRSorter_contig_7203351_cat_2	VC_0085	Stordalen Mire
Sphag_VIRSorter_20110816_S_1_M_paired_fq_gz_1__paired__contig_4258874_cat_2	VC_0085	Stordalen Mire
Erio_VIRSorter_contig_2478010_cat_2	VC_0085	Stordalen Mire
VIRSorter_E3_04M_nesoni_single_contig_123057_cat_2	VC_0085	Stordalen Mire
Palsa_VIRSorter_contig_3415258_cat_2	VC_0086	Stordalen Mire
Palsa_VIRSorter_contig_357032_cat_2	VC_0086	Stordalen Mire
Sphag_VIRSorter_20110816_S_1_M_paired_fq_gz_1__paired__contig_35532_cat_2	VC_0087	Stordalen Mire
Palsa_VIRSorter_contig_2210063_cat_2	VC_0087	Stordalen Mire
Sphag_VIRSorter_20110816_S_1_M_paired_fq_gz_1__paired__contig_2525189_cat_2	VC_0088	Stordalen Mire
Sphag_VIRSorter_20110816_S_1_M_paired_fq_gz_1__paired__contig_1333997_cat_2	VC_0088	Stordalen Mire
Palsa_VIRSorter_contig_16593565_cat_2	VC_0090	Stordalen Mire
Palsa_VIRSorter_contig_309941_cat_2	VC_0092	Stordalen Mire
Palsa_VIRSorter_contig_7453133_cat_2	VC_0092	Stordalen Mire
Palsa_VIRSorter_contig_5566998_cat_2	VC_0092	Stordalen Mire
Erio_VIRSorter_contig_507428_cat_2	VC_0092	Stordalen Mire
Sphag_VIRSorter_20110816_S_1_M_paired_fq_gz_1__paired__contig_5200_cat_2	VC_0092	Stordalen Mire
Palsa_VIRSorter_contig_901815_cat_2	VC_0092	Stordalen Mire
Palsa_VIRSorter_contig_557825_cat_2	VC_0092	Stordalen Mire
Erio_VIRSorter_contig_545770_cat_2	VC_0092	Stordalen Mire
Palsa_VIRSorter_contig_267084_cat_2	VC_0092	Stordalen Mire
Erio_VIRSorter_contig_3640145_circular_cat_2	VC_0094	Stordalen Mire
Palsa_VIRSorter_contig_1661261_gene_16_gene_26_24596_39519_cat_4	VC_0097	Stordalen Mire
Palsa_VIRSorter_contig_3054840_cat_1	VC_0097	Stordalen Mire
Erio_VIRSorter_contig_3986150_cat_2	VC_0097	Stordalen Mire
Palsa_VIRSorter_contig_10355176_cat_2	VC_0100	Stordalen Mire
Sphag_VIRSorter_20110816_S_1_M_paired_fq_gz_1__paired__contig_4353444_cat_2	VC_0102	Stordalen Mire
Sphag_VIRSorter_20110816_S_1_M_paired_fq_gz_1__paired__contig_4046166_cat_2	VC_0102	Stordalen Mire
Sphag_VIRSorter_20110816_S_1_M_paired_fq_gz_1__paired__contig_4345481_cat_2	VC_0102	Stordalen Mire
Palsa_VIRSorter_contig_289_cat_2	VC_0102	Stordalen Mire
Palsa_VIRSorter_contig_137001_cat_1	VC_0102	Stordalen Mire
Palsa_VIRSorter_contig_3214_cat_2	VC_0102	Stordalen Mire
Palsa_VIRSorter_contig_70698_cat_2	VC_0102	Stordalen Mire
Sphag_VIRSorter_20110816_S_1_M_paired_fq_gz_1__paired__contig_253108_cat_2	VC_0106	Stordalen Mire
Palsa_VIRSorter_contig_998993_cat_2	VC_0109	Stordalen Mire
Palsa_VIRSorter_contig_192331_cat_2	VC_0109	Stordalen Mire
Erio_VIRSorter_contig_1005258_cat_2	VC_0113	Stordalen Mire
Palsa_VIRSorter_contig_224943_cat_2	VC_0116	Stordalen Mire
Palsa_VIRSorter_contig_85782_cat_2	VC_0118	Stordalen Mire
Sphag_VIRSorter_20110816_S_1_M_paired_fq_gz_1__paired__contig_81566_cat_2	VC_0118	Stordalen Mire
Palsa_VIRSorter_contig_2135106_cat_2	VC_0118	Stordalen Mire
Erio_VIRSorter_contig_2262490_circular_cat_2	VC_0120	Stordalen Mire
Palsa_VIRSorter_contig_404482_cat_2	VC_0122	Stordalen Mire
Palsa_VIRSorter_contig_116526_cat_2	VC_0123	Stordalen Mire
Sphag_VIRSorter_20110816_S_1_M_paired_fq_gz_1__paired__contig_928351_cat_2	VC_0125	Stordalen Mire
Sphag_VIRSorter_20110816_S_1_M_paired_fq_gz_1__paired__contig_174002_cat_2	VC_0125	Stordalen Mire
Sphag_VIRSorter_20110816_S_1_M_paired_fq_gz_1__paired__contig_392873_gene_10_gene_140_8678_89651_cat_5	VC_0125	Stordalen Mire
Erio_VIRSorter_contig_357243_cat_2	VC_0128	Stordalen Mire
Erio_VIRSorter_contig_8526982_cat_2	VC_0128	Stordalen Mire
Sphag_VIRSorter_20110816_S_1_M_paired_fq_gz_1__paired__contig_45133_cat_2	VC_0128	Stordalen Mire
Palsa_VIRSorter_contig_3834611_cat_2	VC_0128	Stordalen Mire
Palsa_VIRSorter_contig_2637_gene_38_gene_61_36591_57042_cat_5	VC_0129	Stordalen Mire
Sphag_VIRSorter_20110816_S_1_M_paired_fq_gz_1__paired__contig_420_gene_10_gene_114_5904_71214_cat_5	VC_0129	Stordalen Mire
Sphag_VIRSorter_20110816_S_1_M_paired_fq_gz_1__paired__contig_1023785_cat_2	VC_0135	Stordalen Mire
Sphag_VIRSorter_20110816_S_1_M_paired_fq_gz_1__paired__contig_5568614_cat_2	VC_0135	Stordalen Mire
Sphag_VIRSorter_20110816_S_1_M_paired_fq_gz_1__paired__contig_275236_cat_2	VC_0136	Stordalen Mire
Sphag_VIRSorter_20110816_S_1_M_paired_fq_gz_1__paired__contig_83188_cat_2	VC_0136	Stordalen Mire
Sphag_VIRSorter_20110816_S_1_M_paired_fq_gz_1__paired__contig_71043_cat_2	VC_0136	Stordalen Mire
Sphag_VIRSorter_20110816_S_1_M_paired_fq_gz_1__paired__contig_3992632_cat_2	VC_0136	Stordalen Mire
Sphag_VIRSorter_20110816_S_1_M_paired_fq_gz_1__paired__contig_191290_cat_2	VC_0136	Stordalen Mire
Sphag_VIRSorter_20110816_S_1_M_paired_fq_gz_1__paired__contig_1992552_cat_2	VC_0136	Stordalen Mire
Sphag_VIRSorter_20110816_S_1_M_paired_fq_gz_1__paired__contig_105629_cat_2	VC_0136	Stordalen Mire
Sphag_VIRSorter_20110816_S_1_M_paired_fq_gz_1__paired__contig_111410_cat_2	VC_0136	Stordalen Mire
Erio_VIRSorter_contig_16352128_cat_2	VC_0137	Stordalen Mire
Palsa_VIRSorter_contig_209953_cat_2	VC_0137	Stordalen Mire
SoilVir_contig_100_208	VC_0138	Stordalen Mire
Sphag_VIRSorter_20110816_S_1_M_paired_fq_gz_1__paired__contig_917804_cat_2	VC_0138	Stordalen Mire
Sphag_VIRSorter_20110816_S_1_M_paired_fq_gz_1__paired__contig_322357_cat_2	VC_0138	Stordalen Mire
Sphag_VIRSorter_20110816_S_1_M_paired_fq_gz_1__paired__contig_1300078_cat_2	VC_0138	Stordalen Mire
Sphag_VIRSorter_20110816_S_1_M_paired_fq_gz_1__paired__contig_474625_cat_2	VC_0138	Stordalen Mire
Sphag_VIRSorter_20110816_S_1_M_paired_fq_gz_1__paired__contig_274891_cat_2	VC_0138	Stordalen Mire
Sphag_VIRSorter_20110816_S_1_M_paired_fq_gz_1__paired__contig_5543150_cat_2	VC_0138	Stordalen Mire
Sphag_VIRSorter_20110816_S_1_M_paired_fq_gz_1__paired__contig_4307373_cat_2	VC_0138	Stordalen Mire
Erio_VIRSorter_contig_6577956_cat_2	VC_0138	Stordalen Mire
VIRSorter_E3_04M_nesoni_single_contig_368349_circular_cat_2	VC_0138	Stordalen Mire
Sphag_VIRSorter_20110816_S_1_M_paired_fq_gz_1__paired__contig_163077_cat_2	VC_0138	Stordalen Mire
Sphag_VIRSorter_20110816_S_1_M_paired_fq_gz_1__paired__contig_61518_cat_2	VC_0138	Stordalen Mire
Erio_VIRSorter_contig_78189_cat_2	VC_0139	Stordalen Mire
Palsa_VIRSorter_contig_2067620_cat_2	VC_0139	Stordalen Mire
Erio_VIRSorter_contig_719374_cat_2	VC_0139	Stordalen Mire
Sphag_VIRSorter_20110816_S_1_M_paired_fq_gz_1__paired__contig_2546718_cat_2	VC_0141	Stordalen Mire
VIRSorter_E3_04M_nesoni_single_contig_232132_cat_2	VC_0141	Stordalen Mire
Sphag_VIRSorter_20110816_S_1_M_paired_fq_gz_1__paired__contig_1454772_cat_2	VC_0141	Stordalen Mire
Sphag_VIRSorter_20110816_S_1_M_paired_fq_gz_1__paired__contig_3897790_cat_2	VC_0141	Stordalen Mire
VIRSorter_E3_04M_nesoni_single_contig_159311_cat_2	VC_0141	Stordalen Mire
Erio_VIRSorter_contig_3126844_cat_2	VC_0141	Stordalen Mire
VIRSorter_E3_04M_nesoni_single_contig_22607_cat_2	VC_0141	Stordalen Mire
Erio_VIRSorter_contig_132074_cat_2	VC_0141	Stordalen Mire
Palsa_VIRSorter_contig_691368_cat_2	VC_0141	Stordalen Mire
Sphag_VIRSorter_20110816_S_1_M_paired_fq_gz_1__paired__contig_2352074_cat_2	VC_0141	Stordalen Mire
Palsa_VIRSorter_contig_3116801_cat_2	VC_0141	Stordalen Mire
Sphag_VIRSorter_20110816_S_1_M_paired_fq_gz_1__paired__contig_1728489_cat_2	VC_0141	Stordalen Mire
Palsa_VIRSorter_contig_7841108_cat_2	VC_0143	Stordalen Mire
Palsa_VIRSorter_contig_5384862_cat_2	VC_0143	Stordalen Mire
Sphag_VIRSorter_20110816_S_1_M_paired_fq_gz_1__paired__contig_79908_cat_2	VC_0143	Stordalen Mire
Palsa_VIRSorter_contig_255638_cat_2	VC_0143	Stordalen Mire
Palsa_VIRSorter_contig_3526563_cat_2	VC_0143	Stordalen Mire
Sphag_VIRSorter_20110816_S_1_M_paired_fq_gz_1__paired__contig_3729610_cat_2	VC_0143	Stordalen Mire
Palsa_VIRSorter_contig_2519076_circular_cat_2	VC_0143	Stordalen Mire
Sphag_VIRSorter_20110816_S_1_M_paired_fq_gz_1__paired__contig_731734_cat_2	VC_0143	Stordalen Mire
Palsa_VIRSorter_contig_1258599_cat_2	VC_0143	Stordalen Mire
Sphag_VIRSorter_20110816_S_1_M_paired_fq_gz_1__paired__contig_295881_cat_2	VC_0143	Stordalen Mire
Palsa_VIRSorter_contig_2682331_cat_2	VC_0144	Stordalen Mire
Palsa_VIRSorter_contig_1828986_cat_2	VC_0146	Stordalen Mire
Palsa_VIRSorter_contig_8020113_cat_2	VC_0146	Stordalen Mire
Sphag_VIRSorter_20110816_S_1_M_paired_fq_gz_1__paired__contig_5215_cat_2	VC_0146	Stordalen Mire
Palsa_VIRSorter_contig_47874_gene_13_gene_46_6860_29257_cat_5	VC_0146	Stordalen Mire
Palsa_VIRSorter_contig_682885_circular_cat_2	VC_0146	Stordalen Mire
Sphag_VIRSorter_20110816_S_1_M_paired_fq_gz_1__paired__contig_3856501_cat_2	VC_0146	Stordalen Mire
Palsa_VIRSorter_contig_136926_cat_2	VC_0146	Stordalen Mire
Palsa_VIRSorter_contig_3746572_cat_2	VC_0146	Stordalen Mire
Palsa_VIRSorter_contig_495159_cat_2	VC_0147	Stordalen Mire
Erio_VIRSorter_contig_6659083_cat_2	VC_0148	Stordalen Mire
Erio_VIRSorter_contig_1965410_cat_2	VC_0148	Stordalen Mire
Sphag_VIRSorter_20110816_S_1_M_paired_fq_gz_1__paired__contig_3139129_gene_10_gene_44_5398_39185_cat_5	VC_0148	Stordalen Mire
Palsa_VIRSorter_contig_6230059_cat_2	VC_0148	Stordalen Mire
Palsa_VIRSorter_contig_692551_cat_2	VC_0148	Stordalen Mire
Palsa_VIRSorter_contig_2994052_cat_2	VC_0149	Stordalen Mire
Palsa_VIRSorter_contig_3338437_cat_2	VC_0149	Stordalen Mire
Palsa_VIRSorter_contig_712520_cat_2	VC_0149	Stordalen Mire
Palsa_VIRSorter_contig_125341_cat_2	VC_0149	Stordalen Mire
Sphag_VIRSorter_20110816_S_1_M_paired_fq_gz_1__paired__contig_283_gene_10_gene_22_8650_22413_cat_5	VC_0149	Stordalen Mire
Palsa_VIRSorter_contig_3933548_cat_2	VC_0149	Stordalen Mire
Palsa_VIRSorter_contig_572431_gene_15_gene_44_14183_40201_cat_5	VC_0149	Stordalen Mire
Erio_VIRSorter_contig_9594_gene_15_gene_28_14092_24308_cat_5	VC_0149	Stordalen Mire
Sphag_VIRSorter_20110816_S_1_M_paired_fq_gz_1__paired__contig_4557218_cat_2	VC_0149	Stordalen Mire
Palsa_VIRSorter_contig_735664_cat_2	VC_0149	Stordalen Mire
Sphag_VIRSorter_20110816_S_1_M_paired_fq_gz_1__paired__contig_1184118_cat_2	VC_0149	Stordalen Mire
Palsa_VIRSorter_contig_324594_gene_1_gene_21_200_18619_cat_5	VC_0149	Stordalen Mire
Palsa_VIRSorter_contig_7735377_cat_2	VC_0150	Stordalen Mire
Erio_VIRSorter_contig_837971_cat_2	VC_0151	Stordalen Mire
Erio_VIRSorter_contig_5200584_cat_2	VC_0151	Stordalen Mire
Sphag_VIRSorter_20110816_S_1_M_paired_fq_gz_1__paired__contig_239563_circular_cat_2	VC_0156	Stordalen Mire
Sphag_VIRSorter_20110816_S_1_M_paired_fq_gz_1__paired__contig_686989_circular_cat_2	VC_0156	Stordalen Mire
Palsa_VIRSorter_contig_2564648_circular_cat_2	VC_0156	Stordalen Mire
Palsa_VIRSorter_contig_2027236_cat_2	VC_0156	Stordalen Mire
Palsa_VIRSorter_contig_777757_cat_2	VC_0156	Stordalen Mire
Sphag_VIRSorter_20110816_S_1_M_paired_fq_gz_1__paired__contig_36863_gene_8_gene_23_8577_22600_cat_5	VC_0156	Stordalen Mire
VIRSorter_E3_04M_nesoni_single_contig_292315_cat_2	VC_0156	Stordalen Mire
Palsa_VIRSorter_contig_129346_gene_6_gene_18_6330_25804_cat_5	VC_0156	Stordalen Mire
Palsa_VIRSorter_contig_3735149_circular_cat_2	VC_0156	Stordalen Mire
Sphag_VIRSorter_20110816_S_1_M_paired_fq_gz_1__paired__contig_171897_gene_1_gene_10_0_11822_cat_5	VC_0156	Stordalen Mire
Erio_VIRSorter_contig_2232292_cat_2	VC_0158	Stordalen Mire
Palsa_VIRSorter_contig_32206_cat_2	VC_0158	Stordalen Mire
Sphag_VIRSorter_20110816_S_1_M_paired_fq_gz_1__paired__contig_2324670_gene_7_gene_24_1722_16423_cat_5	VC_0158	Stordalen Mire
Erio_VIRSorter_contig_5342640_cat_2	VC_0158	Stordalen Mire
Palsa_VIRSorter_contig_4068977_cat_2	VC_0158	Stordalen Mire
Palsa_VIRSorter_contig_2971821_cat_2	VC_0158	Stordalen Mire
Sphag_VIRSorter_20110816_S_1_M_paired_fq_gz_1__paired__contig_538487_cat_2	VC_0158	Stordalen Mire
Sphag_VIRSorter_20110816_S_1_M_paired_fq_gz_1__paired__contig_2817037_cat_2	VC_0158	Stordalen Mire
Sphag_VIRSorter_20110816_S_1_M_paired_fq_gz_1__paired__contig_112165_cat_2	VC_0158	Stordalen Mire
Erio_VIRSorter_contig_2013362_cat_2	VC_0159	Stordalen Mire
Sphag_VIRSorter_20110816_S_1_M_paired_fq_gz_1__paired__contig_3881026_cat_2	VC_0159	Stordalen Mire
VIRSorter_E3_04M_nesoni_single_contig_360248_circular_cat_2	VC_0159	Stordalen Mire
Sphag_VIRSorter_20110816_S_1_M_paired_fq_gz_1__paired__contig_1882707_cat_2	VC_0159	Stordalen Mire
Palsa_VIRSorter_contig_2986054_cat_2	VC_0159	Stordalen Mire
Sphag_VIRSorter_20110816_S_1_M_paired_fq_gz_1__paired__contig_202754_cat_2	VC_0160	Stordalen Mire
Palsa_VIRSorter_contig_8206296_cat_2	VC_0160	Stordalen Mire
Sphag_VIRSorter_20110816_S_1_M_paired_fq_gz_1__paired__contig_2917436_cat_2	VC_0160	Stordalen Mire
Erio_VIRSorter_contig_8566581_cat_2	VC_0160	Stordalen Mire
Palsa_VIRSorter_contig_309600_cat_2	VC_0160	Stordalen Mire
Palsa_VIRSorter_contig_229242_cat_2	VC_0160	Stordalen Mire
Erio_VIRSorter_contig_12232784_cat_2	VC_0160	Stordalen Mire
Erio_VIRSorter_contig_2501276_circular_cat_2	VC_0162	Stordalen Mire
Erio_VIRSorter_contig_5671_cat_2	VC_0164	Stordalen Mire
Erio_VIRSorter_contig_516354_cat_2	VC_0164	Stordalen Mire
Sphag_VIRSorter_20110816_S_1_M_paired_fq_gz_1__paired__contig_2504308_cat_2	VC_0164	Stordalen Mire
Palsa_VIRSorter_contig_409885_cat_2	VC_0164	Stordalen Mire
Palsa_VIRSorter_contig_957932_gene_1_gene_14_75_17856_cat_5	VC_0164	Stordalen Mire
Sphag_VIRSorter_20110816_S_1_M_paired_fq_gz_1__paired__contig_3938828_cat_2	VC_0164	Stordalen Mire
Sphag_VIRSorter_20110816_S_1_M_paired_fq_gz_1__paired__contig_323554_cat_2	VC_0164	Stordalen Mire
Sphag_VIRSorter_20110816_S_1_M_paired_fq_gz_1__paired__contig_985301_cat_2	VC_0164	Stordalen Mire
VIRSorter_E3_04M_nesoni_single_contig_99349_gene_1_gene_16_135_16725_cat_5	VC_0164	Stordalen Mire
Palsa_VIRSorter_contig_3034265_cat_2	VC_0164	Stordalen Mire
Palsa_VIRSorter_contig_2928739_cat_2	VC_0164	Stordalen Mire
Erio_VIRSorter_contig_1617338_cat_2	VC_0166	Stordalen Mire
Erio_VIRSorter_contig_8311038_cat_2	VC_0169	Stordalen Mire
Erio_VIRSorter_contig_2481114_cat_2	VC_0169	Stordalen Mire
Sphag_VIRSorter_20110816_S_1_M_paired_fq_gz_1__paired__contig_3883844_cat_2	VC_0170	Stordalen Mire
Palsa_VIRSorter_contig_14549587_cat_2	VC_0170	Stordalen Mire
Sphag_VIRSorter_20110816_S_1_M_paired_fq_gz_1__paired__contig_54862_cat_2	VC_0172	Stordalen Mire
Erio_VIRSorter_contig_2661777_cat_2	VC_0176	Stordalen Mire
Palsa_VIRSorter_contig_500696_circular_cat_2	VC_0179	Stordalen Mire
Palsa_VIRSorter_contig_5392742_cat_1	VC_0180	Stordalen Mire
Palsa_VIRSorter_contig_373698_cat_2	VC_0180	Stordalen Mire
Palsa_VIRSorter_contig_639967_cat_2	VC_0180	Stordalen Mire
Sphag_VIRSorter_20110816_S_1_M_paired_fq_gz_1__paired__contig_133307_cat_2	VC_0180	Stordalen Mire
Palsa_VIRSorter_contig_4567563_cat_2	VC_0180	Stordalen Mire
Palsa_VIRSorter_contig_677781_cat_2	VC_0180	Stordalen Mire
Palsa_VIRSorter_contig_3289910_cat_2	VC_0180	Stordalen Mire
Sphag_VIRSorter_20110816_S_1_M_paired_fq_gz_1__paired__contig_69098_cat_2	VC_0180	Stordalen Mire
Erio_VIRSorter_contig_8901076_cat_2	VC_0180	Stordalen Mire
Sphag_VIRSorter_20110816_S_1_M_paired_fq_gz_1__paired__contig_448102_cat_2	VC_0183	Stordalen Mire
Palsa_VIRSorter_contig_81360_cat_2	VC_0183	Stordalen Mire
Palsa_VIRSorter_contig_802798_cat_2	VC_0183	Stordalen Mire
Palsa_VIRSorter_contig_3727541_cat_2	VC_0183	Stordalen Mire
Erio_VIRSorter_contig_3639874_cat_2	VC_0184	Stordalen Mire
Palsa_VIRSorter_contig_2822462_cat_2	VC_0184	Stordalen Mire
Palsa_VIRSorter_contig_442178_cat_2	VC_0184	Stordalen Mire
Erio_VIRSorter_contig_1592134_cat_2	VC_0186	Stordalen Mire
Sphag_VIRSorter_20110816_S_1_M_paired_fq_gz_1__paired__contig_1601708_cat_2	VC_0186	Stordalen Mire
Palsa_VIRSorter_contig_13559_gene_1_gene_11_332_12477_cat_5	VC_0188	Stordalen Mire
Sphag_VIRSorter_20110816_S_1_M_paired_fq_gz_1__paired__contig_125672_cat_2	VC_0188	Stordalen Mire
Palsa_VIRSorter_contig_93983_cat_2	VC_0188	Stordalen Mire
Palsa_VIRSorter_contig_326015_cat_2	VC_0188	Stordalen Mire
Palsa_VIRSorter_contig_3804497_gene_4_gene_14_4545_15749_cat_5	VC_0188	Stordalen Mire
Palsa_VIRSorter_contig_1159097_gene_4_gene_13_6078_18191_cat_4	VC_0188	Stordalen Mire
Sphag_VIRSorter_20110816_S_1_M_paired_fq_gz_1__paired__contig_607044_cat_2	VC_0188	Stordalen Mire
Palsa_VIRSorter_contig_956009_cat_2	VC_0189	Stordalen Mire
Palsa_VIRSorter_contig_4372498_cat_2	VC_0189	Stordalen Mire
Palsa_VIRSorter_contig_3501042_cat_2	VC_0189	Stordalen Mire
Palsa_VIRSorter_contig_1390128_cat_2	VC_0189	Stordalen Mire
Palsa_VIRSorter_contig_832851_cat_2	VC_0189	Stordalen Mire
Sphag_VIRSorter_20110816_S_1_M_paired_fq_gz_1__paired__contig_113161_cat_2	VC_0189	Stordalen Mire
Sphag_VIRSorter_20110816_S_1_M_paired_fq_gz_1__paired__contig_727961_cat_2	VC_0191	Stordalen Mire
Palsa_VIRSorter_contig_3088588_cat_2	VC_0191	Stordalen Mire
Palsa_VIRSorter_contig_70829_cat_2	VC_0191	Stordalen Mire
Palsa_VIRSorter_contig_2960008_circular_cat_2	VC_0191	Stordalen Mire
Sphag_VIRSorter_20110816_S_1_M_paired_fq_gz_1__paired__contig_26443_cat_2	VC_0191	Stordalen Mire
Sphag_VIRSorter_20110816_S_1_M_paired_fq_gz_1__paired__contig_1123904_cat_2	VC_0191	Stordalen Mire
Sphag_VIRSorter_20110816_S_1_M_paired_fq_gz_1__paired__contig_3456154_circular_cat_2	VC_0191	Stordalen Mire
Palsa_VIRSorter_contig_3016344_cat_2	VC_0192	Stordalen Mire
Palsa_VIRSorter_contig_463625_cat_2	VC_0192	Stordalen Mire
Palsa_VIRSorter_contig_241401_cat_2	VC_0194	Stordalen Mire
Sphag_VIRSorter_20110816_S_1_M_paired_fq_gz_1__paired__contig_23262_cat_2	VC_0194	Stordalen Mire
Sphag_VIRSorter_20110816_S_1_M_paired_fq_gz_1__paired__contig_47429_cat_2	VC_0194	Stordalen Mire
Palsa_VIRSorter_contig_10632698_cat_2	VC_0200	Stordalen Mire
Palsa_VIRSorter_contig_1126192_circular_cat_2	VC_0202	Stordalen Mire
Sphag_VIRSorter_20110816_S_1_M_paired_fq_gz_1__paired__contig_95499_cat_2	VC_0202	Stordalen Mire
Sphag_VIRSorter_20110816_S_1_M_paired_fq_gz_1__paired__contig_1927026_cat_2	VC_0202	Stordalen Mire
Sphag_VIRSorter_20110816_S_1_M_paired_fq_gz_1__paired__contig_167707_cat_2	VC_0202	Stordalen Mire
Palsa_VIRSorter_contig_886177_cat_2	VC_0202	Stordalen Mire
Palsa_VIRSorter_contig_48442_cat_2	VC_0202	Stordalen Mire
Palsa_VIRSorter_contig_7199463_cat_2	VC_0202	Stordalen Mire
Palsa_VIRSorter_contig_2915631_cat_2	VC_0202	Stordalen Mire
Palsa_VIRSorter_contig_14577453_cat_2	VC_0205	Stordalen Mire
Palsa_VIRSorter_contig_7330104_circular_cat_2	VC_0205	Stordalen Mire
Sphag_VIRSorter_20110816_S_1_M_paired_fq_gz_1__paired__contig_4005901_cat_2	VC_0208	Stordalen Mire
Sphag_VIRSorter_20110816_S_1_M_paired_fq_gz_1__paired__contig_216594_cat_2	VC_0208	Stordalen Mire
Sphag_VIRSorter_20110816_S_1_M_paired_fq_gz_1__paired__contig_2336792_cat_2	VC_0208	Stordalen Mire
Palsa_VIRSorter_contig_2493668_cat_2	VC_0208	Stordalen Mire
Palsa_VIRSorter_contig_2501578_cat_2	VC_0212	Stordalen Mire
Palsa_VIRSorter_contig_9905557_cat_2	VC_0215	Stordalen Mire
Palsa_VIRSorter_contig_11491809_cat_2	VC_0215	Stordalen Mire
Erio_VIRSorter_contig_1280589_cat_2	VC_0216	Stordalen Mire
Sphag_VIRSorter_20110816_S_1_M_paired_fq_gz_1__paired__contig_2414273_cat_2	VC_0218	Stordalen Mire
Palsa_VIRSorter_contig_6429481_cat_2	VC_0218	Stordalen Mire
VIRSorter_E3_04M_nesoni_single_contig_268497_cat_1	VC_0218	Stordalen Mire
Sphag_VIRSorter_20110816_S_1_M_paired_fq_gz_1__paired__contig_3856777_cat_2	VC_0218	Stordalen Mire
Sphag_VIRSorter_20110816_S_1_M_paired_fq_gz_1__paired__contig_934538_cat_2	VC_0218	Stordalen Mire
Palsa_VIRSorter_contig_278762_circular_cat_2	VC_0220	Stordalen Mire
Sphag_VIRSorter_20110816_S_1_M_paired_fq_gz_1__paired__contig_63737_cat_2	VC_0220	Stordalen Mire
Sphag_VIRSorter_20110816_S_1_M_paired_fq_gz_1__paired__contig_22858_circular_cat_2	VC_0220	Stordalen Mire
Sphag_VIRSorter_20110816_S_1_M_paired_fq_gz_1__paired__contig_361975_cat_2	VC_0220	Stordalen Mire
Sphag_VIRSorter_20110816_S_1_M_paired_fq_gz_1__paired__contig_22857_circular_cat_2	VC_0220	Stordalen Mire
Sphag_VIRSorter_20110816_S_1_M_paired_fq_gz_1__paired__contig_751885_cat_2	VC_0220	Stordalen Mire
Erio_VIRSorter_contig_1396793_cat_2	VC_0221	Stordalen Mire
Erio_VIRSorter_contig_540254_cat_2	VC_0221	Stordalen Mire
Erio_VIRSorter_contig_703740_gene_1_gene_18_0_12943_cat_5	VC_0221	Stordalen Mire
Erio_VIRSorter_contig_4671869_cat_2	VC_0222	Stordalen Mire
Palsa_VIRSorter_contig_2514301_cat_2	VC_0222	Stordalen Mire
Erio_VIRSorter_contig_4332799_cat_2	VC_0222	Stordalen Mire
Palsa_VIRSorter_contig_3273176_cat_2	VC_0223	Stordalen Mire
Palsa_VIRSorter_contig_7445994_cat_2	VC_0223	Stordalen Mire
Sphag_VIRSorter_20110816_S_1_M_paired_fq_gz_1__paired__contig_2024600_circular_cat_2	VC_0223	Stordalen Mire
Palsa_VIRSorter_contig_2628852_cat_2	VC_0223	Stordalen Mire
Sphag_VIRSorter_20110816_S_1_M_paired_fq_gz_1__paired__contig_4508536_cat_2	VC_0223	Stordalen Mire
Sphag_VIRSorter_20110816_S_1_M_paired_fq_gz_1__paired__contig_767353_cat_2	VC_0223	Stordalen Mire
SoilVir_contig_100_186	VC_0223	Stordalen Mire
Sphag_VIRSorter_20110816_S_1_M_paired_fq_gz_1__paired__contig_504116_cat_2	VC_0223	Stordalen Mire
Sphag_VIRSorter_20110816_S_1_M_paired_fq_gz_1__paired__contig_1095023_cat_2	VC_0223	Stordalen Mire
Sphag_VIRSorter_20110816_S_1_M_paired_fq_gz_1__paired__contig_3109667_cat_2	VC_0229	Stordalen Mire
Palsa_VIRSorter_contig_1214518_gene_7_gene_29_4311_20915_cat_5	VC_0229	Stordalen Mire
Palsa_VIRSorter_contig_6318_cat_2	VC_0231	Stordalen Mire
Erio_VIRSorter_contig_14631754_circular_cat_2	VC_0234	Stordalen Mire
Sphag_VIRSorter_20110816_S_1_M_paired_fq_gz_1__paired__contig_417157_cat_2	VC_0234	Stordalen Mire
Sphag_VIRSorter_20110816_S_1_M_paired_fq_gz_1__paired__contig_3568404_cat_2	VC_0234	Stordalen Mire
VIRSorter_E3_04M_nesoni_single_contig_368568_cat_2	VC_0234	Stordalen Mire
Palsa_VIRSorter_contig_4119327_cat_2	VC_0234	Stordalen Mire
Palsa_VIRSorter_contig_122065_cat_2	VC_0234	Stordalen Mire
Erio_VIRSorter_contig_1180457_cat_2	VC_0234	Stordalen Mire
Erio_VIRSorter_contig_3368772_cat_2	VC_0235	Stordalen Mire
Sphag_VIRSorter_20110816_S_1_M_paired_fq_gz_1__paired__contig_1204475_cat_2	VC_0235	Stordalen Mire
Palsa_VIRSorter_contig_68396_cat_2	VC_0235	Stordalen Mire
Sphag_VIRSorter_20110816_S_1_M_paired_fq_gz_1__paired__contig_1243194_cat_2	VC_0235	Stordalen Mire
Sphag_VIRSorter_20110816_S_1_M_paired_fq_gz_1__paired__contig_1589788_cat_2	VC_0235	Stordalen Mire
VIRSorter_E3_04M_nesoni_single_contig_368442_cat_2	VC_0236	Stordalen Mire
Palsa_VIRSorter_contig_3631627_cat_2	VC_0237	Stordalen Mire
Erio_VIRSorter_contig_2198729_gene_7_gene_36_5150_27298_cat_5	VC_0237	Stordalen Mire
Erio_VIRSorter_contig_692336_cat_2	VC_0237	Stordalen Mire
Palsa_VIRSorter_contig_9643035_cat_2	VC_0242	Stordalen Mire
Erio_VIRSorter_contig_123337_cat_2	VC_0242	Stordalen Mire
Erio_VIRSorter_contig_468377_cat_2	VC_0242	Stordalen Mire
Erio_VIRSorter_contig_1787586_cat_2	VC_0242	Stordalen Mire
Erio_VIRSorter_contig_8543555_gene_3_gene_18_1402_15867_cat_5	VC_0242	Stordalen Mire
Sphag_VIRSorter_20110816_S_1_M_paired_fq_gz_1__paired__contig_4313674_cat_2	VC_0244	Stordalen Mire
Palsa_VIRSorter_contig_2808483_cat_2	VC_0244	Stordalen Mire
Sphag_VIRSorter_20110816_S_1_M_paired_fq_gz_1__paired__contig_2250960_cat_2	VC_0244	Stordalen Mire
VIRSorter_E3_04M_nesoni_single_contig_101605_cat_2	VC_0244	Stordalen Mire
Sphag_VIRSorter_20110816_S_1_M_paired_fq_gz_1__paired__contig_1871785_cat_2	VC_0244	Stordalen Mire
Sphag_VIRSorter_20110816_S_1_M_paired_fq_gz_1__paired__contig_2226694_cat_2	VC_0244	Stordalen Mire
Sphag_VIRSorter_20110816_S_1_M_paired_fq_gz_1__paired__contig_1538547_cat_2	VC_0244	Stordalen Mire
Sphag_VIRSorter_20110816_S_1_M_paired_fq_gz_1__paired__contig_4265655_cat_2	VC_0244	Stordalen Mire
Sphag_VIRSorter_20110816_S_1_M_paired_fq_gz_1__paired__contig_237898_cat_2	VC_0245	Stordalen Mire
Palsa_VIRSorter_contig_2683707_gene_1_gene_15_0_11183_cat_5	VC_0246	Stordalen Mire
Palsa_VIRSorter_contig_515599_cat_2	VC_0246	Stordalen Mire
Palsa_VIRSorter_contig_293351_cat_2	VC_0246	Stordalen Mire
Sphag_VIRSorter_20110816_S_1_M_paired_fq_gz_1__paired__contig_3874111_cat_2	VC_0246	Stordalen Mire
Sphag_VIRSorter_20110816_S_1_M_paired_fq_gz_1__paired__contig_313864_cat_2	VC_0246	Stordalen Mire
Palsa_VIRSorter_contig_469552_gene_1_gene_14_0_12198_cat_5	VC_0246	Stordalen Mire
Palsa_VIRSorter_contig_128107_gene_1_gene_23_649_17643_cat_5	VC_0246	Stordalen Mire
VIRSorter_E3_04M_nesoni_single_contig_368469_cat_2	VC_0250	Stordalen Mire
Palsa_VIRSorter_contig_9787733_cat_2	VC_0250	Stordalen Mire
Palsa_VIRSorter_contig_4116486_circular_cat_2	VC_0252	Stordalen Mire
Palsa_VIRSorter_contig_11729035_cat_2	VC_0252	Stordalen Mire
Palsa_VIRSorter_contig_524707_cat_2	VC_0252	Stordalen Mire
Palsa_VIRSorter_contig_2875151_cat_2	VC_0253	Stordalen Mire
Erio_VIRSorter_contig_8539770_cat_2	VC_0254	Stordalen Mire
Sphag_VIRSorter_20110816_S_1_M_paired_fq_gz_1__paired__contig_1571435_cat_2	VC_0256	Stordalen Mire
Erio_VIRSorter_contig_205325_cat_2	VC_0256	Stordalen Mire
Erio_VIRSorter_contig_1696696_cat_2	VC_0256	Stordalen Mire
Erio_VIRSorter_contig_98067_cat_2	VC_0256	Stordalen Mire
VIRSorter_E3_04M_nesoni_single_contig_130035_cat_2	VC_0256	Stordalen Mire
Sphag_VIRSorter_20110816_S_1_M_paired_fq_gz_1__paired__contig_3927677_cat_2	VC_0256	Stordalen Mire
VIRSorter_E3_04M_nesoni_single_contig_7925_circular_cat_2	VC_0256	Stordalen Mire
Palsa_VIRSorter_contig_3315198_cat_2	VC_0258	Stordalen Mire
Sphag_VIRSorter_20110816_S_1_M_paired_fq_gz_1__paired__contig_43605_cat_2	VC_0258	Stordalen Mire
Erio_VIRSorter_contig_3546820_cat_2	VC_0258	Stordalen Mire
Palsa_VIRSorter_contig_386462_cat_2	VC_0258	Stordalen Mire
Sphag_VIRSorter_20110816_S_1_M_paired_fq_gz_1__paired__contig_700277_cat_2	VC_0264	Stordalen Mire
Palsa_VIRSorter_contig_15195_cat_2	VC_0264	Stordalen Mire
Sphag_VIRSorter_20110816_S_1_M_paired_fq_gz_1__paired__contig_3323496_cat_2	VC_0264	Stordalen Mire
Sphag_VIRSorter_20110816_S_1_M_paired_fq_gz_1__paired__contig_828709_cat_2	VC_0264	Stordalen Mire
Erio_VIRSorter_contig_202804_cat_2	VC_0264	Stordalen Mire
Palsa_VIRSorter_contig_3647828_cat_2	VC_0264	Stordalen Mire
Sphag_VIRSorter_20110816_S_1_M_paired_fq_gz_1__paired__contig_118062_cat_2	VC_0265	Stordalen Mire
Sphag_VIRSorter_20110816_S_1_M_paired_fq_gz_1__paired__contig_3606228_cat_2	VC_0265	Stordalen Mire
Palsa_VIRSorter_contig_2332435_cat_2	VC_0265	Stordalen Mire
Palsa_VIRSorter_contig_3127349_cat_2	VC_0266	Stordalen Mire
Erio_VIRSorter_contig_2556870_cat_2	VC_0266	Stordalen Mire
Erio_VIRSorter_contig_279109_cat_2	VC_0268	Stordalen Mire
Sphag_VIRSorter_20110816_S_1_M_paired_fq_gz_1__paired__contig_882294_cat_2	VC_0269	Stordalen Mire
Sphag_VIRSorter_20110816_S_1_M_paired_fq_gz_1__paired__contig_11920_cat_2	VC_0269	Stordalen Mire
Palsa_VIRSorter_contig_5237226_circular_cat_2	VC_0269	Stordalen Mire
Sphag_VIRSorter_20110816_S_1_M_paired_fq_gz_1__paired__contig_229752_cat_2	VC_0269	Stordalen Mire
Palsa_VIRSorter_contig_37614_cat_2	VC_0273	Stordalen Mire
Sphag_VIRSorter_20110816_S_1_M_paired_fq_gz_1__paired__contig_889336_cat_2	VC_0279	Stordalen Mire
Sphag_VIRSorter_20110816_S_1_M_paired_fq_gz_1__paired__contig_898965_cat_2	VC_0279	Stordalen Mire
Sphag_VIRSorter_20110816_S_1_M_paired_fq_gz_1__paired__contig_1092835_cat_2	VC_0279	Stordalen Mire
Palsa_VIRSorter_contig_7110665_cat_2	VC_0280	Stordalen Mire
Sphag_VIRSorter_20110816_S_1_M_paired_fq_gz_1__paired__contig_1980546_cat_2	VC_0282	Stordalen Mire
Sphag_VIRSorter_20110816_S_1_M_paired_fq_gz_1__paired__contig_133730_gene_10_gene_123_9177_83263_cat_5	VC_0282	Stordalen Mire
Palsa_VIRSorter_contig_190279_gene_3_gene_129_543_94589_cat_5	VC_0282	Stordalen Mire
Sphag_VIRSorter_20110816_S_1_M_paired_fq_gz_1__paired__contig_1075758_cat_2	VC_0282	Stordalen Mire
Palsa_VIRSorter_contig_1160012_gene_1_gene_34_63_21617_cat_5	VC_0282	Stordalen Mire
Palsa_VIRSorter_contig_9875846_cat_2	VC_0286	Stordalen Mire
Sphag_VIRSorter_20110816_S_1_M_paired_fq_gz_1__paired__contig_8615_cat_2	VC_0286	Stordalen Mire
Palsa_VIRSorter_contig_1501528_circular_cat_2	VC_0286	Stordalen Mire
Palsa_VIRSorter_contig_540093_cat_2	VC_0286	Stordalen Mire
Sphag_VIRSorter_20110816_S_1_M_paired_fq_gz_1__paired__contig_1341781_cat_2	VC_0286	Stordalen Mire
Palsa_VIRSorter_contig_10080922_circular_cat_2	VC_0286	Stordalen Mire
Erio_VIRSorter_contig_592472_cat_2	VC_0287	Stordalen Mire
Sphag_VIRSorter_20110816_S_1_M_paired_fq_gz_1__paired__contig_3757119_cat_2	VC_0287	Stordalen Mire
Sphag_VIRSorter_20110816_S_1_M_paired_fq_gz_1__paired__contig_2726565_cat_2	VC_0287	Stordalen Mire
Palsa_VIRSorter_contig_445889_circular_cat_2	VC_0287	Stordalen Mire
SoilVir_contig_100_111	VC_0287	Stordalen Mire
Palsa_VIRSorter_contig_16094_cat_2	VC_0290	Stordalen Mire
Sphag_VIRSorter_20110816_S_1_M_paired_fq_gz_1__paired__contig_3130155_cat_2	VC_0290	Stordalen Mire
Palsa_VIRSorter_contig_10212416_cat_2	VC_0290	Stordalen Mire
Palsa_VIRSorter_contig_19155694_cat_2	VC_0293	Stordalen Mire
Sphag_VIRSorter_20110816_S_1_M_paired_fq_gz_1__paired__contig_4030164_cat_2	VC_0295	Stordalen Mire
Sphag_VIRSorter_20110816_S_1_M_paired_fq_gz_1__paired__contig_3413077_cat_2	VC_0295	Stordalen Mire
Sphag_VIRSorter_20110816_S_1_M_paired_fq_gz_1__paired__contig_46288_cat_2	VC_0295	Stordalen Mire
Palsa_VIRSorter_contig_4761189_cat_2	VC_0295	Stordalen Mire
Palsa_VIRSorter_contig_16545612_cat_2	VC_0297	Stordalen Mire
Palsa_VIRSorter_contig_3218900_cat_2	VC_0301	Stordalen Mire
Erio_VIRSorter_contig_1977991_cat_2	VC_0301	Stordalen Mire
Erio_VIRSorter_contig_6828764_cat_2	VC_0301	Stordalen Mire
Palsa_VIRSorter_contig_311358_circular_gene_625_gene_808_344387_455833_cat_5	VC_0303	Stordalen Mire
Palsa_VIRSorter_contig_5697618_cat_2	VC_0303	Stordalen Mire
Palsa_VIRSorter_contig_9058144_cat_2	VC_0303	Stordalen Mire
Erio_VIRSorter_contig_8550557_cat_2	VC_0303	Stordalen Mire
Palsa_VIRSorter_contig_2645606_cat_2	VC_0308	Stordalen Mire
Palsa_VIRSorter_contig_4008836_cat_2	VC_0308	Stordalen Mire
Sphag_VIRSorter_20110816_S_1_M_paired_fq_gz_1__paired__contig_16920_cat_2	VC_0308	Stordalen Mire
Palsa_VIRSorter_contig_461522_gene_14_gene_41_14391_37504_cat_5	VC_0309	Stordalen Mire
Sphag_VIRSorter_20110816_S_1_M_paired_fq_gz_1__paired__contig_161483_cat_2	VC_0309	Stordalen Mire
Sphag_VIRSorter_20110816_S_1_M_paired_fq_gz_1__paired__contig_558112_gene_6_gene_20_5722_18379_cat_5	VC_0309	Stordalen Mire
Palsa_VIRSorter_contig_582092_cat_2	VC_0309	Stordalen Mire
Sphag_VIRSorter_20110816_S_1_M_paired_fq_gz_1__paired__contig_850909_gene_3_gene_27_959_19076_cat_5	VC_0309	Stordalen Mire
Palsa_VIRSorter_contig_635728_cat_2	VC_0310	Stordalen Mire
Palsa_VIRSorter_contig_657839_cat_2	VC_0310	Stordalen Mire
Palsa_VIRSorter_contig_5750120_cat_2	VC_0312	Stordalen Mire
Palsa_VIRSorter_contig_7252455_cat_2	VC_0312	Stordalen Mire
Erio_VIRSorter_contig_3227150_cat_2	VC_0312	Stordalen Mire
Palsa_VIRSorter_contig_2519274_cat_2	VC_0312	Stordalen Mire
Palsa_VIRSorter_contig_71078_cat_2	VC_0312	Stordalen Mire
Palsa_VIRSorter_contig_3918850_cat_2	VC_0312	Stordalen Mire
Palsa_VIRSorter_contig_2650300_cat_2	VC_0314	Stordalen Mire
Palsa_VIRSorter_contig_3258035_cat_2	VC_0314	Stordalen Mire
Sphag_VIRSorter_20110816_S_1_M_paired_fq_gz_1__paired__contig_410057_cat_2	VC_0314	Stordalen Mire
Palsa_VIRSorter_contig_2831266_cat_2	VC_0315	Stordalen Mire
Palsa_VIRSorter_contig_182818_cat_2	VC_0315	Stordalen Mire
Palsa_VIRSorter_contig_598124_cat_2	VC_0315	Stordalen Mire
Erio_VIRSorter_contig_647843_cat_2	VC_0315	Stordalen Mire
Palsa_VIRSorter_contig_1128605_cat_2	VC_0315	Stordalen Mire
Palsa_VIRSorter_contig_3444_circular_cat_2	VC_0315	Stordalen Mire
Sphag_VIRSorter_20110816_S_1_M_paired_fq_gz_1__paired__contig_3874331_cat_2	VC_0317	Stordalen Mire
Palsa_VIRSorter_contig_2701077_cat_2	VC_0325	Stordalen Mire
Sphag_VIRSorter_20110816_S_1_M_paired_fq_gz_1__paired__contig_2606722_cat_2	VC_0329	Stordalen Mire
Palsa_VIRSorter_contig_403727_cat_2	VC_0329	Stordalen Mire
Palsa_VIRSorter_contig_3507_cat_2	VC_0329	Stordalen Mire
Palsa_VIRSorter_contig_2956904_cat_2	VC_0333	Stordalen Mire
Palsa_VIRSorter_contig_10690302_cat_2	VC_0334	Stordalen Mire
Palsa_VIRSorter_contig_27291_cat_2	VC_0335	Stordalen Mire
Palsa_VIRSorter_contig_614863_gene_9_gene_37_4682_26674_cat_5	VC_0335	Stordalen Mire
VIRSorter_E3_04M_nesoni_single_contig_90027_gene_1_gene_20_0_13093_cat_5	VC_0335	Stordalen Mire
Palsa_VIRSorter_contig_197929_cat_2	VC_0335	Stordalen Mire
Palsa_VIRSorter_contig_2844181_gene_13_gene_36_15160_35076_cat_5	VC_0335	Stordalen Mire
Sphag_VIRSorter_20110816_S_1_M_paired_fq_gz_1__paired__contig_2328936_cat_2	VC_0335	Stordalen Mire
Erio_VIRSorter_contig_261180_cat_2	VC_0336	Stordalen Mire
Sphag_VIRSorter_20110816_S_1_M_paired_fq_gz_1__paired__contig_416269_cat_2	VC_0336	Stordalen Mire
Palsa_VIRSorter_contig_13017609_cat_2	VC_0336	Stordalen Mire
Palsa_VIRSorter_contig_1771200_cat_2	VC_0336	Stordalen Mire
Palsa_VIRSorter_contig_10383451_cat_2	VC_0336	Stordalen Mire
Sphag_VIRSorter_20110816_S_1_M_paired_fq_gz_1__paired__contig_18867_cat_2	VC_0337	Stordalen Mire
Erio_VIRSorter_contig_7432593_cat_2	VC_0338	Stordalen Mire
Palsa_VIRSorter_contig_18640999_cat_2	VC_0341	Stordalen Mire
Palsa_VIRSorter_contig_7974089_cat_2	VC_0341	Stordalen Mire
Palsa_VIRSorter_contig_515791_cat_2	VC_0343	Stordalen Mire
Erio_VIRSorter_contig_5101111_cat_2	VC_0344	Stordalen Mire
Erio_VIRSorter_contig_2157344_cat_2	VC_0344	Stordalen Mire
Erio_VIRSorter_contig_9321968_cat_2	VC_0344	Stordalen Mire
Palsa_VIRSorter_contig_320634_cat_2	VC_0348	Stordalen Mire
Palsa_VIRSorter_contig_237886_cat_2	VC_0350	Stordalen Mire
Sphag_VIRSorter_20110816_S_1_M_paired_fq_gz_1__paired__contig_311382_cat_2	VC_0350	Stordalen Mire
Palsa_VIRSorter_contig_3817586_cat_2	VC_0350	Stordalen Mire
Palsa_VIRSorter_contig_3842093_cat_2	VC_0350	Stordalen Mire
Erio_VIRSorter_contig_1141645_cat_2	VC_0351	Stordalen Mire
Sphag_VIRSorter_20110816_S_1_M_paired_fq_gz_1__paired__contig_3949039_cat_2	VC_0351	Stordalen Mire
Sphag_VIRSorter_20110816_S_1_M_paired_fq_gz_1__paired__contig_723966_cat_2	VC_0351	Stordalen Mire
Sphag_VIRSorter_20110816_S_1_M_paired_fq_gz_1__paired__contig_2882271_cat_2	VC_0351	Stordalen Mire
Erio_VIRSorter_contig_1328757_cat_2	VC_0351	Stordalen Mire
Sphag_VIRSorter_20110816_S_1_M_paired_fq_gz_1__paired__contig_1146309_cat_2	VC_0351	Stordalen Mire
Sphag_VIRSorter_20110816_S_1_M_paired_fq_gz_1__paired__contig_435537_cat_2	VC_0353	Stordalen Mire
Erio_VIRSorter_contig_8527371_cat_2	VC_0355	Stordalen Mire
Palsa_VIRSorter_contig_593141_cat_2	VC_0355	Stordalen Mire
Sphag_VIRSorter_20110816_S_1_M_paired_fq_gz_1__paired__contig_254381_cat_2	VC_0355	Stordalen Mire
Sphag_VIRSorter_20110816_S_1_M_paired_fq_gz_1__paired__contig_699418_cat_2	VC_0355	Stordalen Mire
Palsa_VIRSorter_contig_7145063_gene_8_gene_27_4300_20039_cat_5	VC_0356	Stordalen Mire
Palsa_VIRSorter_contig_8080192_cat_2	VC_0356	Stordalen Mire
Palsa_VIRSorter_contig_2848844_cat_2	VC_0357	Stordalen Mire
Sphag_VIRSorter_20110816_S_1_M_paired_fq_gz_1__paired__contig_2671096_cat_2	VC_0357	Stordalen Mire
Sphag_VIRSorter_20110816_S_1_M_paired_fq_gz_1__paired__contig_185145_cat_2	VC_0359	Stordalen Mire
Erio_VIRSorter_contig_888058_gene_1_gene_148_0_97273_cat_5	VC_0359	Stordalen Mire
Sphag_VIRSorter_20110816_S_1_M_paired_fq_gz_1__paired__contig_656060_cat_2	VC_0359	Stordalen Mire
SoilVir_contig_100_264	VC_0359	Stordalen Mire
Sphag_VIRSorter_20110816_S_1_M_paired_fq_gz_1__paired__contig_196465_cat_2	VC_0359	Stordalen Mire
Sphag_VIRSorter_20110816_S_1_M_paired_fq_gz_1__paired__contig_185144_cat_2	VC_0359	Stordalen Mire
Erio_VIRSorter_contig_3645610_gene_3_gene_24_1305_21884_cat_5	VC_0360	Stordalen Mire
SoilVir_contig_100_157	VC_0361	Stordalen Mire
Palsa_VIRSorter_contig_623138_cat_2	VC_0362	Stordalen Mire
Sphag_VIRSorter_20110816_S_1_M_paired_fq_gz_1__paired__contig_16228_cat_2	VC_0364	Stordalen Mire
Sphag_VIRSorter_20110816_S_1_M_paired_fq_gz_1__paired__contig_2767319_cat_2	VC_0364	Stordalen Mire
Sphag_VIRSorter_20110816_S_1_M_paired_fq_gz_1__paired__contig_12140_cat_2	VC_0364	Stordalen Mire
Sphag_VIRSorter_20110816_S_1_M_paired_fq_gz_1__paired__contig_551324_cat_2	VC_0364	Stordalen Mire
Sphag_VIRSorter_20110816_S_1_M_paired_fq_gz_1__paired__contig_1082851_cat_2	VC_0364	Stordalen Mire
Palsa_VIRSorter_contig_2136592_cat_2	VC_0365	Stordalen Mire
Palsa_VIRSorter_contig_2931763_cat_2	VC_0365	Stordalen Mire
Erio_VIRSorter_contig_8585586_cat_2	VC_0365	Stordalen Mire
Palsa_VIRSorter_contig_366942_cat_2	VC_0365	Stordalen Mire
Erio_VIRSorter_contig_2665780_cat_2	VC_0366	Stordalen Mire
Sphag_VIRSorter_20110816_S_1_M_paired_fq_gz_1__paired__contig_2901839_gene_1_gene_19_405_29551_cat_5	VC_0366	Stordalen Mire
Palsa_VIRSorter_contig_553282_cat_2	VC_0366	Stordalen Mire
Erio_VIRSorter_contig_1296631_cat_1	VC_0366	Stordalen Mire
Erio_VIRSorter_contig_4855515_cat_2	VC_0366	Stordalen Mire
Palsa_VIRSorter_contig_86436_cat_1	VC_0366	Stordalen Mire
Erio_VIRSorter_contig_93023_cat_2	VC_0368	Stordalen Mire
Palsa_VIRSorter_contig_13619826_cat_2	VC_0368	Stordalen Mire
Erio_VIRSorter_contig_4665299_cat_2	VC_0368	Stordalen Mire
Erio_VIRSorter_contig_242937_cat_2	VC_0368	Stordalen Mire
Palsa_VIRSorter_contig_289021_cat_2	VC_0370	Stordalen Mire
Sphag_VIRSorter_20110816_S_1_M_paired_fq_gz_1__paired__contig_433853_cat_2	VC_0370	Stordalen Mire
Palsa_VIRSorter_contig_2965188_cat_2	VC_0370	Stordalen Mire
Sphag_VIRSorter_20110816_S_1_M_paired_fq_gz_1__paired__contig_1260050_cat_2	VC_0370	Stordalen Mire
Erio_VIRSorter_contig_3765081_cat_2	VC_0370	Stordalen Mire
Sphag_VIRSorter_20110816_S_1_M_paired_fq_gz_1__paired__contig_4133699_cat_2	VC_0371	Stordalen Mire
Palsa_VIRSorter_contig_4421_gene_3_gene_18_1435_15008_cat_5	VC_0371	Stordalen Mire
Erio_VIRSorter_contig_11863952_cat_2	VC_0371	Stordalen Mire
Palsa_VIRSorter_contig_8299337_circular_cat_2	VC_0371	Stordalen Mire
Sphag_VIRSorter_20110816_S_1_M_paired_fq_gz_1__paired__contig_3203528_cat_2	VC_0371	Stordalen Mire
Palsa_VIRSorter_contig_5991_cat_2	VC_0371	Stordalen Mire
Palsa_VIRSorter_contig_896284_cat_2	VC_0378	Stordalen Mire
Palsa_VIRSorter_contig_14747312_circular_cat_2	VC_0381	Stordalen Mire
Palsa_VIRSorter_contig_4000538_cat_2	VC_0382	Stordalen Mire
Palsa_VIRSorter_contig_131001_cat_2	VC_0382	Stordalen Mire
Sphag_VIRSorter_20110816_S_1_M_paired_fq_gz_1__paired__contig_16886_cat_2	VC_0384	Stordalen Mire
Sphag_VIRSorter_20110816_S_1_M_paired_fq_gz_1__paired__contig_1240510_cat_2	VC_0385	Stordalen Mire
Sphag_VIRSorter_20110816_S_1_M_paired_fq_gz_1__paired__contig_661846_circular_cat_2	VC_0385	Stordalen Mire
Erio_VIRSorter_contig_11862835_cat_2	VC_0385	Stordalen Mire
Sphag_VIRSorter_20110816_S_1_M_paired_fq_gz_1__paired__contig_555073_cat_2	VC_0385	Stordalen Mire
Palsa_VIRSorter_contig_3111220_cat_2	VC_0385	Stordalen Mire
Palsa_VIRSorter_contig_125331_gene_6_gene_19_2418_13530_cat_4	VC_0386	Stordalen Mire
Palsa_VIRSorter_contig_2075252_cat_2	VC_0387	Stordalen Mire
Sphag_VIRSorter_20110816_S_1_M_paired_fq_gz_1__paired__contig_109511_cat_2	VC_0387	Stordalen Mire
Palsa_VIRSorter_contig_3142203_cat_2	VC_0387	Stordalen Mire
Sphag_VIRSorter_20110816_S_1_M_paired_fq_gz_1__paired__contig_22462_cat_2	VC_0387	Stordalen Mire
Sphag_VIRSorter_20110816_S_1_M_paired_fq_gz_1__paired__contig_888774_cat_2	VC_0389	Stordalen Mire
Erio_VIRSorter_contig_2247540_cat_2	VC_0392	Stordalen Mire
Palsa_VIRSorter_contig_8228050_circular_cat_2	VC_0392	Stordalen Mire
Palsa_VIRSorter_contig_18701095_cat_2	VC_0400	Stordalen Mire
Sphag_VIRSorter_20110816_S_1_M_paired_fq_gz_1__paired__contig_3966499_cat_2	VC_0400	Stordalen Mire
Palsa_VIRSorter_contig_668078_gene_3_gene_151_611_124351_cat_5	VC_0400	Stordalen Mire
Palsa_VIRSorter_contig_2683618_cat_2	VC_0402	Stordalen Mire
Palsa_VIRSorter_contig_8198275_cat_2	VC_0404	Stordalen Mire
Erio_VIRSorter_contig_73056_circular_cat_2	VC_0410	Stordalen Mire
Erio_VIRSorter_contig_2972442_cat_2	VC_0410	Stordalen Mire
Erio_VIRSorter_contig_23371_circular_cat_2	VC_0411	Stordalen Mire
Palsa_VIRSorter_contig_2847965_cat_2	VC_0411	Stordalen Mire
Erio_VIRSorter_contig_1560517_gene_8_gene_23_5545_16305_cat_5	VC_0411	Stordalen Mire
Palsa_VIRSorter_contig_1193244_cat_2	VC_0411	Stordalen Mire
Erio_VIRSorter_contig_2305868_cat_2	VC_0416	Stordalen Mire
Palsa_VIRSorter_contig_210618_cat_2	VC_0419	Stordalen Mire
Palsa_VIRSorter_contig_1456647_cat_2	VC_0419	Stordalen Mire
Palsa_VIRSorter_contig_5702395_cat_1	VC_0419	Stordalen Mire
Palsa_VIRSorter_contig_213471_cat_2	VC_0419	Stordalen Mire
Sphag_VIRSorter_20110816_S_1_M_paired_fq_gz_1__paired__contig_4025760_cat_2	VC_0419	Stordalen Mire
Sphag_VIRSorter_20110816_S_1_M_paired_fq_gz_1__paired__contig_2440_gene_1_gene_218_422_194592_cat_5	VC_0420	Stordalen Mire
Sphag_VIRSorter_20110816_S_1_M_paired_fq_gz_1__paired__contig_1835183_cat_2	VC_0420	Stordalen Mire
Sphag_VIRSorter_20110816_S_1_M_paired_fq_gz_1__paired__contig_1594384_cat_2	VC_0420	Stordalen Mire
Sphag_VIRSorter_20110816_S_1_M_paired_fq_gz_1__paired__contig_3891218_cat_2	VC_0421	Stordalen Mire
Sphag_VIRSorter_20110816_S_1_M_paired_fq_gz_1__paired__contig_1580289_cat_2	VC_0421	Stordalen Mire
Sphag_VIRSorter_20110816_S_1_M_paired_fq_gz_1__paired__contig_3160194_cat_2	VC_0421	Stordalen Mire
Palsa_VIRSorter_contig_7736506_cat_2	VC_0421	Stordalen Mire
SoilVir_contig_100_243	VC_0422	Stordalen Mire
Palsa_VIRSorter_contig_1920591_gene_2_gene_109_2850_70247_cat_5	VC_0422	Stordalen Mire
Palsa_VIRSorter_contig_13048916_circular_cat_2	VC_0422	Stordalen Mire
VIRSorter_E3_04M_nesoni_single_contig_9423_cat_2	VC_0422	Stordalen Mire
Erio_VIRSorter_contig_6640318_cat_2	VC_0422	Stordalen Mire
Sphag_VIRSorter_20110816_S_1_M_paired_fq_gz_1__paired__contig_1000708_cat_2	VC_0423	Stordalen Mire
Palsa_VIRSorter_contig_3234574_cat_2	VC_0423	Stordalen Mire
Sphag_VIRSorter_20110816_S_1_M_paired_fq_gz_1__paired__contig_339036_cat_2	VC_0424	Stordalen Mire
Palsa_VIRSorter_contig_8311732_cat_2	VC_0424	Stordalen Mire
Sphag_VIRSorter_20110816_S_1_M_paired_fq_gz_1__paired__contig_61314_cat_2	VC_0424	Stordalen Mire
Sphag_VIRSorter_20110816_S_1_M_paired_fq_gz_1__paired__contig_264224_cat_2	VC_0424	Stordalen Mire
Sphag_VIRSorter_20110816_S_1_M_paired_fq_gz_1__paired__contig_589045_cat_2	VC_0424	Stordalen Mire
Palsa_VIRSorter_contig_6463580_cat_2	VC_0425	Stordalen Mire
Palsa_VIRSorter_contig_3121686_cat_2	VC_0425	Stordalen Mire
Palsa_VIRSorter_contig_4173400_cat_2	VC_0425	Stordalen Mire
Palsa_VIRSorter_contig_3117069_cat_2	VC_0425	Stordalen Mire
Sphag_VIRSorter_20110816_S_1_M_paired_fq_gz_1__paired__contig_470744_cat_2	VC_0426	Stordalen Mire
Palsa_VIRSorter_contig_8041048_cat_2	VC_0426	Stordalen Mire
Sphag_VIRSorter_20110816_S_1_M_paired_fq_gz_1__paired__contig_2658671_cat_2	VC_0426	Stordalen Mire
VIRSorter_E3_04M_nesoni_single_contig_12041_cat_2	VC_0426	Stordalen Mire
Sphag_VIRSorter_20110816_S_1_M_paired_fq_gz_1__paired__contig_3196694_cat_2	VC_0426	Stordalen Mire
Sphag_VIRSorter_20110816_S_1_M_paired_fq_gz_1__paired__contig_1133648_gene_1_gene_48_0_62763_cat_5	VC_0429	Stordalen Mire
Palsa_VIRSorter_contig_8326126_cat_2	VC_0429	Stordalen Mire
Sphag_VIRSorter_20110816_S_1_M_paired_fq_gz_1__paired__contig_1447870_cat_2	VC_0429	Stordalen Mire
Erio_VIRSorter_contig_1787563_cat_2	VC_0430	Stordalen Mire
Sphag_VIRSorter_20110816_S_1_M_paired_fq_gz_1__paired__contig_3855611_circular_cat_2	VC_0430	Stordalen Mire
Palsa_VIRSorter_contig_8529922_circular_cat_2	VC_0430	Stordalen Mire
Palsa_VIRSorter_contig_497807_cat_2	VC_0430	Stordalen Mire
Sphag_VIRSorter_20110816_S_1_M_paired_fq_gz_1__paired__contig_529345_cat_2	VC_0431	Stordalen Mire
Erio_VIRSorter_contig_2566694_cat_2	VC_0431	Stordalen Mire
Palsa_VIRSorter_contig_3620303_cat_2	VC_0431	Stordalen Mire
Erio_VIRSorter_contig_3272129_cat_2	VC_0431	Stordalen Mire
Sphag_VIRSorter_20110816_S_1_M_paired_fq_gz_1__paired__contig_5153_cat_2	VC_0431	Stordalen Mire
Palsa_VIRSorter_contig_517403_circular_cat_2	VC_0432	Stordalen Mire
Sphag_VIRSorter_20110816_S_1_M_paired_fq_gz_1__paired__contig_650453_cat_2	VC_0432	Stordalen Mire
Sphag_VIRSorter_20110816_S_1_M_paired_fq_gz_1__paired__contig_297994_cat_2	VC_0432	Stordalen Mire
Erio_VIRSorter_contig_187708_cat_2	VC_0435	Stordalen Mire
Erio_VIRSorter_contig_544873_cat_2	VC_0435	Stordalen Mire
Erio_VIRSorter_contig_1355587_circular_cat_2	VC_0438	Stordalen Mire
Palsa_VIRSorter_contig_3117317_cat_2	VC_0438	Stordalen Mire
Palsa_VIRSorter_contig_23770_cat_2	VC_0438	Stordalen Mire
Erio_VIRSorter_contig_692675_cat_2	VC_0439	Stordalen Mire
Palsa_VIRSorter_contig_402263_cat_2	VC_0440	Stordalen Mire
Palsa_VIRSorter_contig_372748_cat_2	VC_0440	Stordalen Mire
SoilVir_contig_100_189	VC_0440	Stordalen Mire
Sphag_VIRSorter_20110816_S_1_M_paired_fq_gz_1__paired__contig_144267_cat_2	VC_0440	Stordalen Mire
Palsa_VIRSorter_contig_1282242_cat_2	VC_0440	Stordalen Mire
Palsa_VIRSorter_contig_3244419_cat_2	VC_0442	Stordalen Mire
Erio_VIRSorter_contig_20581_cat_2	VC_0445	Stordalen Mire
Erio_VIRSorter_contig_10741311_cat_2	VC_0447	Stordalen Mire
Sphag_VIRSorter_20110816_S_1_M_paired_fq_gz_1__paired__contig_928219_cat_2	VC_0447	Stordalen Mire
Sphag_VIRSorter_20110816_S_1_M_paired_fq_gz_1__paired__contig_359_cat_2	VC_0447	Stordalen Mire
Sphag_VIRSorter_20110816_S_1_M_paired_fq_gz_1__paired__contig_1880020_cat_2	VC_0447	Stordalen Mire
Sphag_VIRSorter_20110816_S_1_M_paired_fq_gz_1__paired__contig_2409390_circular_cat_2	VC_0447	Stordalen Mire
Erio_VIRSorter_contig_246512_cat_2	VC_0448	Stordalen Mire
Erio_VIRSorter_contig_340324_cat_2	VC_0451	Stordalen Mire
Sphag_VIRSorter_20110816_S_1_M_paired_fq_gz_1__paired__contig_58421_cat_2	VC_0452	Stordalen Mire
VIRSorter_E3_04M_nesoni_single_contig_199548_cat_2	VC_0452	Stordalen Mire
Sphag_VIRSorter_20110816_S_1_M_paired_fq_gz_1__paired__contig_1389260_cat_2	VC_0452	Stordalen Mire
Sphag_VIRSorter_20110816_S_1_M_paired_fq_gz_1__paired__contig_974456_cat_2	VC_0452	Stordalen Mire
Palsa_VIRSorter_contig_5451379_cat_2	VC_0452	Stordalen Mire
Erio_VIRSorter_contig_2822401_cat_2	VC_0454	Stordalen Mire
Erio_VIRSorter_contig_464910_cat_2	VC_0454	Stordalen Mire
Erio_VIRSorter_contig_3745332_cat_2	VC_0455	Stordalen Mire
Palsa_VIRSorter_contig_8815601_cat_2	VC_0456	Stordalen Mire
Sphag_VIRSorter_20110816_S_1_M_paired_fq_gz_1__paired__contig_905021_cat_2	VC_0457	Stordalen Mire
Palsa_VIRSorter_contig_2159626_cat_2	VC_0457	Stordalen Mire
Erio_VIRSorter_contig_2997863_cat_2	VC_0457	Stordalen Mire
Sphag_VIRSorter_20110816_S_1_M_paired_fq_gz_1__paired__contig_2882124_cat_2	VC_0457	Stordalen Mire
Erio_VIRSorter_contig_6260255_cat_2	VC_0457	Stordalen Mire
Sphag_VIRSorter_20110816_S_1_M_paired_fq_gz_1__paired__contig_681318_cat_2	VC_0460	Stordalen Mire
Palsa_VIRSorter_contig_6553297_cat_2	VC_0460	Stordalen Mire
Sphag_VIRSorter_20110816_S_1_M_paired_fq_gz_1__paired__contig_1286607_cat_2	VC_0460	Stordalen Mire
Palsa_VIRSorter_contig_2648614_cat_2	VC_0460	Stordalen Mire
Palsa_VIRSorter_contig_507230_cat_2	VC_0460	Stordalen Mire
Sphag_VIRSorter_20110816_S_1_M_paired_fq_gz_1__paired__contig_111792_cat_2	VC_0461	Stordalen Mire
Palsa_VIRSorter_contig_199934_gene_1_gene_157_0_100359_cat_5	VC_0462	Stordalen Mire
Sphag_VIRSorter_20110816_S_1_M_paired_fq_gz_1__paired__contig_1133648_gene_69_gene_204_75547_144664_cat_5	VC_0462	Stordalen Mire
Sphag_VIRSorter_20110816_S_1_M_paired_fq_gz_1__paired__contig_4232781_cat_2	VC_0466	Stordalen Mire
Palsa_VIRSorter_contig_3767721_cat_2	VC_0466	Stordalen Mire
Palsa_VIRSorter_contig_284719_cat_2	VC_0466	Stordalen Mire
Palsa_VIRSorter_contig_9388794_cat_2	VC_0469	Stordalen Mire
Palsa_VIRSorter_contig_285467_circular_cat_2	VC_0469	Stordalen Mire
Erio_VIRSorter_contig_2358937_cat_2	VC_0470	Stordalen Mire
Erio_VIRSorter_contig_155146_cat_2	VC_0470	Stordalen Mire
Erio_VIRSorter_contig_458543_cat_2	VC_0470	Stordalen Mire
Sphag_VIRSorter_20110816_S_1_M_paired_fq_gz_1__paired__contig_83057_cat_2	VC_0474	Stordalen Mire
Palsa_VIRSorter_contig_2679212_cat_2	VC_0474	Stordalen Mire
Palsa_VIRSorter_contig_1948130_gene_10_gene_168_5641_109028_cat_5	VC_0474	Stordalen Mire
Palsa_VIRSorter_contig_306933_gene_13_gene_25_13467_24411_cat_4	VC_0477	Stordalen Mire
Erio_VIRSorter_contig_1149487_cat_2	VC_0481	Stordalen Mire
Palsa_VIRSorter_contig_207944_cat_2	VC_0481	Stordalen Mire
Palsa_VIRSorter_contig_3001933_cat_2	VC_0490	Stordalen Mire
Palsa_VIRSorter_contig_50906_cat_2	VC_0490	Stordalen Mire
Palsa_VIRSorter_contig_228553_cat_2	VC_0490	Stordalen Mire
Erio_VIRSorter_contig_2234024_cat_2	VC_0496	Stordalen Mire
VIRSorter_E3_04M_nesoni_single_contig_367966_cat_2	VC_0497	Stordalen Mire
Sphag_VIRSorter_20110816_S_1_M_paired_fq_gz_1__paired__contig_453901_cat_2	VC_0497	Stordalen Mire
Palsa_VIRSorter_contig_631983_cat_2	VC_0497	Stordalen Mire
Palsa_VIRSorter_contig_94658_cat_2	VC_0499	Stordalen Mire
Erio_VIRSorter_contig_2973929_cat_2	VC_0503	Stordalen Mire
Erio_VIRSorter_contig_1349057_cat_2	VC_0503	Stordalen Mire
Palsa_VIRSorter_contig_1991139_cat_2	VC_0503	Stordalen Mire
Palsa_VIRSorter_contig_14564575_cat_1	VC_0504	Stordalen Mire
Sphag_VIRSorter_20110816_S_1_M_paired_fq_gz_1__paired__contig_1110157_cat_2	VC_0505	Stordalen Mire
Palsa_VIRSorter_contig_194031_cat_2	VC_0505	Stordalen Mire
Erio_VIRSorter_contig_287_cat_2	VC_0505	Stordalen Mire
Palsa_VIRSorter_contig_10210032_cat_2	VC_0507	Stordalen Mire
Palsa_VIRSorter_contig_230713_circular_cat_2	VC_0507	Stordalen Mire
Palsa_VIRSorter_contig_201251_cat_2	VC_0507	Stordalen Mire
Palsa_VIRSorter_contig_468403_gene_1_gene_25_60_14817_cat_5	VC_0507	Stordalen Mire
Palsa_VIRSorter_contig_148726_cat_2	VC_0509	Stordalen Mire
Sphag_VIRSorter_20110816_S_1_M_paired_fq_gz_1__paired__contig_4004379_cat_2	VC_0510	Stordalen Mire
Palsa_VIRSorter_contig_40232_gene_1_gene_20_0_15240_cat_4	VC_0510	Stordalen Mire
Palsa_VIRSorter_contig_511681_cat_2	VC_0510	Stordalen Mire
Erio_VIRSorter_contig_19633_cat_2	VC_0510	Stordalen Mire
Palsa_VIRSorter_contig_1971124_cat_2	VC_0512	Stordalen Mire
Erio_VIRSorter_contig_1012154_cat_2	VC_0512	Stordalen Mire
Palsa_VIRSorter_contig_16155497_cat_2	VC_0512	Stordalen Mire
Sphag_VIRSorter_20110816_S_1_M_paired_fq_gz_1__paired__contig_4805094_cat_2	VC_0516	Stordalen Mire
Sphag_VIRSorter_20110816_S_1_M_paired_fq_gz_1__paired__contig_64333_cat_2	VC_0517	Stordalen Mire
Palsa_VIRSorter_contig_633320_gene_12_gene_30_13151_25153_cat_5	VC_0517	Stordalen Mire
Erio_VIRSorter_contig_1018865_cat_2	VC_0517	Stordalen Mire
Sphag_VIRSorter_20110816_S_1_M_paired_fq_gz_1__paired__contig_2818126_cat_2	VC_0517	Stordalen Mire
Palsa_VIRSorter_contig_6242870_cat_2	VC_0519	Stordalen Mire
Erio_VIRSorter_contig_1822905_cat_2	VC_0519	Stordalen Mire
Sphag_VIRSorter_20110816_S_1_M_paired_fq_gz_1__paired__contig_673270_cat_2	VC_0519	Stordalen Mire
Sphag_VIRSorter_20110816_S_1_M_paired_fq_gz_1__paired__contig_40710_cat_2	VC_0519	Stordalen Mire
Erio_VIRSorter_contig_7368079_cat_2	VC_0522	Stordalen Mire
Palsa_VIRSorter_contig_57207_cat_2	VC_0525	Stordalen Mire
Erio_VIRSorter_contig_1226532_cat_2	VC_0525	Stordalen Mire
Sphag_VIRSorter_20110816_S_1_M_paired_fq_gz_1__paired__contig_17533_cat_2	VC_0525	Stordalen Mire
Palsa_VIRSorter_contig_4272613_cat_2	VC_0525	Stordalen Mire
Sphag_VIRSorter_20110816_S_1_M_paired_fq_gz_1__paired__contig_782278_cat_2	VC_0526	Stordalen Mire
Palsa_VIRSorter_contig_3902693_cat_2	VC_0529	Stordalen Mire
Palsa_VIRSorter_contig_6948193_cat_2	VC_0529	Stordalen Mire
Palsa_VIRSorter_contig_642504_cat_2	VC_0529	Stordalen Mire
Erio_VIRSorter_contig_2774132_cat_2	VC_0531	Stordalen Mire
Sphag_VIRSorter_20110816_S_1_M_paired_fq_gz_1__paired__contig_15192_cat_2	VC_0531	Stordalen Mire
Palsa_VIRSorter_contig_178722_cat_2	VC_0532	Stordalen Mire
Palsa_VIRSorter_contig_2886162_cat_2	VC_0536	Stordalen Mire
Palsa_VIRSorter_contig_1576484_gene_2_gene_109_1364_67371_cat_5	VC_0541	Stordalen Mire
Palsa_VIRSorter_contig_39321_cat_2	VC_0541	Stordalen Mire
Palsa_VIRSorter_contig_21004_cat_2	VC_0541	Stordalen Mire
Palsa_VIRSorter_contig_979337_gene_1_gene_207_0_136593_cat_5	VC_0541	Stordalen Mire
Sphag_VIRSorter_20110816_S_1_M_paired_fq_gz_1__paired__contig_282827_cat_2	VC_0542	Stordalen Mire
Sphag_VIRSorter_20110816_S_1_M_paired_fq_gz_1__paired__contig_399204_cat_2	VC_0542	Stordalen Mire
Palsa_VIRSorter_contig_108342_cat_2	VC_0542	Stordalen Mire
Erio_VIRSorter_contig_123260_cat_2	VC_0542	Stordalen Mire
Palsa_VIRSorter_contig_174250_cat_2	VC_0546	Stordalen Mire
Palsa_VIRSorter_contig_1101665_cat_2	VC_0546	Stordalen Mire
Palsa_VIRSorter_contig_189245_cat_2	VC_0546	Stordalen Mire
Palsa_VIRSorter_contig_70004_cat_2	VC_0546	Stordalen Mire
Palsa_VIRSorter_contig_220396_cat_2	VC_0548	Stordalen Mire
Sphag_VIRSorter_20110816_S_1_M_paired_fq_gz_1__paired__contig_1503677_gene_1_gene_19_268_19061_cat_5	VC_0548	Stordalen Mire
Palsa_VIRSorter_contig_42436_cat_2	VC_0548	Stordalen Mire
Sphag_VIRSorter_20110816_S_1_M_paired_fq_gz_1__paired__contig_7137_cat_2	VC_0549	Stordalen Mire
Sphag_VIRSorter_20110816_S_1_M_paired_fq_gz_1__paired__contig_23717_cat_2	VC_0549	Stordalen Mire
Palsa_VIRSorter_contig_879715_cat_2	VC_0550	Stordalen Mire
Palsa_VIRSorter_contig_1425814_cat_2	VC_0550	Stordalen Mire
Sphag_VIRSorter_20110816_S_1_M_paired_fq_gz_1__paired__contig_248073_cat_2	VC_0550	Stordalen Mire
Palsa_VIRSorter_contig_3608030_cat_2	VC_0553	Stordalen Mire
Palsa_VIRSorter_contig_97079_cat_2	VC_0553	Stordalen Mire
Palsa_VIRSorter_contig_133353_cat_2	VC_0553	Stordalen Mire
Palsa_VIRSorter_contig_6892452_cat_2	VC_0553	Stordalen Mire
Palsa_VIRSorter_contig_1501951_cat_2	VC_0557	Stordalen Mire
Palsa_VIRSorter_contig_443904_cat_2	VC_0557	Stordalen Mire
Palsa_VIRSorter_contig_1597034_cat_2	VC_0557	Stordalen Mire
Palsa_VIRSorter_contig_223341_cat_2	VC_0557	Stordalen Mire
Erio_VIRSorter_contig_776358_cat_2	VC_0560	Stordalen Mire
Sphag_VIRSorter_20110816_S_1_M_paired_fq_gz_1__paired__contig_936631_cat_2	VC_0562	Stordalen Mire
VIRSorter_E3_04M_nesoni_single_contig_275446_cat_2	VC_0562	Stordalen Mire
Palsa_VIRSorter_contig_2070129_cat_2	VC_0562	Stordalen Mire
Palsa_VIRSorter_contig_2210687_cat_2	VC_0563	Stordalen Mire
Palsa_VIRSorter_contig_12845296_cat_2	VC_0564	Stordalen Mire
Sphag_VIRSorter_20110816_S_1_M_paired_fq_gz_1__paired__contig_291012_cat_2	VC_0566	Stordalen Mire
Sphag_VIRSorter_20110816_S_1_M_paired_fq_gz_1__paired__contig_1499158_cat_2	VC_0566	Stordalen Mire
Sphag_VIRSorter_20110816_S_1_M_paired_fq_gz_1__paired__contig_8076_cat_2	VC_0566	Stordalen Mire
Sphag_VIRSorter_20110816_S_1_M_paired_fq_gz_1__paired__contig_6380509_cat_2	VC_0566	Stordalen Mire
Palsa_VIRSorter_contig_9290257_cat_2	VC_0569	Stordalen Mire
Sphag_VIRSorter_20110816_S_1_M_paired_fq_gz_1__paired__contig_4766909_cat_2	VC_0569	Stordalen Mire
Sphag_VIRSorter_20110816_S_1_M_paired_fq_gz_1__paired__contig_508385_circular_cat_2	VC_0569	Stordalen Mire
VIRSorter_E3_04M_nesoni_single_contig_180464_cat_2	VC_0570	Stordalen Mire
Palsa_VIRSorter_contig_2851097_cat_2	VC_0572	Stordalen Mire
Erio_VIRSorter_contig_8612799_cat_2	VC_0572	Stordalen Mire
Palsa_VIRSorter_contig_5593804_cat_2	VC_0572	Stordalen Mire
Sphag_VIRSorter_20110816_S_1_M_paired_fq_gz_1__paired__contig_31599_cat_2	VC_0572	Stordalen Mire
Erio_VIRSorter_contig_43363_cat_2	VC_0576	Stordalen Mire
Erio_VIRSorter_contig_617241_cat_2	VC_0576	Stordalen Mire
Sphag_VIRSorter_20110816_S_1_M_paired_fq_gz_1__paired__contig_42413_cat_2	VC_0579	Stordalen Mire
Sphag_VIRSorter_20110816_S_1_M_paired_fq_gz_1__paired__contig_2642344_cat_2	VC_0579	Stordalen Mire
Sphag_VIRSorter_20110816_S_1_M_paired_fq_gz_1__paired__contig_142704_circular_cat_2	VC_0579	Stordalen Mire
Sphag_VIRSorter_20110816_S_1_M_paired_fq_gz_1__paired__contig_4005294_cat_2	VC_0580	Stordalen Mire
Erio_VIRSorter_contig_3269928_cat_2	VC_0580	Stordalen Mire
Erio_VIRSorter_contig_13725_cat_2	VC_0580	Stordalen Mire
Erio_VIRSorter_contig_28656_cat_2	VC_0580	Stordalen Mire
Sphag_VIRSorter_20110816_S_1_M_paired_fq_gz_1__paired__contig_3881661_gene_1_gene_19_307_18428_cat_5	VC_0581	Stordalen Mire
Erio_VIRSorter_contig_1298710_gene_1_gene_25_0_18556_cat_5	VC_0581	Stordalen Mire
Erio_VIRSorter_contig_136368_cat_2	VC_0581	Stordalen Mire
Sphag_VIRSorter_20110816_S_1_M_paired_fq_gz_1__paired__contig_4034217_cat_2	VC_0581	Stordalen Mire
Palsa_VIRSorter_contig_2301762_circular_cat_2	VC_0587	Stordalen Mire
Palsa_VIRSorter_contig_3051120_cat_2	VC_0587	Stordalen Mire
Sphag_VIRSorter_20110816_S_1_M_paired_fq_gz_1__paired__contig_160563_cat_2	VC_0587	Stordalen Mire
Sphag_VIRSorter_20110816_S_1_M_paired_fq_gz_1__paired__contig_30221_cat_2	VC_0587	Stordalen Mire
Palsa_VIRSorter_contig_7637234_circular_cat_2	VC_0590	Stordalen Mire
Palsa_VIRSorter_contig_218878_cat_1	VC_0594	Stordalen Mire
Palsa_VIRSorter_contig_2259446_gene_1_gene_15_153_12506_cat_5	VC_0594	Stordalen Mire
Palsa_VIRSorter_contig_579859_gene_11_gene_29_8615_24321_cat_5	VC_0594	Stordalen Mire
Palsa_VIRSorter_contig_112526_cat_2	VC_0599	Stordalen Mire
Palsa_VIRSorter_contig_544123_cat_2	VC_0608	Stordalen Mire
Palsa_VIRSorter_contig_216015_cat_2	VC_0609	Stordalen Mire
Palsa_VIRSorter_contig_5040_cat_2	VC_0609	Stordalen Mire
Sphag_VIRSorter_20110816_S_1_M_paired_fq_gz_1__paired__contig_70303_cat_2	VC_0615	Stordalen Mire
Sphag_VIRSorter_20110816_S_1_M_paired_fq_gz_1__paired__contig_218189_cat_2	VC_0615	Stordalen Mire
Sphag_VIRSorter_20110816_S_1_M_paired_fq_gz_1__paired__contig_407396_cat_1	VC_0615	Stordalen Mire
Sphag_VIRSorter_20110816_S_1_M_paired_fq_gz_1__paired__contig_5432021_cat_2	VC_0616	Stordalen Mire
Sphag_VIRSorter_20110816_S_1_M_paired_fq_gz_1__paired__contig_849808_cat_2	VC_0616	Stordalen Mire
Sphag_VIRSorter_20110816_S_1_M_paired_fq_gz_1__paired__contig_2116232_cat_2	VC_0616	Stordalen Mire
Palsa_VIRSorter_contig_2582069_cat_2	VC_0622	Stordalen Mire
Sphag_VIRSorter_20110816_S_1_M_paired_fq_gz_1__paired__contig_1723740_cat_2	VC_0622	Stordalen Mire
Palsa_VIRSorter_contig_4931008_circular_cat_2	VC_0635	Stordalen Mire
Palsa_VIRSorter_contig_2113575_cat_2	VC_0635	Stordalen Mire
SoilVir_contig_100_57	VC_0635	Stordalen Mire
Palsa_VIRSorter_contig_5876103_circular_cat_2	VC_0636	Stordalen Mire
Palsa_VIRSorter_contig_2271587_circular_cat_2	VC_0636	Stordalen Mire
Palsa_VIRSorter_contig_3284573_circular_cat_2	VC_0636	Stordalen Mire
Erio_VIRSorter_contig_9815225_cat_2	VC_0638	Stordalen Mire
Sphag_VIRSorter_20110816_S_1_M_paired_fq_gz_1__paired__contig_144644_cat_2	VC_0641	Stordalen Mire
Sphag_VIRSorter_20110816_S_1_M_paired_fq_gz_1__paired__contig_1088089_cat_2	VC_0641	Stordalen Mire
Sphag_VIRSorter_20110816_S_1_M_paired_fq_gz_1__paired__contig_4263616_cat_2	VC_0641	Stordalen Mire
Palsa_VIRSorter_contig_258043_cat_2	VC_0644	Stordalen Mire
VIRSorter_E3_04M_nesoni_single_contig_368914_cat_2	VC_0644	Stordalen Mire
VIRSorter_E3_04M_nesoni_single_contig_284876_cat_2	VC_0644	Stordalen Mire
VIRSorter_E3_04M_nesoni_single_contig_5004_cat_2	VC_0645	Stordalen Mire
Erio_VIRSorter_contig_7502836_cat_2	VC_0645	Stordalen Mire
Palsa_VIRSorter_contig_3822983_cat_2	VC_0647	Stordalen Mire
Palsa_VIRSorter_contig_324837_circular_cat_2	VC_0650	Stordalen Mire
Erio_VIRSorter_contig_68372_cat_2	VC_0650	Stordalen Mire
Erio_VIRSorter_contig_1469856_cat_2	VC_0650	Stordalen Mire
Palsa_VIRSorter_contig_4124581_cat_2	VC_0652	Stordalen Mire
Erio_VIRSorter_contig_2736101_cat_2	VC_0658	Stordalen Mire
Erio_VIRSorter_contig_807259_circular_cat_2	VC_0658	Stordalen Mire
Sphag_VIRSorter_20110816_S_1_M_paired_fq_gz_1__paired__contig_4096487_cat_2	VC_0658	Stordalen Mire
Palsa_VIRSorter_contig_1840639_cat_2	VC_0662	Stordalen Mire
Palsa_VIRSorter_contig_9201235_cat_2	VC_0662	Stordalen Mire
Sphag_VIRSorter_20110816_S_1_M_paired_fq_gz_1__paired__contig_1105163_cat_2	VC_0662	Stordalen Mire
Sphag_VIRSorter_20110816_S_1_M_paired_fq_gz_1__paired__contig_22077_cat_2	VC_0666	Stordalen Mire
Sphag_VIRSorter_20110816_S_1_M_paired_fq_gz_1__paired__contig_1124_cat_2	VC_0666	Stordalen Mire
Sphag_VIRSorter_20110816_S_1_M_paired_fq_gz_1__paired__contig_1733828_cat_2	VC_0666	Stordalen Mire
Palsa_VIRSorter_contig_300295_cat_2	VC_0668	Stordalen Mire
Erio_VIRSorter_contig_9176693_cat_2	VC_0672	Stordalen Mire
SoilVir_contig_100_110	VC_0672	Stordalen Mire
SoilVir_contig_100_183	VC_0672	Stordalen Mire
VIRSorter_E3_04M_nesoni_single_contig_367897_cat_2	VC_0673	Stordalen Mire
Sphag_VIRSorter_20110816_S_1_M_paired_fq_gz_1__paired__contig_2542747_cat_2	VC_0673	Stordalen Mire
Sphag_VIRSorter_20110816_S_1_M_paired_fq_gz_1__paired__contig_5544838_circular_cat_2	VC_0675	Stordalen Mire
Sphag_VIRSorter_20110816_S_1_M_paired_fq_gz_1__paired__contig_3791912_cat_2	VC_0676	Stordalen Mire
Erio_VIRSorter_contig_8539890_cat_2	VC_0676	Stordalen Mire
Sphag_VIRSorter_20110816_S_1_M_paired_fq_gz_1__paired__contig_3162650_cat_2	VC_0676	Stordalen Mire
Sphag_VIRSorter_20110816_S_1_M_paired_fq_gz_1__paired__contig_1122989_cat_2	VC_0677	Stordalen Mire
Sphag_VIRSorter_20110816_S_1_M_paired_fq_gz_1__paired__contig_120638_cat_2	VC_0677	Stordalen Mire
Sphag_VIRSorter_20110816_S_1_M_paired_fq_gz_1__paired__contig_198682_cat_2	VC_0677	Stordalen Mire
Palsa_VIRSorter_contig_224825_cat_2	VC_0679	Stordalen Mire
Sphag_VIRSorter_20110816_S_1_M_paired_fq_gz_1__paired__contig_3974465_cat_2	VC_0683	Stordalen Mire
Erio_VIRSorter_contig_164318_cat_2	VC_0683	Stordalen Mire
Palsa_VIRSorter_contig_36265_cat_2	VC_0687	Stordalen Mire
Palsa_VIRSorter_contig_619665_cat_2	VC_0687	Stordalen Mire
Palsa_VIRSorter_contig_6820410_cat_2	VC_0688	Stordalen Mire
Palsa_VIRSorter_contig_7421954_cat_2	VC_0688	Stordalen Mire
Palsa_VIRSorter_contig_673973_cat_2	VC_0688	Stordalen Mire
Erio_VIRSorter_contig_1345935_cat_2	VC_0692	Stordalen Mire
Erio_VIRSorter_contig_3248282_cat_2	VC_0693	Stordalen Mire
Sphag_VIRSorter_20110816_S_1_M_paired_fq_gz_1__paired__contig_3413322_cat_2	VC_0693	Stordalen Mire
Sphag_VIRSorter_20110816_S_1_M_paired_fq_gz_1__paired__contig_2957571_cat_2	VC_0693	Stordalen Mire
Palsa_VIRSorter_contig_14168302_cat_2	VC_0694	Stordalen Mire
SoilVir_contig_100_204	VC_0695	Stordalen Mire
SoilVir_contig_100_141	VC_0695	Stordalen Mire
Palsa_VIRSorter_contig_2798663_cat_2	VC_0695	Stordalen Mire
Palsa_VIRSorter_contig_11156909_circular_cat_2	VC_0696	Stordalen Mire
Sphag_VIRSorter_20110816_S_1_M_paired_fq_gz_1__paired__contig_4059438_cat_2	VC_0697	Stordalen Mire
Sphag_VIRSorter_20110816_S_1_M_paired_fq_gz_1__paired__contig_3925156_cat_2	VC_0697	Stordalen Mire
Sphag_VIRSorter_20110816_S_1_M_paired_fq_gz_1__paired__contig_3934040_gene_2_gene_24_1328_16339_cat_5	VC_0697	Stordalen Mire
Sphag_VIRSorter_20110816_S_1_M_paired_fq_gz_1__paired__contig_4833753_cat_2	VC_0698	Stordalen Mire
Sphag_VIRSorter_20110816_S_1_M_paired_fq_gz_1__paired__contig_5268307_cat_2	VC_0698	Stordalen Mire
Erio_VIRSorter_contig_3335412_cat_2	VC_0699	Stordalen Mire
Erio_VIRSorter_contig_6037363_cat_2	VC_0699	Stordalen Mire
Erio_VIRSorter_contig_1410044_cat_2	VC_0699	Stordalen Mire
Palsa_VIRSorter_contig_89676_cat_2	VC_0707	Stordalen Mire
Palsa_VIRSorter_contig_10003469_cat_2	VC_0708	Stordalen Mire
Sphag_VIRSorter_20110816_S_1_M_paired_fq_gz_1__paired__contig_18378_cat_2	VC_0708	Stordalen Mire
Sphag_VIRSorter_20110816_S_1_M_paired_fq_gz_1__paired__contig_3858511_cat_2	VC_0710	Stordalen Mire
Palsa_VIRSorter_contig_8219243_cat_2	VC_0713	Stordalen Mire
Erio_VIRSorter_contig_2077678_gene_102_gene_346_61260_229006_cat_5	VC_0713	Stordalen Mire
Erio_VIRSorter_contig_2156015_cat_2	VC_0713	Stordalen Mire
Sphag_VIRSorter_20110816_S_1_M_paired_fq_gz_1__paired__contig_4715685_cat_2	VC_0714	Stordalen Mire
Palsa_VIRSorter_contig_6227775_cat_2	VC_0714	Stordalen Mire
Erio_VIRSorter_contig_210877_cat_2	VC_0714	Stordalen Mire
Erio_VIRSorter_contig_1980195_cat_2	VC_0716	Stordalen Mire
SoilVir_contig_100_90	VC_0716	Stordalen Mire
Erio_VIRSorter_contig_52765_cat_2	VC_0716	Stordalen Mire
Palsa_VIRSorter_contig_2044659_circular_cat_2	VC_0717	Stordalen Mire
Palsa_VIRSorter_contig_2314881_gene_2_gene_20_223_12079_cat_5	VC_0717	Stordalen Mire
Palsa_VIRSorter_contig_64594_cat_2	VC_0717	Stordalen Mire
Sphag_VIRSorter_20110816_S_1_M_paired_fq_gz_1__paired__contig_4414058_gene_1_gene_203_0_167057_cat_5	VC_0720	Stordalen Mire
Sphag_VIRSorter_20110816_S_1_M_paired_fq_gz_1__paired__contig_24214_cat_2	VC_0732	Stordalen Mire
Palsa_VIRSorter_contig_412050_cat_2	VC_0732	Stordalen Mire
Palsa_VIRSorter_contig_1055480_circular_cat_2	VC_0732	Stordalen Mire
Palsa_VIRSorter_contig_45978_gene_1_gene_23_198_13142_cat_5	VC_0734	Stordalen Mire
Palsa_VIRSorter_contig_328888_gene_5_gene_23_3549_15764_cat_5	VC_0734	Stordalen Mire
Palsa_VIRSorter_contig_78520_cat_2	VC_0734	Stordalen Mire
Sphag_VIRSorter_20110816_S_1_M_paired_fq_gz_1__paired__contig_800182_cat_2	VC_0735	Stordalen Mire
Palsa_VIRSorter_contig_10558075_cat_2	VC_0735	Stordalen Mire
Sphag_VIRSorter_20110816_S_1_M_paired_fq_gz_1__paired__contig_311699_cat_2	VC_0736	Stordalen Mire
Palsa_VIRSorter_contig_5257928_cat_2	VC_0736	Stordalen Mire
Palsa_VIRSorter_contig_465475_circular_cat_2	VC_0736	Stordalen Mire
Palsa_VIRSorter_contig_2933436_cat_2	VC_0767	Stordalen Mire
Sphag_VIRSorter_20110816_S_1_M_paired_fq_gz_1__paired__contig_1494454_cat_2	VC_0770	Stordalen Mire
Sphag_VIRSorter_20110816_S_1_M_paired_fq_gz_1__paired__contig_3942185_cat_2	VC_0770	Stordalen Mire
Palsa_VIRSorter_contig_4193214_cat_2	VC_0772	Stordalen Mire
Palsa_VIRSorter_contig_2810473_cat_2	VC_0772	Stordalen Mire
Palsa_VIRSorter_contig_3228786_gene_48_gene_147_25729_99006_cat_5	VC_0774	Stordalen Mire
Sphag_VIRSorter_20110816_S_1_M_paired_fq_gz_1__paired__contig_4007_cat_2	VC_0774	Stordalen Mire
Sphag_VIRSorter_20110816_S_1_M_paired_fq_gz_1__paired__contig_1538044_cat_2	VC_0783	Stordalen Mire
VIRSorter_E3_04M_nesoni_single_contig_263071_cat_2	VC_0785	Stordalen Mire
Sphag_VIRSorter_20110816_S_1_M_paired_fq_gz_1__paired__contig_1895811_cat_2	VC_0785	Stordalen Mire
Palsa_VIRSorter_contig_4302855_cat_1	VC_0790	Stordalen Mire
Palsa_VIRSorter_contig_405776_cat_2	VC_0790	Stordalen Mire
Palsa_VIRSorter_contig_1761361_cat_2	VC_0793	Stordalen Mire
Palsa_VIRSorter_contig_2482870_cat_2	VC_0793	Stordalen Mire
Erio_VIRSorter_contig_35268_cat_2	VC_0794	Stordalen Mire
Erio_VIRSorter_contig_87757_cat_2	VC_0794	Stordalen Mire
Palsa_VIRSorter_contig_568767_circular_cat_2	VC_0796	Stordalen Mire
Sphag_VIRSorter_20110816_S_1_M_paired_fq_gz_1__paired__contig_546337_cat_2	VC_0802	Stordalen Mire
Sphag_VIRSorter_20110816_S_1_M_paired_fq_gz_1__paired__contig_22446_cat_2	VC_0802	Stordalen Mire
Palsa_VIRSorter_contig_1405959_cat_2	VC_0805	Stordalen Mire
Sphag_VIRSorter_20110816_S_1_M_paired_fq_gz_1__paired__contig_661487_cat_2	VC_0809	Stordalen Mire
Sphag_VIRSorter_20110816_S_1_M_paired_fq_gz_1__paired__contig_6380563_cat_2	VC_0809	Stordalen Mire
Erio_VIRSorter_contig_5019344_cat_2	VC_0816	Stordalen Mire
Palsa_VIRSorter_contig_403118_cat_2	VC_0816	Stordalen Mire
VIRSorter_E3_04M_nesoni_single_contig_239907_cat_2	VC_0819	Stordalen Mire
Palsa_VIRSorter_contig_2355102_cat_2	VC_0819	Stordalen Mire
Erio_VIRSorter_contig_167925_gene_3_gene_14_982_14103_cat_5	VC_0821	Stordalen Mire
Erio_VIRSorter_contig_4069861_cat_1	VC_0825	Stordalen Mire
Erio_VIRSorter_contig_8618233_cat_2	VC_0825	Stordalen Mire
Sphag_VIRSorter_20110816_S_1_M_paired_fq_gz_1__paired__contig_164001_cat_2	VC_0828	Stordalen Mire
Sphag_VIRSorter_20110816_S_1_M_paired_fq_gz_1__paired__contig_147976_cat_2	VC_0828	Stordalen Mire
Erio_VIRSorter_contig_39718_cat_2	VC_0832	Stordalen Mire
Sphag_VIRSorter_20110816_S_1_M_paired_fq_gz_1__paired__contig_173341_cat_2	VC_0833	Stordalen Mire
Erio_VIRSorter_contig_2364160_cat_2	VC_0836	Stordalen Mire
Palsa_VIRSorter_contig_14663237_cat_2	VC_0836	Stordalen Mire
Sphag_VIRSorter_20110816_S_1_M_paired_fq_gz_1__paired__contig_600883_circular_cat_2	VC_0842	Stordalen Mire
Sphag_VIRSorter_20110816_S_1_M_paired_fq_gz_1__paired__contig_3656051_cat_2	VC_0842	Stordalen Mire
Erio_VIRSorter_contig_2867511_cat_2	VC_0847	Stordalen Mire
Palsa_VIRSorter_contig_2770487_cat_2	VC_0847	Stordalen Mire
Palsa_VIRSorter_contig_685848_cat_2	VC_0861	Stordalen Mire
Palsa_VIRSorter_contig_1107557_gene_2_gene_29_942_19645_cat_5	VC_0861	Stordalen Mire
Palsa_VIRSorter_contig_12957064_cat_2	VC_0862	Stordalen Mire
Sphag_VIRSorter_20110816_S_1_M_paired_fq_gz_1__paired__contig_3859992_cat_2	VC_0862	Stordalen Mire
Sphag_VIRSorter_20110816_S_1_M_paired_fq_gz_1__paired__contig_2083601_cat_2	VC_0863	Stordalen Mire
VIRSorter_E3_04M_nesoni_single_contig_251615_cat_2	VC_0863	Stordalen Mire
Sphag_VIRSorter_20110816_S_1_M_paired_fq_gz_1__paired__contig_1816274_gene_1_gene_10_498_16204_cat_5	VC_0865	Stordalen Mire
Palsa_VIRSorter_contig_1008318_gene_1_gene_10_0_12814_cat_4	VC_0865	Stordalen Mire
Sphag_VIRSorter_20110816_S_1_M_paired_fq_gz_1__paired__contig_375649_cat_2	VC_0869	Stordalen Mire
Sphag_VIRSorter_20110816_S_1_M_paired_fq_gz_1__paired__contig_566814_cat_2	VC_0869	Stordalen Mire
Palsa_VIRSorter_contig_319263_gene_14_gene_33_20151_43056_cat_5	VC_0876	Stordalen Mire
Palsa_VIRSorter_contig_21266_gene_4_gene_21_5593_23356_cat_5	VC_0876	Stordalen Mire
Erio_VIRSorter_contig_4238319_cat_2	VC_0879	Stordalen Mire
Erio_VIRSorter_contig_7338574_cat_2	VC_0881	Stordalen Mire
Palsa_VIRSorter_contig_6371153_cat_2	VC_0883	Stordalen Mire
Palsa_VIRSorter_contig_716393_cat_2	VC_0883	Stordalen Mire
Erio_VIRSorter_contig_286305_cat_2	VC_0884	Stordalen Mire
Erio_VIRSorter_contig_143367_cat_2	VC_0884	Stordalen Mire
VIRSorter_E3_04M_nesoni_single_contig_266079_cat_2	VC_0891	Stordalen Mire
Erio_VIRSorter_contig_1153392_cat_2	VC_0891	Stordalen Mire
Palsa_VIRSorter_contig_914788_cat_2	VC_0895	Stordalen Mire
Palsa_VIRSorter_contig_707759_cat_2	VC_0895	Stordalen Mire
Sphag_VIRSorter_20110816_S_1_M_paired_fq_gz_1__paired__contig_903500_cat_2	VC_0897	Stordalen Mire
Erio_VIRSorter_contig_94352_cat_2	VC_0897	Stordalen Mire
Erio_VIRSorter_contig_3764469_cat_2	VC_0898	Stordalen Mire
Sphag_VIRSorter_20110816_S_1_M_paired_fq_gz_1__paired__contig_3974292_cat_2	VC_0898	Stordalen Mire
Sphag_VIRSorter_20110816_S_1_M_paired_fq_gz_1__paired__contig_1484048_cat_2	VC_0902	Stordalen Mire
Erio_VIRSorter_contig_528495_cat_2	VC_0903	Stordalen Mire
Erio_VIRSorter_contig_3177248_cat_2	VC_0903	Stordalen Mire
Palsa_VIRSorter_contig_354226_cat_2	VC_0913	Stordalen Mire
Palsa_VIRSorter_contig_8038552_cat_2	VC_0916	Stordalen Mire
Erio_VIRSorter_contig_8608647_cat_2	VC_0916	Stordalen Mire
Palsa_VIRSorter_contig_39388_cat_2	VC_0919	Stordalen Mire
Palsa_VIRSorter_contig_7145_cat_2	VC_0919	Stordalen Mire
Palsa_VIRSorter_contig_1021005_cat_2	VC_0920	Stordalen Mire
Sphag_VIRSorter_20110816_S_1_M_paired_fq_gz_1__paired__contig_650699_cat_2	VC_0920	Stordalen Mire
Palsa_VIRSorter_contig_8368063_cat_2	VC_0922	Stordalen Mire
Sphag_VIRSorter_20110816_S_1_M_paired_fq_gz_1__paired__contig_1120155_cat_2	VC_0922	Stordalen Mire
Erio_VIRSorter_contig_981684_cat_2	VC_0923	Stordalen Mire
Erio_VIRSorter_contig_252322_cat_2	VC_0923	Stordalen Mire
Palsa_VIRSorter_contig_37170_cat_2	VC_0926	Stordalen Mire
Palsa_VIRSorter_contig_95089_cat_2	VC_0926	Stordalen Mire
Palsa_VIRSorter_contig_3731096_cat_2	VC_0928	Stordalen Mire
Erio_VIRSorter_contig_145938_cat_2	VC_0929	Stordalen Mire
Palsa_VIRSorter_contig_114450_cat_2	VC_0931	Stordalen Mire
Palsa_VIRSorter_contig_4807401_gene_1_gene_13_126_11701_cat_5	VC_0931	Stordalen Mire
Sphag_VIRSorter_20110816_S_1_M_paired_fq_gz_1__paired__contig_3998361_gene_5_gene_14_3009_14942_cat_4	VC_0933	Stordalen Mire
Sphag_VIRSorter_20110816_S_1_M_paired_fq_gz_1__paired__contig_11744_circular_cat_2	VC_0939	Stordalen Mire
Palsa_VIRSorter_contig_64028_gene_1_gene_24_0_32284_cat_5	VC_0939	Stordalen Mire
VIRSorter_E3_04M_nesoni_single_contig_24035_cat_2	VC_0944	Stordalen Mire
Sphag_VIRSorter_20110816_S_1_M_paired_fq_gz_1__paired__contig_644165_cat_2	VC_0944	Stordalen Mire
Palsa_VIRSorter_contig_2853180_cat_2	VC_0950	Stordalen Mire
Palsa_VIRSorter_contig_5162232_cat_2	VC_0950	Stordalen Mire
VIRSorter_E3_04M_nesoni_single_contig_342225_cat_2	VC_0953	Stordalen Mire
Palsa_VIRSorter_contig_2810855_cat_2	VC_0954	Stordalen Mire
Palsa_VIRSorter_contig_2439192_cat_2	VC_0954	Stordalen Mire
Erio_VIRSorter_contig_54852_cat_2	VC_0959	Stordalen Mire
Palsa_VIRSorter_contig_77596_cat_2	VC_0959	Stordalen Mire
VIRSorter_E3_04M_nesoni_single_contig_165457_cat_2	VC_0961	Stordalen Mire
Sphag_VIRSorter_20110816_S_1_M_paired_fq_gz_1__paired__contig_1509672_circular_cat_2	VC_0961	Stordalen Mire
Palsa_VIRSorter_contig_374737_cat_2	VC_0963	Stordalen Mire
Palsa_VIRSorter_contig_435108_cat_2	VC_0963	Stordalen Mire
Palsa_VIRSorter_contig_265516_cat_2	VC_0966	Stordalen Mire
Sphag_VIRSorter_20110816_S_1_M_paired_fq_gz_1__paired__contig_1785217_circular_cat_2	VC_0966	Stordalen Mire
Sphag_VIRSorter_20110816_S_1_M_paired_fq_gz_1__paired__contig_2792510_cat_2	VC_0968	Stordalen Mire
Palsa_VIRSorter_contig_946689_cat_2	VC_0968	Stordalen Mire
Erio_VIRSorter_contig_1446639_cat_2	VC_0970	Stordalen Mire
VIRSorter_E3_04M_nesoni_single_contig_65894_cat_2	VC_0971	Stordalen Mire
Sphag_VIRSorter_20110816_S_1_M_paired_fq_gz_1__paired__contig_555006_cat_2	VC_0971	Stordalen Mire
Erio_VIRSorter_contig_51477_cat_2	VC_0978	Stordalen Mire
Palsa_VIRSorter_contig_11204_cat_2	VC_0978	Stordalen Mire
Erio_VIRSorter_contig_1131795_gene_1_gene_89_23_68663_cat_5	VC_0980	Stordalen Mire
Sphag_VIRSorter_20110816_S_1_M_paired_fq_gz_1__paired__contig_6496826_cat_2	VC_0980	Stordalen Mire
Palsa_VIRSorter_contig_4418914_cat_2	VC_0982	Stordalen Mire
Sphag_VIRSorter_20110816_S_1_M_paired_fq_gz_1__paired__contig_1920790_cat_2	VC_0982	Stordalen Mire
Palsa_VIRSorter_contig_95497_cat_2	VC_0984	Stordalen Mire
Palsa_VIRSorter_contig_5845264_circular_cat_2	VC_0984	Stordalen Mire
Palsa_VIRSorter_contig_464387_cat_2	VC_0986	Stordalen Mire
Palsa_VIRSorter_contig_27485_cat_2	VC_0986	Stordalen Mire
Erio_VIRSorter_contig_8541482_cat_2	VC_0987	Stordalen Mire
Erio_VIRSorter_contig_3643508_cat_2	VC_0990	Stordalen Mire
Sphag_VIRSorter_20110816_S_1_M_paired_fq_gz_1__paired__contig_581447_cat_2	VC_0990	Stordalen Mire
Palsa_VIRSorter_contig_448249_cat_2	VC_0991	Stordalen Mire
Sphag_VIRSorter_20110816_S_1_M_paired_fq_gz_1__paired__contig_5127211_cat_2	VC_0996	Stordalen Mire
VIRSorter_E3_04M_nesoni_single_contig_345579_cat_2	VC_0996	Stordalen Mire
Palsa_VIRSorter_contig_21675_cat_2	VC_0998	Stordalen Mire
Palsa_VIRSorter_contig_2745890_cat_2	VC_0998	Stordalen Mire
Palsa_VIRSorter_contig_12857_cat_2	VC_0999	Stordalen Mire
Palsa_VIRSorter_contig_389108_cat_2	VC_1000	Stordalen Mire
Palsa_VIRSorter_contig_257789_cat_2	VC_1000	Stordalen Mire
Palsa_VIRSorter_contig_181870_cat_2	VC_1005	Stordalen Mire
Palsa_VIRSorter_contig_52032_cat_2	VC_1005	Stordalen Mire
Sphag_VIRSorter_20110816_S_1_M_paired_fq_gz_1__paired__contig_3284496_cat_2	VC_1008	Stordalen Mire
Sphag_VIRSorter_20110816_S_1_M_paired_fq_gz_1__paired__contig_1857790_cat_2	VC_1008	Stordalen Mire
Palsa_VIRSorter_contig_443534_cat_2	VC_1009	Stordalen Mire
Palsa_VIRSorter_contig_511923_cat_2	VC_1009	Stordalen Mire
Sphag_VIRSorter_20110816_S_1_M_paired_fq_gz_1__paired__contig_3825311_cat_2	VC_1013	Stordalen Mire
SoilVir_contig_100_261	VC_1013	Stordalen Mire
Palsa_VIRSorter_contig_388195_cat_2	VC_1014	Stordalen Mire
Palsa_VIRSorter_contig_1621026_cat_2	VC_1014	Stordalen Mire
Erio_VIRSorter_contig_1970883_gene_1_gene_19_0_15197_cat_5	VC_1017	Stordalen Mire
Erio_VIRSorter_contig_743778_gene_10_gene_37_9615_29220_cat_5	VC_1017	Stordalen Mire
Palsa_VIRSorter_contig_9490992_cat_2	NOclust1	Stordalen Mire
Palsa_VIRSorter_contig_1067710_cat_2	NOclust2	Stordalen Mire
Sphag_VIRSorter_20110816_S_1_M_paired_fq_gz_1__paired__contig_4066550_cat_2	NOclust3	Stordalen Mire
Sphag_VIRSorter_20110816_S_1_M_paired_fq_gz_1__paired__contig_306164_cat_2	NOclust4	Stordalen Mire
Palsa_VIRSorter_contig_88637_cat_2	NOclust5	Stordalen Mire
Palsa_VIRSorter_contig_814674_cat_2	NOclust6	Stordalen Mire
Erio_VIRSorter_contig_1353109_cat_2	NOclust7	Stordalen Mire
Sphag_VIRSorter_20110816_S_1_M_paired_fq_gz_1__paired__contig_1631018_gene_1_gene_10_184_19052_cat_5	NOclust8	Stordalen Mire
Palsa_VIRSorter_contig_5988581_cat_2	NOclust9	Stordalen Mire
Palsa_VIRSorter_contig_17352063_cat_2	NOclust10	Stordalen Mire
Palsa_VIRSorter_contig_397087_cat_2	NOclust11	Stordalen Mire
Palsa_VIRSorter_contig_3120156_cat_2	NOclust12	Stordalen Mire
Palsa_VIRSorter_contig_11466_cat_2	NOclust13	Stordalen Mire
Sphag_VIRSorter_20110816_S_1_M_paired_fq_gz_1__paired__contig_703564_cat_2	NOclust14	Stordalen Mire
SoilVir_contig_100_197	NOclust15	Stordalen Mire
Palsa_VIRSorter_contig_460601_cat_2	NOclust16	Stordalen Mire
Palsa_VIRSorter_contig_778_cat_2	NOclust17	Stordalen Mire
Sphag_VIRSorter_20110816_S_1_M_paired_fq_gz_1__paired__contig_2465930_cat_2	NOclust18	Stordalen Mire
Palsa_VIRSorter_contig_2239435_cat_2	NOclust19	Stordalen Mire
Erio_VIRSorter_contig_1139257_cat_2	NOclust20	Stordalen Mire
Palsa_VIRSorter_contig_6530_gene_1_gene_14_289_10508_cat_5	NOclust21	Stordalen Mire
Erio_VIRSorter_contig_8694698_cat_2	NOclust22	Stordalen Mire
Erio_VIRSorter_contig_97278_cat_2	NOclust23	Stordalen Mire
Erio_VIRSorter_contig_853991_cat_2	NOclust24	Stordalen Mire
Sphag_VIRSorter_20110816_S_1_M_paired_fq_gz_1__paired__contig_1556162_gene_7_gene_21_4723_15346_cat_5	NOclust25	Stordalen Mire
Erio_VIRSorter_contig_1828331_cat_2	NOclust26	Stordalen Mire
Erio_VIRSorter_contig_8373442_cat_2	NOclust27	Stordalen Mire
Sphag_VIRSorter_20110816_S_1_M_paired_fq_gz_1__paired__contig_473095_cat_2	NOclust28	Stordalen Mire
Erio_VIRSorter_contig_8527929_cat_2	NOclust29	Stordalen Mire
Palsa_VIRSorter_contig_202946_cat_2	NOclust30	Stordalen Mire
Palsa_VIRSorter_contig_10077465_cat_2	NOclust31	Stordalen Mire
Palsa_VIRSorter_contig_4650102_cat_2	NOclust32	Stordalen Mire
Palsa_VIRSorter_contig_3986580_gene_1_gene_23_0_15216_cat_5	NOclust33	Stordalen Mire
Palsa_VIRSorter_contig_479060_cat_2	NOclust34	Stordalen Mire
Palsa_VIRSorter_contig_299159_cat_1	NOclust35	Stordalen Mire
Palsa_VIRSorter_contig_8352335_cat_2	NOclust36	Stordalen Mire
Palsa_VIRSorter_contig_3033463_cat_2	NOclust37	Stordalen Mire
Sphag_VIRSorter_20110816_S_1_M_paired_fq_gz_1__paired__contig_3924488_cat_2	NOclust38	Stordalen Mire
Palsa_VIRSorter_contig_89345_cat_2	NOclust39	Stordalen Mire
Palsa_VIRSorter_contig_1232723_cat_2	NOclust40	Stordalen Mire
Palsa_VIRSorter_contig_696315_gene_11_gene_43_10828_39517_cat_5	NOclust41	Stordalen Mire
Erio_VIRSorter_contig_4894159_cat_2	NOclust42	Stordalen Mire
Erio_VIRSorter_contig_178722_gene_1_gene_15_78_11460_cat_5	NOclust43	Stordalen Mire
Sphag_VIRSorter_20110816_S_1_M_paired_fq_gz_1__paired__contig_602909_cat_2	NOclust44	Stordalen Mire
Palsa_VIRSorter_contig_1294618_gene_1_gene_12_28_12225_cat_5	NOclust45	Stordalen Mire
Erio_VIRSorter_contig_7038988_cat_2	NOclust46	Stordalen Mire
Sphag_VIRSorter_20110816_S_1_M_paired_fq_gz_1__paired__contig_397198_cat_2	NOclust47	Stordalen Mire
Palsa_VIRSorter_contig_833561_gene_7_gene_20_6046_24082_cat_5	NOclust48	Stordalen Mire
Palsa_VIRSorter_contig_74350_gene_8_gene_21_5296_16289_cat_5	NOclust49	Stordalen Mire
Palsa_VIRSorter_contig_223735_cat_2	NOclust50	Stordalen Mire
Palsa_VIRSorter_contig_75272_cat_2	NOclust51	Stordalen Mire
Palsa_VIRSorter_contig_266081_cat_2	NOclust52	Stordalen Mire
Palsa_VIRSorter_contig_380935_cat_2	NOclust53	Stordalen Mire
Erio_VIRSorter_contig_267642_cat_2	NOclust54	Stordalen Mire
Sphag_VIRSorter_20110816_S_1_M_paired_fq_gz_1__paired__contig_2565362_cat_2	NOclust55	Stordalen Mire
Palsa_VIRSorter_contig_3804215_cat_2	NOclust56	Stordalen Mire
Erio_VIRSorter_contig_587419_cat_2	NOclust57	Stordalen Mire
Sphag_VIRSorter_20110816_S_1_M_paired_fq_gz_1__paired__contig_5307243_cat_2	NOclust58	Stordalen Mire
Palsa_VIRSorter_contig_14331288_cat_2	NOclust59	Stordalen Mire
Palsa_VIRSorter_contig_12774179_cat_2	NOclust60	Stordalen Mire
Sphag_VIRSorter_20110816_S_1_M_paired_fq_gz_1__paired__contig_589372_gene_1_gene_10_0_12440_cat_5	NOclust61	Stordalen Mire
Erio_VIRSorter_contig_109274_cat_2	NOclust62	Stordalen Mire
Sphag_VIRSorter_20110816_S_1_M_paired_fq_gz_1__paired__contig_91110_cat_2	NOclust63	Stordalen Mire
Sphag_VIRSorter_20110816_S_1_M_paired_fq_gz_1__paired__contig_1096_cat_2	NOclust64	Stordalen Mire
Palsa_VIRSorter_contig_396726_cat_2	NOclust65	Stordalen Mire
Erio_VIRSorter_contig_8571048_cat_2	NOclust66	Stordalen Mire
Erio_VIRSorter_contig_1092164_gene_1_gene_12_0_13887_cat_5	NOclust67	Stordalen Mire
Palsa_VIRSorter_contig_1758344_cat_2	NOclust68	Stordalen Mire
Sphag_VIRSorter_20110816_S_1_M_paired_fq_gz_1__paired__contig_174073_cat_2	NOclust69	Stordalen Mire
Sphag_VIRSorter_20110816_S_1_M_paired_fq_gz_1__paired__contig_1970978_circular_cat_2	NOclust70	Stordalen Mire
Palsa_VIRSorter_contig_2740300_cat_2	NOclust71	Stordalen Mire
Palsa_VIRSorter_contig_69800_circular_cat_2	NOclust72	Stordalen Mire
Erio_VIRSorter_contig_39706_cat_2	NOclust73	Stordalen Mire
Erio_VIRSorter_contig_1530737_circular_cat_2	NOclust74	Stordalen Mire
Palsa_VIRSorter_contig_304857_cat_2	NOclust75	Stordalen Mire
Erio_VIRSorter_contig_342660_cat_2	NOclust76	Stordalen Mire
Erio_VIRSorter_contig_565651_cat_2	NOclust77	Stordalen Mire
Palsa_VIRSorter_contig_755197_cat_2	NOclust78	Stordalen Mire
Palsa_VIRSorter_contig_33472_cat_2	NOclust79	Stordalen Mire
Sphag_VIRSorter_20110816_S_1_M_paired_fq_gz_1__paired__contig_2088146_cat_2	NOclust80	Stordalen Mire
Palsa_VIRSorter_contig_618_cat_2	NOclust81	Stordalen Mire
Erio_VIRSorter_contig_2369507_cat_2	NOclust82	Stordalen Mire
Palsa_VIRSorter_contig_9822186_cat_2	NOclust83	Stordalen Mire
Palsa_VIRSorter_contig_550469_cat_2	NOclust84	Stordalen Mire
Palsa_VIRSorter_contig_7938_circular_cat_2	NOclust85	Stordalen Mire
Palsa_VIRSorter_contig_2870473_circular_cat_2	NOclust86	Stordalen Mire
VIRSorter_E3_04M_nesoni_single_contig_114070_cat_2	NOclust87	Stordalen Mire
Sphag_VIRSorter_20110816_S_1_M_paired_fq_gz_1__paired__contig_3615041_cat_2	NOclust88	Stordalen Mire
Palsa_VIRSorter_contig_4185264_cat_2	NOclust89	Stordalen Mire
VIRSorter_E3_04M_nesoni_single_contig_46521_cat_2	NOclust90	Stordalen Mire
Sphag_VIRSorter_20110816_S_1_M_paired_fq_gz_1__paired__contig_28585_cat_2	NOclust91	Stordalen Mire
Sphag_VIRSorter_20110816_S_1_M_paired_fq_gz_1__paired__contig_3483250_cat_2	NOclust92	Stordalen Mire
Palsa_VIRSorter_contig_2606221_cat_2	NOclust93	Stordalen Mire
Palsa_VIRSorter_contig_10989483_cat_2	NOclust94	Stordalen Mire
Palsa_VIRSorter_contig_2195605_cat_2	NOclust95	Stordalen Mire
Sphag_VIRSorter_20110816_S_1_M_paired_fq_gz_1__paired__contig_283998_cat_2	NOclust96	Stordalen Mire
Sphag_VIRSorter_20110816_S_1_M_paired_fq_gz_1__paired__contig_975166_cat_2	NOclust97	Stordalen Mire
Sphag_VIRSorter_20110816_S_1_M_paired_fq_gz_1__paired__contig_51748_cat_2	NOclust98	Stordalen Mire
Palsa_VIRSorter_contig_31427_gene_10_gene_19_9806_21414_cat_5	NOclust99	Stordalen Mire
Palsa_VIRSorter_contig_2868741_cat_2	NOclust100	Stordalen Mire
Palsa_VIRSorter_contig_33849_cat_2	NOclust101	Stordalen Mire
Erio_VIRSorter_contig_2732193_cat_2	NOclust102	Stordalen Mire
Palsa_VIRSorter_contig_75390_cat_2	NOclust103	Stordalen Mire
Palsa_VIRSorter_contig_2155290_gene_8_gene_28_7775_43205_cat_5	NOclust104	Stordalen Mire
Sphag_VIRSorter_20110816_S_1_M_paired_fq_gz_1__paired__contig_55259_cat_2	NOclust105	Stordalen Mire
Sphag_VIRSorter_20110816_S_1_M_paired_fq_gz_1__paired__contig_63219_cat_2	NOclust106	Stordalen Mire
Palsa_VIRSorter_contig_2675997_cat_2	NOclust107	Stordalen Mire
Erio_VIRSorter_contig_13395_cat_2	NOclust108	Stordalen Mire
Erio_VIRSorter_contig_13427_gene_10_gene_22_7024_17154_cat_5	NOclust109	Stordalen Mire
Palsa_VIRSorter_contig_9736_cat_2	NOclust110	Stordalen Mire
Palsa_VIRSorter_contig_83268_gene_6_gene_15_5592_23196_cat_5	NOclust111	Stordalen Mire
Sphag_VIRSorter_20110816_S_1_M_paired_fq_gz_1__paired__contig_2990529_cat_2	NOclust112	Stordalen Mire
Sphag_VIRSorter_20110816_S_1_M_paired_fq_gz_1__paired__contig_4064028_cat_2	NOclust113	Stordalen Mire
Palsa_VIRSorter_contig_22731_cat_2	NOclust114	Stordalen Mire
Erio_VIRSorter_contig_880617_cat_2	NOclust115	Stordalen Mire
Sphag_VIRSorter_20110816_S_1_M_paired_fq_gz_1__paired__contig_3863551_cat_2	NOclust116	Stordalen Mire
Palsa_VIRSorter_contig_44446_gene_3_gene_20_914_17888_cat_5	NOclust117	Stordalen Mire
Erio_VIRSorter_contig_8587017_cat_2	NOclust118	Stordalen Mire
Palsa_VIRSorter_contig_113513_cat_2	NOclust119	Stordalen Mire
Palsa_VIRSorter_contig_632454_cat_2	NOclust120	Stordalen Mire
Palsa_VIRSorter_contig_82428_cat_2	NOclust121	Stordalen Mire
Palsa_VIRSorter_contig_2958748_cat_2	NOclust122	Stordalen Mire
Sphag_VIRSorter_20110816_S_1_M_paired_fq_gz_1__paired__contig_291082_cat_2	NOclust123	Stordalen Mire
Palsa_VIRSorter_contig_1852754_cat_2	NOclust124	Stordalen Mire
Sphag_VIRSorter_20110816_S_1_M_paired_fq_gz_1__paired__contig_1040190_cat_2	NOclust125	Stordalen Mire
Palsa_VIRSorter_contig_4519085_cat_2	NOclust126	Stordalen Mire
Sphag_VIRSorter_20110816_S_1_M_paired_fq_gz_1__paired__contig_3853410_cat_2	NOclust127	Stordalen Mire
Palsa_VIRSorter_contig_2773680_cat_2	NOclust128	Stordalen Mire
Palsa_VIRSorter_contig_600701_cat_2	NOclust129	Stordalen Mire
Sphag_VIRSorter_20110816_S_1_M_paired_fq_gz_1__paired__contig_4224_cat_2	NOclust130	Stordalen Mire
Palsa_VIRSorter_contig_366346_cat_2	NOclust131	Stordalen Mire
Palsa_VIRSorter_contig_758700_gene_1_gene_22_0_16714_cat_5	NOclust132	Stordalen Mire
Palsa_VIRSorter_contig_8348044_cat_2	NOclust133	Stordalen Mire
Erio_VIRSorter_contig_587925_cat_2	NOclust134	Stordalen Mire
Palsa_VIRSorter_contig_394668_cat_2	NOclust135	Stordalen Mire
Palsa_VIRSorter_contig_2466852_cat_2	NOclust136	Stordalen Mire
Sphag_VIRSorter_20110816_S_1_M_paired_fq_gz_1__paired__contig_5845862_cat_2	NOclust137	Stordalen Mire
Palsa_VIRSorter_contig_14510706_cat_2	NOclust138	Stordalen Mire
Sphag_VIRSorter_20110816_S_1_M_paired_fq_gz_1__paired__contig_451422_cat_2	NOclust139	Stordalen Mire
Palsa_VIRSorter_contig_14550434_cat_2	NOclust140	Stordalen Mire
Palsa_VIRSorter_contig_84385_cat_2	NOclust141	Stordalen Mire
Sphag_VIRSorter_20110816_S_1_M_paired_fq_gz_1__paired__contig_83639_cat_2	NOclust142	Stordalen Mire
Palsa_VIRSorter_contig_3505904_circular_cat_2	NOclust143	Stordalen Mire
Palsa_VIRSorter_contig_3121955_cat_2	NOclust144	Stordalen Mire
Palsa_VIRSorter_contig_115494_cat_2	NOclust145	Stordalen Mire
Palsa_VIRSorter_contig_7108045_cat_2	NOclust146	Stordalen Mire
Erio_VIRSorter_contig_4356208_cat_2	NOclust147	Stordalen Mire
Sphag_VIRSorter_20110816_S_1_M_paired_fq_gz_1__paired__contig_1852689_cat_2	NOclust148	Stordalen Mire
Palsa_VIRSorter_contig_149485_cat_2	NOclust149	Stordalen Mire
Palsa_VIRSorter_contig_2627290_cat_2	NOclust150	Stordalen Mire
Sphag_VIRSorter_20110816_S_1_M_paired_fq_gz_1__paired__contig_8448_cat_2	NOclust151	Stordalen Mire
Erio_VIRSorter_contig_1503278_cat_2	NOclust152	Stordalen Mire
Sphag_VIRSorter_20110816_S_1_M_paired_fq_gz_1__paired__contig_3719896_cat_2	NOclust153	Stordalen Mire
Erio_VIRSorter_contig_542393_cat_2	NOclust154	Stordalen Mire
Palsa_VIRSorter_contig_975555_cat_2	NOclust155	Stordalen Mire
Palsa_VIRSorter_contig_2120313_cat_2	NOclust156	Stordalen Mire
Erio_VIRSorter_contig_528979_cat_2	NOclust157	Stordalen Mire
Palsa_VIRSorter_contig_1562324_cat_2	NOclust158	Stordalen Mire
Sphag_VIRSorter_20110816_S_1_M_paired_fq_gz_1__paired__contig_1647_cat_2	NOclust159	Stordalen Mire
Palsa_VIRSorter_contig_572901_gene_1_gene_10_42_10564_cat_5	NOclust160	Stordalen Mire
Sphag_VIRSorter_20110816_S_1_M_paired_fq_gz_1__paired__contig_1405770_cat_2	NOclust161	Stordalen Mire
Palsa_VIRSorter_contig_222582_cat_2	NOclust162	Stordalen Mire
Palsa_VIRSorter_contig_2846807_cat_2	NOclust163	Stordalen Mire
Palsa_VIRSorter_contig_628544_cat_2	NOclust164	Stordalen Mire
Palsa_VIRSorter_contig_189868_cat_2	NOclust165	Stordalen Mire
Palsa_VIRSorter_contig_31070_cat_2	NOclust166	Stordalen Mire
Sphag_VIRSorter_20110816_S_1_M_paired_fq_gz_1__paired__contig_3884307_cat_2	NOclust167	Stordalen Mire
Palsa_VIRSorter_contig_543630_cat_2	NOclust168	Stordalen Mire
Palsa_VIRSorter_contig_483465_gene_1_gene_16_115_10836_cat_5	NOclust169	Stordalen Mire
Sphag_VIRSorter_20110816_S_1_M_paired_fq_gz_1__paired__contig_4431407_cat_2	NOclust170	Stordalen Mire
Palsa_VIRSorter_contig_681879_cat_2	NOclust171	Stordalen Mire
Sphag_VIRSorter_20110816_S_1_M_paired_fq_gz_1__paired__contig_139258_cat_2	NOclust172	Stordalen Mire
Erio_VIRSorter_contig_5076642_gene_18_gene_48_16358_34251_cat_5	NOclust173	Stordalen Mire
Sphag_VIRSorter_20110816_S_1_M_paired_fq_gz_1__paired__contig_134295_cat_2	NOclust174	Stordalen Mire
Palsa_VIRSorter_contig_23396_cat_2	NOclust175	Stordalen Mire
Palsa_VIRSorter_contig_11540095_cat_2	NOclust176	Stordalen Mire
Palsa_VIRSorter_contig_1997_cat_2	NOclust177	Stordalen Mire
Palsa_VIRSorter_contig_1850175_cat_2	NOclust178	Stordalen Mire
Erio_VIRSorter_contig_8540267_cat_2	NOclust179	Stordalen Mire
Palsa_VIRSorter_contig_95978_gene_90_gene_189_127950_289313_cat_5	NOclust180	Stordalen Mire
Sphag_VIRSorter_20110816_S_1_M_paired_fq_gz_1__paired__contig_4385212_cat_2	NOclust181	Stordalen Mire
Palsa_VIRSorter_contig_571909_cat_2	NOclust182	Stordalen Mire
Erio_VIRSorter_contig_113_cat_2	NOclust183	Stordalen Mire
Palsa_VIRSorter_contig_16122042_circular_cat_2	NOclust184	Stordalen Mire
Erio_VIRSorter_contig_86071_cat_2	NOclust185	Stordalen Mire
Erio_VIRSorter_contig_1202369_cat_2	NOclust186	Stordalen Mire
Palsa_VIRSorter_contig_2665116_cat_2	NOclust187	Stordalen Mire
Erio_VIRSorter_contig_12392_gene_12_gene_34_13231_37717_cat_5	NOclust188	Stordalen Mire
Palsa_VIRSorter_contig_8997541_cat_2	NOclust189	Stordalen Mire
Sphag_VIRSorter_20110816_S_1_M_paired_fq_gz_1__paired__contig_3887419_cat_2	NOclust190	Stordalen Mire
Erio_VIRSorter_contig_6135041_cat_2	NOclust191	Stordalen Mire
Erio_VIRSorter_contig_374759_cat_2	NOclust192	Stordalen Mire
Erio_VIRSorter_contig_195882_cat_2	NOclust193	Stordalen Mire
Palsa_VIRSorter_contig_3006678_cat_2	NOclust194	Stordalen Mire
Sphag_VIRSorter_20110816_S_1_M_paired_fq_gz_1__paired__contig_4661232_cat_2	NOclust195	Stordalen Mire
Palsa_VIRSorter_contig_459727_cat_2	NOclust196	Stordalen Mire
Palsa_VIRSorter_contig_3250912_cat_2	NOclust197	Stordalen Mire
Palsa_VIRSorter_contig_193980_cat_2	NOclust198	Stordalen Mire
Sphag_VIRSorter_20110816_S_1_M_paired_fq_gz_1__paired__contig_566056_cat_2	NOclust199	Stordalen Mire
Sphag_VIRSorter_20110816_S_1_M_paired_fq_gz_1__paired__contig_3853042_cat_2	NOclust200	Stordalen Mire
Erio_VIRSorter_contig_17654_cat_2	NOclust201	Stordalen Mire
Palsa_VIRSorter_contig_291089_cat_2	NOclust202	Stordalen Mire
Palsa_VIRSorter_contig_1065406_cat_2	NOclust203	Stordalen Mire
Sphag_VIRSorter_20110816_S_1_M_paired_fq_gz_1__paired__contig_4043615_cat_2	NOclust204	Stordalen Mire
Erio_VIRSorter_contig_1886515_cat_2	NOclust205	Stordalen Mire
Sphag_VIRSorter_20110816_S_1_M_paired_fq_gz_1__paired__contig_881739_cat_2	NOclust206	Stordalen Mire
Palsa_VIRSorter_contig_4576759_cat_2	NOclust207	Stordalen Mire
Erio_VIRSorter_contig_2046_cat_2	NOclust208	Stordalen Mire
Erio_VIRSorter_contig_153233_cat_2	NOclust209	Stordalen Mire
Sphag_VIRSorter_20110816_S_1_M_paired_fq_gz_1__paired__contig_3898586_gene_4_gene_13_5407_15461_cat_5	NOclust210	Stordalen Mire
Sphag_VIRSorter_20110816_S_1_M_paired_fq_gz_1__paired__contig_2079_cat_2	NOclust211	Stordalen Mire
Erio_VIRSorter_contig_2623222_cat_2	NOclust212	Stordalen Mire
Palsa_VIRSorter_contig_3895099_cat_2	NOclust213	Stordalen Mire
Palsa_VIRSorter_contig_1118641_cat_2	NOclust214	Stordalen Mire
Sphag_VIRSorter_20110816_S_1_M_paired_fq_gz_1__paired__contig_60871_cat_2	NOclust215	Stordalen Mire
Palsa_VIRSorter_contig_12886_cat_2	NOclust216	Stordalen Mire
Palsa_VIRSorter_contig_3006457_cat_2	NOclust217	Stordalen Mire
Sphag_VIRSorter_20110816_S_1_M_paired_fq_gz_1__paired__contig_701276_gene_6_gene_17_5669_16855_cat_5	NOclust218	Stordalen Mire
Sphag_VIRSorter_20110816_S_1_M_paired_fq_gz_1__paired__contig_1491838_cat_2	NOclust219	Stordalen Mire
Sphag_VIRSorter_20110816_S_1_M_paired_fq_gz_1__paired__contig_70064_cat_2	NOclust220	Stordalen Mire
Palsa_VIRSorter_contig_3520_cat_2	NOclust221	Stordalen Mire
Palsa_VIRSorter_contig_281832_cat_2	NOclust222	Stordalen Mire
Palsa_VIRSorter_contig_602551_cat_2	NOclust223	Stordalen Mire
Palsa_VIRSorter_contig_340429_cat_2	NOclust224	Stordalen Mire
Erio_VIRSorter_contig_3641772_cat_2	NOclust225	Stordalen Mire
Erio_VIRSorter_contig_2380352_cat_2	NOclust226	Stordalen Mire
Sphag_VIRSorter_20110816_S_1_M_paired_fq_gz_1__paired__contig_576492_cat_2	NOclust227	Stordalen Mire
Palsa_VIRSorter_contig_21605_cat_2	NOclust228	Stordalen Mire
VIRSorter_E3_04M_nesoni_single_contig_260155_gene_2_gene_20_907_16079_cat_5	NOclust229	Stordalen Mire
Erio_VIRSorter_contig_1271872_cat_2	NOclust230	Stordalen Mire
Palsa_VIRSorter_contig_2975880_cat_2	NOclust231	Stordalen Mire
VIRSorter_E3_04M_nesoni_single_contig_372287_cat_2	NOclust232	Stordalen Mire
Sphag_VIRSorter_20110816_S_1_M_paired_fq_gz_1__paired__contig_3885249_cat_2	NOclust233	Stordalen Mire
SoilVir_contig_100_144	NOclust234	Stordalen Mire
Erio_VIRSorter_contig_315096_cat_2	NOclust235	Stordalen Mire
Palsa_VIRSorter_contig_17400789_cat_1	NOclust236	Stordalen Mire
Erio_VIRSorter_contig_673986_cat_2	NOclust237	Stordalen Mire
Palsa_VIRSorter_contig_3786381_circular_cat_2	NOclust238	Stordalen Mire
Palsa_VIRSorter_contig_3185882_gene_7_gene_190_2955_109383_cat_5	NOclust239	Stordalen Mire
Sphag_VIRSorter_20110816_S_1_M_paired_fq_gz_1__paired__contig_2753369_cat_2	NOclust240	Stordalen Mire
Sphag_VIRSorter_20110816_S_1_M_paired_fq_gz_1__paired__contig_876626_cat_2	NOclust241	Stordalen Mire
Palsa_VIRSorter_contig_2292495_cat_2	NOclust242	Stordalen Mire
Sphag_VIRSorter_20110816_S_1_M_paired_fq_gz_1__paired__contig_169508_cat_2	NOclust243	Stordalen Mire
Erio_VIRSorter_contig_1638206_cat_2	NOclust244	Stordalen Mire
Palsa_VIRSorter_contig_5493370_cat_2	NOclust245	Stordalen Mire
Palsa_VIRSorter_contig_16623617_gene_7_gene_16_5089_15173_cat_5	NOclust246	Stordalen Mire
Palsa_VIRSorter_contig_307689_gene_4_gene_13_3736_15797_cat_5	NOclust247	Stordalen Mire
Erio_VIRSorter_contig_691345_cat_2	NOclust248	Stordalen Mire
Erio_VIRSorter_contig_4257458_cat_1	NOclust249	Stordalen Mire
Sphag_VIRSorter_20110816_S_1_M_paired_fq_gz_1__paired__contig_27322_gene_1_gene_17_0_15600_cat_5	NOclust250	Stordalen Mire
Palsa_VIRSorter_contig_363600_gene_1_gene_14_0_13291_cat_5	NOclust251	Stordalen Mire
VIRSorter_E3_04M_nesoni_single_contig_27575_cat_2	NOclust252	Stordalen Mire
Palsa_VIRSorter_contig_282439_cat_2	NOclust253	Stordalen Mire
Palsa_VIRSorter_contig_423185_cat_2	NOclust254	Stordalen Mire
Palsa_VIRSorter_contig_184452_cat_2	NOclust255	Stordalen Mire
Palsa_VIRSorter_contig_98439_cat_2	NOclust256	Stordalen Mire
Sphag_VIRSorter_20110816_S_1_M_paired_fq_gz_1__paired__contig_4055724_cat_2	NOclust257	Stordalen Mire
Sphag_VIRSorter_20110816_S_1_M_paired_fq_gz_1__paired__contig_16570_cat_2	NOclust258	Stordalen Mire
Erio_VIRSorter_contig_576760_cat_2	NOclust259	Stordalen Mire
Sphag_VIRSorter_20110816_S_1_M_paired_fq_gz_1__paired__contig_451176_cat_2	NOclust260	Stordalen Mire
Palsa_VIRSorter_contig_2291048_cat_2	NOclust261	Stordalen Mire
Sphag_VIRSorter_20110816_S_1_M_paired_fq_gz_1__paired__contig_493381_cat_2	NOclust262	Stordalen Mire
Erio_VIRSorter_contig_3694986_cat_2	NOclust263	Stordalen Mire
Erio_VIRSorter_contig_596965_cat_2	NOclust264	Stordalen Mire
Erio_VIRSorter_contig_1678141_cat_2	NOclust265	Stordalen Mire
Palsa_VIRSorter_contig_1170249_circular_cat_2	NOclust266	Stordalen Mire
Palsa_VIRSorter_contig_366069_cat_2	NOclust267	Stordalen Mire
Palsa_VIRSorter_contig_10884729_cat_2	NOclust268	Stordalen Mire
Palsa_VIRSorter_contig_3342071_cat_2	NOclust269	Stordalen Mire
Palsa_VIRSorter_contig_3016548_cat_1	NOclust270	Stordalen Mire
Sphag_VIRSorter_20110816_S_1_M_paired_fq_gz_1__paired__contig_4304040_cat_2	NOclust271	Stordalen Mire
Palsa_VIRSorter_contig_49181_cat_1	NOclust272	Stordalen Mire
Sphag_VIRSorter_20110816_S_1_M_paired_fq_gz_1__paired__contig_1741871_cat_2	NOclust273	Stordalen Mire
Palsa_VIRSorter_contig_547892_cat_2	NOclust274	Stordalen Mire
Palsa_VIRSorter_contig_143891_cat_2	NOclust275	Stordalen Mire
Erio_VIRSorter_contig_8531206_cat_2	NOclust276	Stordalen Mire
Sphag_VIRSorter_20110816_S_1_M_paired_fq_gz_1__paired__contig_316622_cat_2	NOclust277	Stordalen Mire
Palsa_VIRSorter_contig_8114969_cat_2	NOclust278	Stordalen Mire
Erio_VIRSorter_contig_14859_cat_2	NOclust279	Stordalen Mire
Sphag_VIRSorter_20110816_S_1_M_paired_fq_gz_1__paired__contig_3016874_cat_2	NOclust280	Stordalen Mire
Palsa_VIRSorter_contig_1170535_cat_2	NOclust281	Stordalen Mire
Sphag_VIRSorter_20110816_S_1_M_paired_fq_gz_1__paired__contig_892481_cat_2	NOclust282	Stordalen Mire
Erio_VIRSorter_contig_79942_cat_2	NOclust283	Stordalen Mire
Palsa_VIRSorter_contig_2434425_gene_1_gene_16_0_12188_cat_5	NOclust284	Stordalen Mire
Erio_VIRSorter_contig_117159_cat_2	NOclust285	Stordalen Mire
Palsa_VIRSorter_contig_3913838_cat_2	NOclust286	Stordalen Mire
Palsa_VIRSorter_contig_31935_cat_2	NOclust287	Stordalen Mire
Palsa_VIRSorter_contig_4859743_cat_2	NOclust288	Stordalen Mire
Palsa_VIRSorter_contig_117298_cat_2	NOclust289	Stordalen Mire
Palsa_VIRSorter_contig_529753_cat_2	NOclust290	Stordalen Mire
Palsa_VIRSorter_contig_592163_gene_7_gene_23_5367_18439_cat_5	NOclust291	Stordalen Mire
Palsa_VIRSorter_contig_573321_cat_2	NOclust292	Stordalen Mire
Sphag_VIRSorter_20110816_S_1_M_paired_fq_gz_1__paired__contig_32739_cat_2	NOclust293	Stordalen Mire
Palsa_VIRSorter_contig_273749_cat_2	NOclust294	Stordalen Mire
Sphag_VIRSorter_20110816_S_1_M_paired_fq_gz_1__paired__contig_452684_cat_2	NOclust295	Stordalen Mire
Palsa_VIRSorter_contig_2820667_cat_2	NOclust296	Stordalen Mire
Erio_VIRSorter_contig_137987_cat_2	NOclust297	Stordalen Mire
Palsa_VIRSorter_contig_46905_gene_1_gene_12_193_13440_cat_5	NOclust298	Stordalen Mire
Palsa_VIRSorter_contig_1512002_cat_2	NOclust299	Stordalen Mire
Sphag_VIRSorter_20110816_S_1_M_paired_fq_gz_1__paired__contig_4028229_cat_2	NOclust300	Stordalen Mire
Erio_VIRSorter_contig_1760688_cat_2	NOclust301	Stordalen Mire
Erio_VIRSorter_contig_543693_cat_2	NOclust302	Stordalen Mire
Palsa_VIRSorter_contig_49981_cat_2	NOclust303	Stordalen Mire
Palsa_VIRSorter_contig_266678_cat_2	NOclust304	Stordalen Mire
Erio_VIRSorter_contig_1634294_cat_2	NOclust305	Stordalen Mire
Palsa_VIRSorter_contig_309523_cat_2	NOclust306	Stordalen Mire
Sphag_VIRSorter_20110816_S_1_M_paired_fq_gz_1__paired__contig_585664_cat_2	NOclust307	Stordalen Mire
Erio_VIRSorter_contig_1138828_gene_4_gene_15_1169_11482_cat_5	NOclust308	Stordalen Mire
Erio_VIRSorter_contig_117735_cat_2	NOclust309	Stordalen Mire
Sphag_VIRSorter_20110816_S_1_M_paired_fq_gz_1__paired__contig_267282_cat_2	NOclust310	Stordalen Mire
Palsa_VIRSorter_contig_5781624_cat_2	NOclust311	Stordalen Mire
Sphag_VIRSorter_20110816_S_1_M_paired_fq_gz_1__paired__contig_10675_cat_2	NOclust312	Stordalen Mire
Palsa_VIRSorter_contig_20794_cat_2	NOclust313	Stordalen Mire
Palsa_VIRSorter_contig_2595040_cat_2	NOclust314	Stordalen Mire
Palsa_VIRSorter_contig_141002_cat_2	NOclust315	Stordalen Mire
Palsa_VIRSorter_contig_4159583_cat_2	NOclust316	Stordalen Mire
Sphag_VIRSorter_20110816_S_1_M_paired_fq_gz_1__paired__contig_102099_cat_2	NOclust317	Stordalen Mire
Sphag_VIRSorter_20110816_S_1_M_paired_fq_gz_1__paired__contig_2531849_cat_2	NOclust318	Stordalen Mire
Palsa_VIRSorter_contig_107778_gene_13_gene_45_6249_25161_cat_5	NOclust319	Stordalen Mire
Erio_VIRSorter_contig_3345871_cat_2	NOclust320	Stordalen Mire
Palsa_VIRSorter_contig_104948_cat_2	NOclust321	Stordalen Mire
Palsa_VIRSorter_contig_3886945_cat_2	NOclust322	Stordalen Mire
Erio_VIRSorter_contig_1628114_cat_2	NOclust323	Stordalen Mire
Erio_VIRSorter_contig_9003629_cat_1	NOclust324	Stordalen Mire
Palsa_VIRSorter_contig_127_cat_2	NOclust325	Stordalen Mire
Sphag_VIRSorter_20110816_S_1_M_paired_fq_gz_1__paired__contig_36286_cat_2	NOclust326	Stordalen Mire
3300001869.a:JGI24147J20444_1000343	VC_0000	Paez-Espino
2189573022.a:PRSSG2_Sequence0000001149	VC_0000	Paez-Espino
2189573022.a:PRSSG2_Sequence0000001361	VC_0000	Paez-Espino
2189573022.a:PRSSG2_Sequence0000001180	VC_0000	Paez-Espino
3300001868.a:JGI24146J20443_1000843	VC_0000	Paez-Espino
3300001813.a:JGI24123J20310_1000411	VC_0000	Paez-Espino
3300001796.a:JGI24121J20154_1000133	VC_0000	Paez-Espino
3300000956.a:JGI10216J12902_100502638	VC_0000	Paez-Espino
2162886008.a:PRSSGFe2_Sequence0000000724	VC_0000	Paez-Espino
3300002840.a:JGIcombinedJ43159_10000737	VC_0000	Paez-Espino
3300003856.a:Ga0058692_1000963	VC_0001	Paez-Espino
3300002705.a:JGI25156J39149_1001256	VC_0001	Paez-Espino
3300003343.a:C687J50191_1000078	VC_0001	Paez-Espino
3300003790.a:Ga0055528_1000772	VC_0001	Paez-Espino
3300003841.a:Ga0055541_1000377	VC_0001	Paez-Espino
3300003857.a:Ga0058693_1000902	VC_0001	Paez-Espino
3300003374.a:JGI25161J50226_1000516	VC_0001	Paez-Espino
3300003746.a:Ga0006257_1000062	VC_0001	Paez-Espino
3300003838.a:Ga0058691_1001288	VC_0001	Paez-Espino
3300003838.a:Ga0058691_1000454	VC_0001	Paez-Espino
3300002705.a:JGI25156J39149_1000428	VC_0001	Paez-Espino
3300001989.a:JGI24739J22299_10000427	VC_0001	Paez-Espino
3300003792.a:Ga0055540_1000968	VC_0001	Paez-Espino
3300002741.a:JGI25157J39369_1000122	VC_0001	Paez-Espino
3300002774.a:JGI25150J39212_1000381	VC_0001	Paez-Espino
3300003838.a:Ga0058691_1001599	VC_0001	Paez-Espino
3300003759.a:Ga0055525_1000402	VC_0001	Paez-Espino
3300002502.a:C687J35174_10004460	VC_0001	Paez-Espino
2162886007.a:SwRhRL2b_contig_903853	VC_0001	Paez-Espino
3300002741.a:JGI25157J39369_1000935	VC_0001	Paez-Espino
3300003756.a:Ga0055533_1000704	VC_0001	Paez-Espino
3300003771.a:Ga0055526_1000881	VC_0001	Paez-Espino
2124908023.a:SwBS_Contig_535	VC_0001	Paez-Espino
3300003215.a:JGI25153J46596_10002172	VC_0001	Paez-Espino
3300001915.a:JGI24741J21665_1000560	VC_0001	Paez-Espino
3300002704.a:JGI25155J39150_1000118	VC_0001	Paez-Espino
3300002916.a:JGI25389J43894_1000057	VC_0001	Paez-Espino
3300003746.a:Ga0006257_1000304	VC_0001	Paez-Espino
3300003187.a:JGI25151J46595_10001141	VC_0001	Paez-Espino
3300003784.a:Ga0055534_1000928	VC_0001	Paez-Espino
3300003775.a:Ga0055524_1000741	VC_0001	Paez-Espino
3300003838.a:Ga0058691_1000440	VC_0001	Paez-Espino
3300003773.a:Ga0055537_1000527	VC_0001	Paez-Espino
3300003841.a:Ga0055541_1000459	VC_0001	Paez-Espino
3300003751.a:Ga0055538_1000466	VC_0001	Paez-Espino
3300002756.a:JGI25321J39296_1000944	VC_0001	Paez-Espino
3300003187.a:JGI25151J46595_10000949	VC_0001	Paez-Espino
3300003751.a:Ga0055538_1000702	VC_0001	Paez-Espino
3300003856.a:Ga0058692_1001005	VC_0001	Paez-Espino
3300003838.a:Ga0058691_1000476	VC_0001	Paez-Espino
3300003838.a:Ga0058691_1001388	VC_0001	Paez-Espino
3300003838.a:Ga0058691_1001366	VC_0001	Paez-Espino
3300001605.a:Draft_10008027	VC_0001	Paez-Espino
3300003841.a:Ga0055541_1000502	VC_0001	Paez-Espino
3300002705.a:JGI25156J39149_1000909	VC_0001	Paez-Espino
2162886007.a:SwRhRL2b_contig_2856895	VC_0001	Paez-Espino
3300003756.a:Ga0055533_1000646	VC_0001	Paez-Espino
3300002773.a:JGI25152J39213_1000717	VC_0001	Paez-Espino
3300003857.a:Ga0058693_1000369	VC_0001	Paez-Espino
3300001813.a:JGI24123J20310_1001206	VC_0001	Paez-Espino
2189573022.a:PRSSG2_Sequence0000001156	VC_0001	Paez-Espino
3300003760.a:Ga0055527_1000174	VC_0001	Paez-Espino
3300002987.a:JGI25159J45721_1000864	VC_0001	Paez-Espino
3300001915.a:JGI24741J21665_1000007	VC_0002	Paez-Espino
3300000956.a:JGI10216J12902_100944507	VC_0002	Paez-Espino
3300001989.a:JGI24739J22299_10000238	VC_0002	Paez-Espino
3300001990.a:JGI24737J22298_10000031	VC_0002	Paez-Espino
3300000363.a:ICChiseqgaiiFebDRAFT_11508896	VC_0003	Paez-Espino
3300000033.a:ICChiseqgaiiDRAFT_c0901227	VC_0003	Paez-Espino
3300000363.a:ICChiseqgaiiFebDRAFT_11507564	VC_0003	Paez-Espino
3300003857.a:Ga0058693_1000804	VC_0004	Paez-Espino
2189573022.a:PRSSG2_Sequence0000001101	VC_0004	Paez-Espino
2189573022.a:PRSSG2_Sequence0000001693	VC_0004	Paez-Espino
2162886008.a:PRSSGFe2_Sequence0000001263	VC_0004	Paez-Espino
3300003841.a:Ga0055541_1000255	VC_0004	Paez-Espino
2162886008.a:PRSSGFe2_Sequence0000001514	VC_0004	Paez-Espino
3300002839.a:JGIcombinedJ43158_10000862	VC_0004	Paez-Espino
2189573022.a:PRSSG2_Sequence0000001352	VC_0004	Paez-Espino
3300003366.a:JGI25321J50212_10002228	VC_0004	Paez-Espino
2189573022.a:PRSSG2_Sequence0000001561	VC_0004	Paez-Espino
3300001868.a:JGI24146J20443_1000680	VC_0004	Paez-Espino
3300002727.a:C687J39217_1000036	VC_0005	Paez-Espino
3300001196.a:Draft_1003349	VC_0005	Paez-Espino
3300003846.a:Ga0058696_1000840	VC_0005	Paez-Espino
3300000651.a:AP72_2010_repI_A10DRAFT_1000144	VC_0006	Paez-Espino
3300000363.a:ICChiseqgaiiFebDRAFT_11426692	VC_0006	Paez-Espino
2088090015.a:GPICI_9034032	VC_0006	Paez-Espino
3300001989.a:JGI24739J22299_10000047	VC_0006	Paez-Espino
3300000364.a:INPhiseqgaiiFebDRAFT_105891569	VC_0006	Paez-Espino
3300002530.a:C687J35503_10000199	VC_0006	Paez-Espino
3300002987.a:JGI25159J45721_1000097	VC_0006	Paez-Espino
[truncated: 7,112 more rows]

## Sheet: S4
Supplementary Table 4: Significant correlations via PERMANOVA and Mantel tests (correlations between viral community composition and categorical or continuous variables)
Comparisons were made between variables 1 and 2
PERMANOVA (for categorical variables)**
Variable 1	Variable 2	p-value
Viral community composition, all samples	Habitat (palsa, bog, or fen)	< 0.001
Mantel (for continuous and/or multidimensional variables)**
Variable 1	Variable 2	Mantel rho	p-value
Viral community composition, all samples	Host community composition	0.763	< 0.001
Viral community composition, all samples	Depth (cm)	0.257	< 0.001
Viral community composition, all samples	Distance below water table depth (cm)	0.176	< 0.001
Viral community composition, all samples	Soil moisture content (%)	0.382	< 0.001
Viral community composition, all samples	pH	0.416	< 0.001
Viral community composition, all samples	Carbon (weight %)	0.171	< 0.001
Viral community composition, all samples	DOC (mM)	-0.208	< 0.001
Viral community composition, all samples	CO2 (%)	-0.042	0.042
Viral community composition, all samples	CH4 (mM)	-0.365	< 0.001
Viral community composition, all samples	nitrate (μM)	-0.22	< 0.001
Viral community composition, all samples	ammonia (μM)	-0.216	< 0.001
Viral community composition, all samples	sulfate (μM)	-0.22	< 0.001
Viral community composition, all samples	δ13C-CO2	-0.04	0.035
Viral community composition, all samples	δ13C-CH4	-0.364	< 0.001
Viral community composition, Palsa only (surface, middle, and deep samples, excluding May 2012)	Depth (cm)	0.595	< 0.001
Viral community composition, All Bog only	Depth (cm)	0.52	< 0.001
Viral community composition, All Fen only	Depth (cm)	0.295	< 0.001
Viral community composition, All Bog only	Distance below water table depth (cm)*	0.271	< 0.001
*Sample location relative to water table depth was only considered for bog samples because palsas are by definition frozen below the active layer (no relevant water table data) and our fen samples were all saturated (i.e., all below the water table)
**Number of samples per analysis: all samples n=201, palsa (excluding May 2012) n=52, bog n=65, fen n=64

## Sheet: S5
Supplementary Table 5: Virus-host linkages
Viral Contig ID	Length	Host Population Genome Bin (best single host, short name)	Host Methanogenesis or Methanotrophy Pathways?	Host Taxonomy (best single host)	Evidence (for best single host)	Additional Evidence (extra hits)	Host Population Genome Bin (best single host, longer name)
Erio_VIRSorter_contig_1005258_cat_2	16699	20110800_E3D_111		d__Bacteria; p__Proteobacteria; c__Deltaproteobacteria; o__Myxococcales	BLAST_prophage#16699	;d__Bacteria#Tetra-1; p__Proteobacteria#Tetra-1; c__Deltaproteobacteria#Tetra-1; o__Myxococcales#Tetra-1	73.20110800_E3D.fasta.metabat-bins-.111
Erio_VIRSorter_contig_1012154_cat_2	16621
Erio_VIRSorter_contig_1018865_cat_2	11338	20100900_E3D_38	acetoclastic methanogenesis	d__Archaea; p__Euryarchaeota; c__Methanomicrobia; o__Methanosarcinales; f__Methanosaetaceae; g__Methanosaeta; s__Methanosaeta concilii	Tetra#0.000967014	;d__Archaea; p__Euryarchaeota; c__Methanomicrobia; o__Methanosarcinales; f__Methanosaetaceae; g__Methanosaeta; s__Methanosaeta concilii	73.20100900_E3D.fasta.metabat-bins-.38
Erio_VIRSorter_contig_10741311_cat_2	17425
Erio_VIRSorter_contig_1092164_gene_1_gene_12_0_13887_cat_5	13887
Erio_VIRSorter_contig_109274_cat_2	11615	20110800_E2D_41		d__Bacteria; p__Acidobacteria	BLAST_allviral#2867	;d__Bacteria#Tetra-1; p__Acidobacteria#Tetra-1	73.20110800_E2D.fasta.metabat-bins-.41
Erio_VIRSorter_contig_113_cat_2	10141	20120800_E2X_1		d__Bacteria; p__Proteobacteria; c__Deltaproteobacteria_3; o__Syntrophobacterales_1; f__Syntrophaceae; g__Syntrophus; s__Syntrophus aciditrophicus; s__Syntrophus aciditrophicus_1	BLAST_prophage#3201	;d__Bacteria#BLAST_allviral-1#Tetra-1; p__Proteobacteria#BLAST_allviral-1#Tetra-1; c__Deltaproteobacteria_3#BLAST_allviral-1#Tetra-1; o__Syntrophobacterales_1#BLAST_allviral-1#Tetra-1; f__Syntrophaceae#BLAST_allviral-1#Tetra-1; g__Syntrophus#BLAST_allviral-1#Tetra-1; s__Syntrophus aciditrophicus#BLAST_allviral-1#Tetra-1; s__Syntrophus aciditrophicus_1#BLAST_allviral-1#Tetra-1	73.20120800_E2X.fasta.metabat-bins-.1
Erio_VIRSorter_contig_1131795_gene_1_gene_89_23_68663_cat_5	68640
Erio_VIRSorter_contig_1133696_cat_2	45530
Erio_VIRSorter_contig_1138828_gene_4_gene_15_1169_11482_cat_5	10263	20120800_E3D_23		d__Bacteria; p__Ignavibacteriae; c__Ignavibacteria; o__Ignavibacteriales; f__Ignavibacteriaceae; g__Ignavibacterium; s__Ignavibacterium album	BLAST_allviral#2944	;d__Bacteria; p__Ignavibacteriae; c__Ignavibacteria; o__Ignavibacteriales; f__Ignavibacteriaceae; g__Ignavibacterium; s__Ignavibacterium album	73.20120800_E3D.fasta.metabat-bins-.23
Erio_VIRSorter_contig_1139257_cat_2	10364	20110600_E3S_10		d__Bacteria; p__Nitrospirae; c__Nitrospira; o__Nitrospirales; f__Nitrospiraceae; g__Thermodesulfovibrio	BLAST_prophage#10219	;d__Bacteria#BLAST_allviral-2; p__Nitrospirae#BLAST_allviral-2; c__Nitrospira#BLAST_allviral-2; o__Nitrospirales#BLAST_allviral-2; f__Nitrospiraceae#BLAST_allviral-2; g__Thermodesulfovibrio#BLAST_allviral-2	73.20110600_E3S.fasta.metabat-bins-.10
Erio_VIRSorter_contig_1141645_cat_2	12199
Erio_VIRSorter_contig_1149487_cat_2	34091
Erio_VIRSorter_contig_1153392_cat_2	23689
Erio_VIRSorter_contig_117159_cat_2	10165	20120800_E1D_40		d__Bacteria; p__Fibrobacteres; c__Chitinivibrionia; o__Chitinivibrionales; f__Chitinivibrionaceae; g__Chitinivibrio; s__Chitinivibrio alkaliphilus	BLAST_prophage#4192	;d__Bacteria; p__Fibrobacteres; c__Chitinivibrionia; o__Chitinivibrionales; f__Chitinivibrionaceae; g__Chitinivibrio; s__Chitinivibrio alkaliphilus	73.20120800_E1D.fasta.metabat-bins-.40
Erio_VIRSorter_contig_1175186_cat_2	25727	20120800_E3X_19		d__Bacteria; p__Verrucomicrobia; c__Opitutae; o__Opitutales; f__Opitutaceae	BLAST_prophage#2829	;d__Bacteria#BLAST_prophage-1#Tetra-1; p__Verrucomicrobia#Tetra-1; c__Opitutae#Tetra-1; o__Opitutales#Tetra-1; f__Opitutaceae#Tetra-1	73.20120800_E3X.fasta.metabat-bins-.19
Erio_VIRSorter_contig_117735_cat_2	30553	20100900_E3D_38	acetoclastic methanogenesis	d__Archaea; p__Euryarchaeota; c__Methanomicrobia; o__Methanosarcinales; f__Methanosaetaceae; g__Methanosaeta; s__Methanosaeta concilii	BLAST_prophage#30305	;d__Archaea#Tetra-1; p__Euryarchaeota#Tetra-1; c__Methanomicrobia#Tetra-1; o__Methanosarcinales#Tetra-1; f__Methanosaetaceae#Tetra-1; g__Methanosaeta#Tetra-1; s__Methanosaeta concilii#Tetra-1	73.20100900_E3D.fasta.metabat-bins-.38
Erio_VIRSorter_contig_1180457_cat_2	10082
Erio_VIRSorter_contig_11862835_cat_2	21927
Erio_VIRSorter_contig_11863952_cat_2	13021
Erio_VIRSorter_contig_1202369_cat_2	10553
Erio_VIRSorter_contig_12232784_cat_2	19306
Erio_VIRSorter_contig_1226532_cat_2	22205	20110800_E3D_52		d__Bacteria; p__Verrucomicrobia; c__Verrucomicrobiae; o__Verrucomicrobiales; f__Verrucomicrobia subdivision 3; g__Pedosphaera; s__Pedosphaera parvula; s__Pedosphaera parvula; s__Pedosphaera parvula_2	BLAST_prophage#4835	;d__Bacteria#CRISPR_motif-1#Tetra-1; p__Verrucomicrobia#CRISPR_motif-1#Tetra-1; c__Verrucomicrobiae#CRISPR_motif-1#Tetra-1; o__Verrucomicrobiales#CRISPR_motif-1#Tetra-1; f__Verrucomicrobia subdivision 3#CRISPR_motif-1#Tetra-1; g__Pedosphaera#CRISPR_motif-1#Tetra-1; s__Pedosphaera parvula#CRISPR_motif-1#Tetra-1; s__Pedosphaera parvula#CRISPR_motif-1#Tetra-1; s__Pedosphaera parvula_2#CRISPR_motif-1…	73.20110800_E3D.fasta.metabat-bins-.52
Erio_VIRSorter_contig_123260_cat_2	38921
Erio_VIRSorter_contig_123337_cat_2	31781	20120700_E3X_12		d__Bacteria; p__Proteobacteria; c__Deltaproteobacteria_3; o__Syntrophobacterales_1; f__Syntrophaceae; g__Smithella; s__Smithella sp. SDB; s__Smithella sp. SDB_1; s__Smithella sp. SDB_2; s__Smithella sp. SDB_3	BLAST_prophage#7384	;d__Bacteria#CRISPR_no_motif-2; p__Proteobacteria#CRISPR_no_motif-2; c__Deltaproteobacteria_3#CRISPR_no_motif-2; o__Syntrophobacterales_1#CRISPR_no_motif-2; f__Syntrophaceae#CRISPR_no_motif-2; g__Smithella#CRISPR_no_motif-2; s__Smithella sp. SDB#CRISPR_no_motif-2; s__Smithella sp. SDB_1#CRISPR_no_motif-2; s__Smithella sp. SDB_2#CRISPR_no_motif-2; s__Smithella sp. SDB_3#CRISPR_no_motif-2	73.20120700_E3X.fasta.metabat-bins-.12
Erio_VIRSorter_contig_12392_gene_12_gene_34_13231_37717_cat_5	24486	20120600_E3D_30	hydrogenotrophic methanogenesis	d__Archaea; p__Euryarchaeota	BLAST_prophage#20550	;d__Archaea#Tetra-1; p__Euryarchaeota#Tetra-1	73.20120600_E3D.fasta.metabat-bins-.30
Erio_VIRSorter_contig_1240165_cat_2	10847
Erio_VIRSorter_contig_1271872_cat_2	17160	20120800_E3S_49		d__Bacteria; p__Proteobacteria; c__Deltaproteobacteria_3; o__Syntrophobacterales_1; f__Syntrophaceae; g__Syntrophus; s__Syntrophus aciditrophicus; s__Syntrophus aciditrophicus_1	Tetra#0.000866524	;d__Bacteria; p__Proteobacteria; c__Deltaproteobacteria_3; o__Syntrophobacterales_1; f__Syntrophaceae; g__Syntrophus; s__Syntrophus aciditrophicus; s__Syntrophus aciditrophicus_1	73.20120800_E3S.fasta.metabat-bins-.49
Erio_VIRSorter_contig_1280589_cat_2	11400
Erio_VIRSorter_contig_1296631_cat_1	11087
Erio_VIRSorter_contig_1298710_gene_1_gene_25_0_18556_cat_5	18556	20120700_E3M_97		d__Archaea; p__Thaumarchaeota; c__Nitrososphaeria; o__Nitrososphaerales; f__Nitrososphaeraceae; g__Nitrososphaera	BLAST_prophage#14610	;d__Archaea#BLAST_prophage-1#Tetra-1; p__Thaumarchaeota#BLAST_prophage-1#Tetra-1; c__Nitrososphaeria#BLAST_prophage-1#Tetra-1; o__Nitrososphaerales#BLAST_prophage-1#Tetra-1; f__Nitrososphaeraceae#BLAST_prophage-1#Tetra-1; g__Nitrososphaera#BLAST_prophage-1#Tetra-1	73.20120700_E3M.fasta.metabat-bins-.97
Erio_VIRSorter_contig_132074_cat_2	58367	20120800_E3X_5		d__Bacteria; p__Acidobacteria; c__Acidobacteriia; o__Acidobacteriales; f__Acidobacteriaceae; g__Acidobacterium	BLAST_prophage#12865	;d__Bacteria#BLAST_allviral-4#BLAST_prophage-64#Tetra-1; p__Acidobacteria#BLAST_allviral-4#BLAST_prophage-64#Tetra-1; c__Acidobacteriia#BLAST_allviral-4#BLAST_prophage-64#Tetra-1; o__Acidobacteriales#BLAST_allviral-4#BLAST_prophage-64#Tetra-1; f__Acidobacteriaceae#BLAST_allviral-4#BLAST_prophage-64#Tetra-1; g__Acidobacterium#BLAST_allviral-4#BLAST_prophage-63#Tetra-1	73.20120800_E3X.fasta.metabat-bins-.5
Erio_VIRSorter_contig_13286187_cat_2	35770
Erio_VIRSorter_contig_1328757_cat_2	14520
Erio_VIRSorter_contig_13334_cat_2	13182	20120700_E3X_7		d__Bacteria; p__Acidobacteria; c__Acidobacteriia; o__Acidobacteriales; f__Acidobacteriaceae; g__Acidobacterium	BLAST_prophage#13170	;d__Bacteria#BLAST_prophage-47#Tetra-1; p__Acidobacteria#BLAST_prophage-47#Tetra-1; c__Acidobacteriia#BLAST_prophage-47#Tetra-1; o__Acidobacteriales#BLAST_prophage-47#Tetra-1; f__Acidobacteriaceae#BLAST_prophage-47#Tetra-1; g__Acidobacterium#BLAST_prophage-47#Tetra-1	73.20120700_E3X.fasta.metabat-bins-.7
Erio_VIRSorter_contig_133817_cat_2	11072
Erio_VIRSorter_contig_13395_cat_2	16752	20120700_S1D_182		d__Bacteria; p__Verrucomicrobia; c__Verrucomicrobiae; o__Verrucomicrobiales; f__Verrucomicrobia subdivision 3; g__Pedosphaera; s__Pedosphaera parvula; s__Pedosphaera parvula; s__Pedosphaera parvula_2	Tetra#0.000873842	;d__Bacteria; p__Verrucomicrobia; c__Verrucomicrobiae; o__Verrucomicrobiales; f__Verrucomicrobia subdivision 3; g__Pedosphaera; s__Pedosphaera parvula; s__Pedosphaera parvula; s__Pedosphaera parvula_2	73.20120700_S1D.fasta.metabat-bins-.182
Erio_VIRSorter_contig_13427_gene_10_gene_22_7024_17154_cat_5	10080
Erio_VIRSorter_contig_1345935_cat_2	55368
Erio_VIRSorter_contig_1349057_cat_2	22106	20110800_E3D_93		d__Bacteria; p__Planctomycetes; c__Phycisphaerae; o__Phycisphaerales; f__Phycisphaeraceae; g__Phycisphaera; s__Phycisphaera mikurensis	BLAST_allviral#21926	;d__Bacteria; p__Planctomycetes; c__Phycisphaerae; o__Phycisphaerales; f__Phycisphaeraceae; g__Phycisphaera; s__Phycisphaera mikurensis	73.20110800_E3D.fasta.metabat-bins-.93
Erio_VIRSorter_contig_1350914_cat_2	45358	20120700_E3X_7		d__Bacteria; p__Acidobacteria; c__Acidobacteriia; o__Acidobacteriales; f__Acidobacteriaceae; g__Acidobacterium	BLAST_allviral#3270	;d__Bacteria#Tetra-1; p__Acidobacteria#Tetra-1; c__Acidobacteriia#Tetra-1; o__Acidobacteriales#Tetra-1; f__Acidobacteriaceae#Tetra-1; g__Acidobacterium#Tetra-1	73.20120700_E3X.fasta.metabat-bins-.7
Erio_VIRSorter_contig_1353109_cat_2	60337	20100900_E2D_50		d__Bacteria; p__Ignavibacteriae; c__Ignavibacteria; o__Ignavibacteriales	BLAST_prophage#41532	;d__Bacteria; p__Ignavibacteriae; c__Ignavibacteria; o__Ignavibacteriales	73.20100900_E2D.fasta.metabat-bins-.50
Erio_VIRSorter_contig_1355587_circular_cat_2	54427	20120800_S3M_30	methanotrophy	d__Bacteria; p__Proteobacteria; c__Alphaproteobacteria_16; o__Rhizobiales_13; f__Beijerinckiaceae_1; g__Methylocapsa	Tetra#0.000958051	;d__Bacteria; p__Proteobacteria; c__Alphaproteobacteria_16; o__Rhizobiales_13; f__Beijerinckiaceae_1; g__Methylocapsa	73.20120800_S3M.fasta.metabat-bins-.30
Erio_VIRSorter_contig_1356416_cat_2	35381	20110800_E2D_41		d__Bacteria; p__Acidobacteria	BLAST_allviral#3079	;d__Bacteria; p__Acidobacteria	73.20110800_E2D.fasta.metabat-bins-.41
Erio_VIRSorter_contig_136368_cat_2	23086	20120700_S1D_335		d__Archaea; p__Thaumarchaeota; c__Nitrososphaeria; o__Nitrososphaerales; f__Nitrososphaeraceae; g__Nitrososphaera	Tetra#0.000826134	;d__Archaea; p__Thaumarchaeota; c__Nitrososphaeria; o__Nitrososphaerales; f__Nitrososphaeraceae; g__Nitrososphaera	73.20120700_S1D.fasta.metabat-bins-.335
Erio_VIRSorter_contig_13725_cat_2	21549
Erio_VIRSorter_contig_1373307_cat_2	14014
Erio_VIRSorter_contig_137987_cat_2	12677
Erio_VIRSorter_contig_1396793_cat_2	14813
Erio_VIRSorter_contig_1410044_cat_2	53485
Erio_VIRSorter_contig_143367_cat_2	21816	20120600_E1D_147		d__Bacteria; p__Proteobacteria; c__Deltaproteobacteria; o__Myxococcales; f__Kofleriaceae; g__Haliangium; s__Haliangium ochraceum	Tetra#0.000895059	;d__Bacteria; p__Proteobacteria; c__Deltaproteobacteria; o__Myxococcales; f__Kofleriaceae; g__Haliangium; s__Haliangium ochraceum	73.20120600_E1D.fasta.metabat-bins-.147
Erio_VIRSorter_contig_1446639_cat_2	47126
Erio_VIRSorter_contig_145938_cat_2	58197
Erio_VIRSorter_contig_14631754_circular_cat_2	53565
Erio_VIRSorter_contig_1469856_cat_2	19268
Erio_VIRSorter_contig_14859_cat_2	26578
Erio_VIRSorter_contig_1503278_cat_2	10209
Erio_VIRSorter_contig_151689_cat_2	37178
Erio_VIRSorter_contig_1519461_cat_1	15129
Erio_VIRSorter_contig_1525790_cat_2	14450
Erio_VIRSorter_contig_1530737_circular_cat_2	52176	20120700_S1D_281		d__Bacteria; p__Proteobacteria; c__Deltaproteobacteria_4; o__Syntrophobacterales_2; f__Syntrophobacteraceae; g__Syntrophobacter; s__Syntrophobacter fumaroxidans	CRISPR_no_motif#1#1	;d__Bacteria#Tetra-1; p__Proteobacteria#Tetra-1; c__Deltaproteobacteria_4#Tetra-1; o__Syntrophobacterales_2#Tetra-1; f__Syntrophobacteraceae#Tetra-1; g__Syntrophobacter#Tetra-1; s__Syntrophobacter fumaroxidans#Tetra-1	73.20120700_S1D.fasta.metabat-bins-.281
Erio_VIRSorter_contig_153233_cat_2	10677	20110700_P2D_82		d__Bacteria; p__Acidobacteria; c__Solibacteres; o__Solibacterales; f__Solibacteraceae; g__Candidatus Solibacter; s__Candidatus Solibacter usitatus; s__Candidatus Solibacter usitatus; s__Candidatus Solibacter usitatus_2; s__Candidatus Solibacter usitatus_3; s__Candidatus Solibacter usitatus_4; s__Candidatus Solibacter usitatus_5; s__Candidatus Solibacter usitatus_6; s__Candidatus Solibacter usitat…	Tetra#0.000916359	;d__Bacteria; p__Acidobacteria; c__Solibacteres; o__Solibacterales; f__Solibacteraceae; g__Candidatus Solibacter; s__Candidatus Solibacter usitatus; s__Candidatus Solibacter usitatus; s__Candidatus Solibacter usitatus_2; s__Candidatus Solibacter usitatus_3; s__Candidatus Solibacter usitatus_4; s__Candidatus Solibacter usitatus_5; s__Candidatus Solibacter usitatus_6; s__Candidatus Solibacter usita…	73.20110700_P2D.fasta.metabat-bins-.82
Erio_VIRSorter_contig_155146_cat_2	32332
Erio_VIRSorter_contig_1551630_cat_2	41922	20120600_E1D_147		d__Bacteria; p__Proteobacteria; c__Deltaproteobacteria; o__Myxococcales; f__Kofleriaceae; g__Haliangium; s__Haliangium ochraceum	CRISPR_motif#3#1	;d__Bacteria; p__Proteobacteria; c__Deltaproteobacteria; o__Myxococcales; f__Kofleriaceae; g__Haliangium; s__Haliangium ochraceum	73.20120600_E1D.fasta.metabat-bins-.147
Erio_VIRSorter_contig_1560517_gene_8_gene_23_5545_16305_cat_5	10760	20120700_E1X_21		d__Archaea; p__Euryarchaeota; c__Methanomicrobia; o__Methanomicrobiales; f__Methanoregulaceae; g__Methanoregula; s__Methanoregula boonei	BLAST_prophage#6818	;d__Archaea#Tetra-1; p__Euryarchaeota#Tetra-1; c__Methanomicrobia#Tetra-1; o__Methanomicrobiales#Tetra-1; f__Methanoregulaceae#Tetra-1; g__Methanoregula#Tetra-1; s__Methanoregula boonei#Tetra-1	73.20120700_E1X.fasta.metabat-bins-.21
Erio_VIRSorter_contig_1566722_cat_2	34882
Erio_VIRSorter_contig_1592134_cat_2	10771
Erio_VIRSorter_contig_1617338_cat_2	11681
Erio_VIRSorter_contig_1628114_cat_2	12854
Erio_VIRSorter_contig_1634294_cat_2	14067	20120700_E3M_91		d__Bacteria; p__Proteobacteria; c__Deltaproteobacteria_8; o__Desulfuromonadales_1; f__Desulfuromonadaceae_2; g__Desulfuromonas_2; s__Desulfuromonas sp. SDB; s__Desulfuromonas sp. SDB_1; s__Desulfuromonas sp. SDB_2; s__Desulfuromonas sp. SDB_3	CRISPR_motif#15#1	;d__Bacteria#CRISPR_motif-1; p__Proteobacteria; c__Deltaproteobacteria_8; o__Desulfuromonadales_1; f__Desulfuromonadaceae_2; g__Desulfuromonas_2; s__Desulfuromonas sp. SDB; s__Desulfuromonas sp. SDB_1; s__Desulfuromonas sp. SDB_2; s__Desulfuromonas sp. SDB_3	73.20120700_E3M.fasta.metabat-bins-.91
Erio_VIRSorter_contig_16352128_cat_2	25557
Erio_VIRSorter_contig_1638206_cat_2	10625
Erio_VIRSorter_contig_164318_cat_2	49432	20110800_E3D_109		d__Bacteria; p__Armatimonadetes	BLAST_prophage#18553	;d__Bacteria#Tetra-1; p__Armatimonadetes#Tetra-1	73.20110800_E3D.fasta.metabat-bins-.109
Erio_VIRSorter_contig_1678141_cat_2	15155
Erio_VIRSorter_contig_167925_gene_3_gene_14_982_14103_cat_5	13121	Ties-20111000_P2D_13;20120700_S1D_223;20120600_S2D_28;20110800_S1D_44		d__Bacteria;;;	CRISPR_motif##	;d__Bacteria#CRISPR_motif-7#CRISPR_no_motif-3	Ties-73.20111000_P2D.fasta.metabat-bins-.13;73.20120700_S1D.fasta.metabat-bins-.223;73.20120600_S2D.fasta.metabat-bins-.28;73.20110800_S1D.fasta.metabat-bins-.44
Erio_VIRSorter_contig_1696696_cat_2	19401
Erio_VIRSorter_contig_1760688_cat_2	11033
Erio_VIRSorter_contig_17654_cat_2	34667
Erio_VIRSorter_contig_1765674_cat_2	10582
Erio_VIRSorter_contig_178722_gene_1_gene_15_78_11460_cat_5	11382	20110800_E2D_16		d__Bacteria; p__Acidobacteria; c__Solibacteres; o__Solibacterales; f__Solibacteraceae; g__Candidatus Solibacter; s__Candidatus Solibacter usitatus; s__Candidatus Solibacter usitatus; s__Candidatus Solibacter usitatus_2; s__Candidatus Solibacter usitatus_3; s__Candidatus Solibacter usitatus_4; s__Candidatus Solibacter usitatus_5; s__Candidatus Solibacter usitatus_6; s__Candidatus Solibacter usitat…	BLAST_prophage#11382	;d__Bacteria#Tetra-1; p__Acidobacteria#Tetra-1; c__Solibacteres#Tetra-1; o__Solibacterales#Tetra-1; f__Solibacteraceae#Tetra-1; g__Candidatus Solibacter#Tetra-1; s__Candidatus Solibacter usitatus#Tetra-1; s__Candidatus Solibacter usitatus#Tetra-1; s__Candidatus Solibacter usitatus_2#Tetra-1; s__Candidatus Solibacter usitatus_3#Tetra-1; s__Candidatus Solibacter usitatus_4#Tetra-1; s__Candidatus So…	73.20110800_E2D.fasta.metabat-bins-.16
Erio_VIRSorter_contig_1787563_cat_2	37360
Erio_VIRSorter_contig_1787586_cat_2	11523
Erio_VIRSorter_contig_1822905_cat_2	32362	20110800_E3D_109		d__Bacteria; p__Armatimonadetes	BLAST_allviral#24799	;d__Bacteria#BLAST_allviral-1; p__Armatimonadetes#BLAST_allviral-1	73.20110800_E3D.fasta.metabat-bins-.109
Erio_VIRSorter_contig_1828331_cat_2	10361
Erio_VIRSorter_contig_1855051_cat_1	12575
Erio_VIRSorter_contig_187708_cat_2	54433
Erio_VIRSorter_contig_1886515_cat_2	21063
Erio_VIRSorter_contig_1897006_cat_2	19201
Erio_VIRSorter_contig_1912683_cat_2	18023
Erio_VIRSorter_contig_195882_cat_2	12280
Erio_VIRSorter_contig_19633_cat_2	44310	Ties-20120600_S2D_28;20110800_S1D_44;20120700_S1D_223;20111000_P2D_13		d__Bacteria;;;;;	CRISPR_motif##	;d__Bacteria#CRISPR_motif-16#CRISPR_no_motif-6#Tetra-1	Ties-73.20120600_S2D.fasta.metabat-bins-.28;73.20110800_S1D.fasta.metabat-bins-.44;73.20120700_S1D.fasta.metabat-bins-.223;73.20111000_P2D.fasta.metabat-bins-.13
Erio_VIRSorter_contig_1965410_cat_2	24046
Erio_VIRSorter_contig_1970883_gene_1_gene_19_0_15197_cat_5	15197
Erio_VIRSorter_contig_1977991_cat_2	31921
Erio_VIRSorter_contig_1980195_cat_2	12172	Ties-20100900_E2D_14;20120700_E2X_16;20120600_E1D_16;20110800_E1D_32		d__Bacteria; p__Proteobacteria; c__Deltaproteobacteria; o__Myxococcales; f__Kofleriaceae; g__Haliangium; s__Haliangium ochraceum	CRISPR_motif##	;d__Bacteria#CRISPR_motif-4#Tetra-1; p__Proteobacteria#CRISPR_motif-4#Tetra-1; c__Deltaproteobacteria#CRISPR_motif-4#Tetra-1; o__Myxococcales#CRISPR_motif-4#Tetra-1; f__Kofleriaceae#CRISPR_motif-4#Tetra-1; g__Haliangium#CRISPR_motif-4#Tetra-1; s__Haliangium ochraceum#CRISPR_motif-4#Tetra-1	Ties-73.20100900_E2D.fasta.metabat-bins-.14;73.20120700_E2X.fasta.metabat-bins-.16;73.20120600_E1D.fasta.metabat-bins-.16;73.20110800_E1D.fasta.metabat-bins-.32
Erio_VIRSorter_contig_2013362_cat_2	41767	20110800_E3D_78		d__Bacteria; p__Spirochaetes; c__Spirochaetia; o__Spirochaetales; f__Spirochaetaceae; g__Spirochaeta	CRISPR_motif#11#0	;d__Bacteria#CRISPR_motif-6#Tetra-1; p__Spirochaetes#Tetra-1; c__Spirochaetia#Tetra-1; o__Spirochaetales#Tetra-1; f__Spirochaetaceae#Tetra-1; g__Spirochaeta#Tetra-1	73.20110800_E3D.fasta.metabat-bins-.78
Erio_VIRSorter_contig_202804_cat_2	29066	20110800_E2D_41		d__Bacteria; p__Acidobacteria	Tetra#0.000534467	;d__Bacteria; p__Acidobacteria	73.20110800_E2D.fasta.metabat-bins-.41
Erio_VIRSorter_contig_2046_cat_2	43861
Erio_VIRSorter_contig_205325_cat_2	43745
Erio_VIRSorter_contig_20581_cat_2	18232
Erio_VIRSorter_contig_2077678_gene_102_gene_346_61260_229006_cat_5	167697
Erio_VIRSorter_contig_210877_cat_2	15808	20120800_E1D_29		d__Bacteria; p__Acidobacteria; c__Solibacteres; o__Solibacterales; f__Solibacteraceae; g__Candidatus Solibacter; s__Candidatus Solibacter usitatus; s__Candidatus Solibacter usitatus; s__Candidatus Solibacter usitatus_2; s__Candidatus Solibacter usitatus_3; s__Candidatus Solibacter usitatus_4; s__Candidatus Solibacter usitatus_5; s__Candidatus Solibacter usitatus_6; s__Candidatus Solibacter usitat…	CRISPR_motif#3#1	;d__Bacteria; p__Acidobacteria; c__Solibacteres; o__Solibacterales; f__Solibacteraceae; g__Candidatus Solibacter; s__Candidatus Solibacter usitatus; s__Candidatus Solibacter usitatus; s__Candidatus Solibacter usitatus_2; s__Candidatus Solibacter usitatus_3; s__Candidatus Solibacter usitatus_4; s__Candidatus Solibacter usitatus_5; s__Candidatus Solibacter usitatus_6; s__Candidatus Solibacter usita…	73.20120800_E1D.fasta.metabat-bins-.29
Erio_VIRSorter_contig_2156015_cat_2	64573
Erio_VIRSorter_contig_2156407_cat_2	41476	Ties-20120800_E2X_4;20120800_E1X_10		d__Bacteria; p__Proteobacteria; c__Deltaproteobacteria_3; o__Syntrophobacterales_1; f__Syntrophaceae; g__Smithella; s__Smithella sp. SDB; s__Smithella sp. SDB_1; s__Smithella sp. SDB_2; s__Smithella sp. SDB_3	CRISPR_motif##	;d__Bacteria#CRISPR_motif-5; p__Proteobacteria#CRISPR_motif-2; c__Deltaproteobacteria_3#CRISPR_motif-2; o__Syntrophobacterales_1#CRISPR_motif-2; f__Syntrophaceae#CRISPR_motif-2; g__Smithella#CRISPR_motif-2; s__Smithella sp. SDB#CRISPR_motif-2; s__Smithella sp. SDB_1#CRISPR_motif-2; s__Smithella sp. SDB_2#CRISPR_motif-2; s__Smithella sp. SDB_3#CRISPR_motif-2	Ties-73.20120800_E2X.fasta.metabat-bins-.4;73.20120800_E1X.fasta.metabat-bins-.10
Erio_VIRSorter_contig_2157344_cat_2	18851
Erio_VIRSorter_contig_2198729_gene_7_gene_36_5150_27298_cat_5	22148
Erio_VIRSorter_contig_2232292_cat_2	12942
Erio_VIRSorter_contig_2234024_cat_2	17126
Erio_VIRSorter_contig_2247540_cat_2	36445	20120600_E1D_40		d__Bacteria; p__Actinobacteria; c__Thermoleophilia; o__Solirubrobacterales	Tetra#0.000893988	;d__Bacteria; p__Actinobacteria; c__Thermoleophilia; o__Solirubrobacterales	73.20120600_E1D.fasta.metabat-bins-.40
Erio_VIRSorter_contig_2262490_circular_cat_2	8221
Erio_VIRSorter_contig_2305868_cat_2	31509
Erio_VIRSorter_contig_23371_circular_cat_2	14153	20120600_E3D_31	acetoclastic methanogenesis	d__Archaea; p__Euryarchaeota; c__Methanomicrobia; o__Methanosarcinales; f__Methanosaetaceae; g__Methanosaeta; s__Methanosaeta concilii	Tetra#0.000934694	;d__Archaea; p__Euryarchaeota; c__Methanomicrobia; o__Methanosarcinales; f__Methanosaetaceae; g__Methanosaeta; s__Methanosaeta concilii	73.20120600_E3D.fasta.metabat-bins-.31
Erio_VIRSorter_contig_2358937_cat_2	57108	20110800_E3D_23		d__Bacteria; p__Proteobacteria; c__Deltaproteobacteria_3; o__Syntrophobacterales_1; f__Syntrophaceae; g__Syntrophus; s__Syntrophus aciditrophicus; s__Syntrophus aciditrophicus_1	BLAST_allviral#57029	;d__Bacteria#BLAST_allviral-1#Tetra-1; p__Proteobacteria#BLAST_allviral-1#Tetra-1; c__Deltaproteobacteria_3#BLAST_allviral-1#Tetra-1; o__Syntrophobacterales_1#BLAST_allviral-1#Tetra-1; f__Syntrophaceae#BLAST_allviral-1#Tetra-1; g__Syntrophus#BLAST_allviral-1#Tetra-1; s__Syntrophus aciditrophicus#BLAST_allviral-1#Tetra-1; s__Syntrophus aciditrophicus_1#BLAST_allviral-1#Tetra-1	73.20110800_E3D.fasta.metabat-bins-.23
Erio_VIRSorter_contig_2364160_cat_2	10551	20120800_E3X_37		d__Bacteria; p__Chloroflexi; c__Dehalococcoidia; o__Dehalococcoidales; f__Dehalococcoidaceae; g__Dehalococcoides	BLAST_prophage#10191	;d__Bacteria#BLAST_prophage-7; p__Chloroflexi#BLAST_prophage-7; c__Dehalococcoidia#BLAST_prophage-7; o__Dehalococcoidales#BLAST_prophage-7; f__Dehalococcoidaceae#BLAST_prophage-7; g__Dehalococcoides#BLAST_prophage-7	73.20120800_E3X.fasta.metabat-bins-.37
Erio_VIRSorter_contig_2369507_cat_2	17019
Erio_VIRSorter_contig_2380352_cat_2	15665	20110800_E3D_111		d__Bacteria; p__Proteobacteria; c__Deltaproteobacteria; o__Myxococcales	BLAST_prophage#16134	;d__Bacteria; p__Proteobacteria; c__Deltaproteobacteria; o__Myxococcales	73.20110800_E3D.fasta.metabat-bins-.111
Erio_VIRSorter_contig_2396880_cat_1	72235
Erio_VIRSorter_contig_2414809_cat_2	34265
Erio_VIRSorter_contig_242937_cat_2	29209
Erio_VIRSorter_contig_2443030_cat_2	21232
Erio_VIRSorter_contig_246512_cat_2	33303	20120500_P28_39		d__Bacteria; p__Chloroflexi	Tetra#0.000844411	;d__Bacteria; p__Chloroflexi	73.20120500_P28.fasta.metabat-bins-.39
Erio_VIRSorter_contig_2478010_cat_2	10929
Erio_VIRSorter_contig_2481114_cat_2	23785	20100900_E2S_12		d__Bacteria; p__Ignavibacteriae; c__Ignavibacteria; o__Ignavibacteriales; f__Melioribacteraceae; g__Melioribacter; s__Melioribacter roseus; s__Melioribacter roseus; s__Melioribacter roseus_2; s__Melioribacter roseus_3	BLAST_allviral#2624	;d__Bacteria; p__Ignavibacteriae; c__Ignavibacteria; o__Ignavibacteriales; f__Melioribacteraceae; g__Melioribacter; s__Melioribacter roseus; s__Melioribacter roseus; s__Melioribacter roseus_2; s__Melioribacter roseus_3	73.20100900_E2S.fasta.metabat-bins-.12
Erio_VIRSorter_contig_2501276_circular_cat_2	49099
Erio_VIRSorter_contig_252322_cat_2	16810
Erio_VIRSorter_contig_2542649_cat_2	10081
Erio_VIRSorter_contig_2556870_cat_2	21147
Erio_VIRSorter_contig_2566694_cat_2	48951
Erio_VIRSorter_contig_261180_cat_2	10298	Ties-20110800_S1D_44;20120700_S1D_223;20120600_S2D_28;20111000_P2D_13		d__Bacteria;;;;;	CRISPR_motif##	;d__Bacteria#CRISPR_motif-10#CRISPR_no_motif-1	Ties-73.20110800_S1D.fasta.metabat-bins-.44;73.20120700_S1D.fasta.metabat-bins-.223;73.20120600_S2D.fasta.metabat-bins-.28;73.20111000_P2D.fasta.metabat-bins-.13
Erio_VIRSorter_contig_2623222_cat_2	13408	20120700_S1D_335		d__Archaea; p__Thaumarchaeota; c__Nitrososphaeria; o__Nitrososphaerales; f__Nitrososphaeraceae; g__Nitrososphaera	Tetra#0.000926092	;d__Archaea; p__Thaumarchaeota; c__Nitrososphaeria; o__Nitrososphaerales; f__Nitrososphaeraceae; g__Nitrososphaera	73.20120700_S1D.fasta.metabat-bins-.335
Erio_VIRSorter_contig_2661777_cat_2	40604	20120800_E3X_7		d__Bacteria; p__Proteobacteria; c__Deltaproteobacteria_3; o__Syntrophobacterales_1; f__Syntrophaceae; g__Syntrophus; s__Syntrophus aciditrophicus	BLAST_allviral#38850	;d__Bacteria#BLAST_allviral-2#Tetra-1; p__Proteobacteria#BLAST_allviral-2#Tetra-1; c__Deltaproteobacteria_3#BLAST_allviral-2#Tetra-1; o__Syntrophobacterales_1#BLAST_allviral-2#Tetra-1; f__Syntrophaceae#BLAST_allviral-2#Tetra-1; g__Syntrophus#BLAST_allviral-2#Tetra-1; s__Syntrophus aciditrophicus#BLAST_allviral-2#Tetra-1	73.20120800_E3X.fasta.metabat-bins-.7
Erio_VIRSorter_contig_2665780_cat_2	16479
Erio_VIRSorter_contig_267642_cat_2	12391
Erio_VIRSorter_contig_2691132_cat_2	12314
Erio_VIRSorter_contig_269985_cat_2	27738
Erio_VIRSorter_contig_2732193_cat_2	18364
Erio_VIRSorter_contig_2736101_cat_2	14913
Erio_VIRSorter_contig_2774132_cat_2	13298
Erio_VIRSorter_contig_279109_cat_2	15879
Erio_VIRSorter_contig_2822401_cat_2	11302
Erio_VIRSorter_contig_286305_cat_2	17013	Ties-20100900_E2D_14;20120700_E2X_16;20120600_E1D_16;20110800_E1D_32		d__Bacteria; p__Proteobacteria; c__Deltaproteobacteria; o__Myxococcales; f__Kofleriaceae; g__Haliangium; s__Haliangium ochraceum	CRISPR_motif##	;d__Bacteria#CRISPR_motif-4#Tetra-1; p__Proteobacteria#CRISPR_motif-4#Tetra-1; c__Deltaproteobacteria#CRISPR_motif-4#Tetra-1; o__Myxococcales#CRISPR_motif-4#Tetra-1; f__Kofleriaceae#CRISPR_motif-4#Tetra-1; g__Haliangium#CRISPR_motif-4#Tetra-1; s__Haliangium ochraceum#CRISPR_motif-4#Tetra-1	Ties-73.20100900_E2D.fasta.metabat-bins-.14;73.20120700_E2X.fasta.metabat-bins-.16;73.20120600_E1D.fasta.metabat-bins-.16;73.20110800_E1D.fasta.metabat-bins-.32
Erio_VIRSorter_contig_28656_cat_2	23274
Erio_VIRSorter_contig_2867511_cat_2	25123
Erio_VIRSorter_contig_287_cat_2	55398	20120700_E1D_14		d__Bacteria; p__Verrucomicrobia; c__Opitutae; o__Opitutales; f__Opitutaceae	Tetra#0.000803097	;d__Bacteria; p__Verrucomicrobia; c__Opitutae; o__Opitutales; f__Opitutaceae	73.20120700_E1D.fasta.metabat-bins-.14
Erio_VIRSorter_contig_2891387_cat_2	41573	20110800_E2D_41		d__Bacteria; p__Acidobacteria	BLAST_prophage#2802	;d__Bacteria; p__Acidobacteria	73.20110800_E2D.fasta.metabat-bins-.41
Erio_VIRSorter_contig_2950458_cat_2	16513
Erio_VIRSorter_contig_2972442_cat_2	20172
Erio_VIRSorter_contig_2973929_cat_2	10205
Erio_VIRSorter_contig_2994099_cat_2	19512	20120800_E3X_19		d__Bacteria; p__Verrucomicrobia; c__Opitutae; o__Opitutales; f__Opitutaceae	BLAST_prophage#5118	;d__Bacteria#BLAST_prophage-2#Tetra-1; p__Verrucomicrobia#BLAST_prophage-1#Tetra-1; c__Opitutae#BLAST_prophage-1#Tetra-1; o__Opitutales#BLAST_prophage-1#Tetra-1; f__Opitutaceae#BLAST_prophage-1#Tetra-1	73.20120800_E3X.fasta.metabat-bins-.19
Erio_VIRSorter_contig_2997863_cat_2	11847
Erio_VIRSorter_contig_3083334_cat_2	12513
Erio_VIRSorter_contig_3126844_cat_2	39387
Erio_VIRSorter_contig_315096_cat_2	11112	20110800_E3D_52		d__Bacteria; p__Verrucomicrobia; c__Verrucomicrobiae; o__Verrucomicrobiales; f__Verrucomicrobia subdivision 3; g__Pedosphaera; s__Pedosphaera parvula; s__Pedosphaera parvula; s__Pedosphaera parvula_2	BLAST_prophage#3027	;d__Bacteria; p__Verrucomicrobia; c__Verrucomicrobiae; o__Verrucomicrobiales; f__Verrucomicrobia subdivision 3; g__Pedosphaera; s__Pedosphaera parvula; s__Pedosphaera parvula; s__Pedosphaera parvula_2	73.20110800_E3D.fasta.metabat-bins-.52
Erio_VIRSorter_contig_3177248_cat_2	12799
Erio_VIRSorter_contig_3188941_cat_2	38798
Erio_VIRSorter_contig_3227150_cat_2	16043
Erio_VIRSorter_contig_3248282_cat_2	11971
Erio_VIRSorter_contig_3259962_cat_2	20954
Erio_VIRSorter_contig_3269928_cat_2	35490
Erio_VIRSorter_contig_3272129_cat_2	15638
Erio_VIRSorter_contig_3335412_cat_2	13801
Erio_VIRSorter_contig_3345871_cat_2	10644
Erio_VIRSorter_contig_3368772_cat_2	13026
Erio_VIRSorter_contig_340324_cat_2	22427
Erio_VIRSorter_contig_342660_cat_2	14694
Erio_VIRSorter_contig_35268_cat_2	27535
Erio_VIRSorter_contig_3529969_cat_2	31748
Erio_VIRSorter_contig_3546820_cat_2	17953	Ties-20120600_P2S_4;20120700_S1D_86		d__Bacteria; p__Actinobacteria;;;	CRISPR_motif##	;d__Bacteria#CRISPR_motif-2; p__Actinobacteria#CRISPR_motif-2	Ties-73.20120600_P2S.fasta.metabat-bins-.4;73.20120700_S1D.fasta.metabat-bins-.86
Erio_VIRSorter_contig_357243_cat_2	14270
Erio_VIRSorter_contig_3637577_cat_2	21689
Erio_VIRSorter_contig_3639874_cat_2	65166
Erio_VIRSorter_contig_3640145_circular_cat_2	55276
Erio_VIRSorter_contig_3641772_cat_2	17033	20120800_E1X_10		d__Bacteria; p__Proteobacteria; c__Deltaproteobacteria_3; o__Syntrophobacterales_1; f__Syntrophaceae; g__Smithella; s__Smithella sp. SDB; s__Smithella sp. SDB_1; s__Smithella sp. SDB_2; s__Smithella sp. SDB_3	Tetra#0.000940652	;d__Bacteria; p__Proteobacteria; c__Deltaproteobacteria_3; o__Syntrophobacterales_1; f__Syntrophaceae; g__Smithella; s__Smithella sp. SDB; s__Smithella sp. SDB_1; s__Smithella sp. SDB_2; s__Smithella sp. SDB_3	73.20120800_E1X.fasta.metabat-bins-.10
Erio_VIRSorter_contig_3643508_cat_2	18455
Erio_VIRSorter_contig_3645610_gene_3_gene_24_1305_21884_cat_5	20579
Erio_VIRSorter_contig_364904_cat_2	16472
Erio_VIRSorter_contig_3694986_cat_2	45724
Erio_VIRSorter_contig_3745332_cat_2	18575
Erio_VIRSorter_contig_374759_cat_2	39289
Erio_VIRSorter_contig_3764469_cat_2	42675
Erio_VIRSorter_contig_3765081_cat_2	28386
Erio_VIRSorter_contig_392792_cat_2	22032	20110800_E2D_41		d__Bacteria; p__Acidobacteria	BLAST_prophage#7779	;d__Bacteria; p__Acidobacteria	73.20110800_E2D.fasta.metabat-bins-.41
Erio_VIRSorter_contig_3928416_cat_2	17199
Erio_VIRSorter_contig_3944127_cat_2	10688
Erio_VIRSorter_contig_39706_cat_2	10071
Erio_VIRSorter_contig_39718_cat_2	18550
Erio_VIRSorter_contig_3986150_cat_2	22400
Erio_VIRSorter_contig_4069861_cat_1	10237	20120600_E3D_83		d__Bacteria; p__Bacteroidetes; c__Bacteroidia_6; o__Bacteroidales_6; f__Bacteroidaceae_4; g__Bacteroides_4	BLAST_allviral#3108	;d__Bacteria#Tetra-1; p__Bacteroidetes#Tetra-1; c__Bacteroidia_6#Tetra-1; o__Bacteroidales_6#Tetra-1; f__Bacteroidaceae_4#Tetra-1; g__Bacteroides_4#Tetra-1	73.20120600_E3D.fasta.metabat-bins-.83
Erio_VIRSorter_contig_4238319_cat_2	11199	20120700_E3M_10		d__Bacteria; p__Proteobacteria; c__Deltaproteobacteria; o__Myxococcales; f__Kofleriaceae; g__Haliangium; s__Haliangium ochraceum	BLAST_prophage#11199	;d__Bacteria#BLAST_prophage-1#Tetra-1; p__Proteobacteria#BLAST_prophage-1#Tetra-1; c__Deltaproteobacteria#BLAST_prophage-1#Tetra-1; o__Myxococcales#BLAST_prophage-1#Tetra-1; f__Kofleriaceae#BLAST_prophage-1#Tetra-1; g__Haliangium#BLAST_prophage-1#Tetra-1; s__Haliangium ochraceum#BLAST_prophage-1#Tetra-1	73.20120700_E3M.fasta.metabat-bins-.10
Erio_VIRSorter_contig_4257458_cat_1	12326
Erio_VIRSorter_contig_4276318_cat_2	21943
Erio_VIRSorter_contig_4300409_cat_2	11265	20110800_E2D_40		d__Bacteria; p__Acidobacteria; c__Acidobacteriia; o__Acidobacteriales; f__Acidobacteriaceae; g__Acidobacterium	Tetra#0.000837509	;d__Bacteria; p__Acidobacteria; c__Acidobacteriia; o__Acidobacteriales; f__Acidobacteriaceae; g__Acidobacterium	73.20110800_E2D.fasta.metabat-bins-.40
Erio_VIRSorter_contig_4332799_cat_2	15372
Erio_VIRSorter_contig_43363_cat_2	39262
Erio_VIRSorter_contig_4356208_cat_2	16344	20100900_E3S_13		d__Bacteria; p__Proteobacteria; c__Deltaproteobacteria; o__Myxococcales; f__Kofleriaceae; g__Haliangium; s__Haliangium ochraceum	BLAST_prophage#2663	;d__Bacteria; p__Proteobacteria; c__Deltaproteobacteria; o__Myxococcales; f__Kofleriaceae; g__Haliangium; s__Haliangium ochraceum	73.20100900_E3S.fasta.metabat-bins-.13
Erio_VIRSorter_contig_435976_cat_2	13312
Erio_VIRSorter_contig_45419_cat_2	14242	20120600_E3D_28		d__Bacteria; p__Acidobacteria; c__Acidobacteriia; o__Acidobacteriales; f__Acidobacteriaceae; g__Candidatus Koribacter; s__Candidatus Koribacter versatilis; s__Candidatus Koribacter versatilis	BLAST_allviral#8238	;d__Bacteria#Tetra-1; p__Acidobacteria#Tetra-1; c__Acidobacteriia#Tetra-1; o__Acidobacteriales#Tetra-1; f__Acidobacteriaceae#Tetra-1; g__Candidatus Koribacter#Tetra-1; s__Candidatus Koribacter versatilis#Tetra-1; s__Candidatus Koribacter versatilis#Tetra-1	73.20120600_E3D.fasta.metabat-bins-.28
Erio_VIRSorter_contig_45698_gene_9_gene_25_5953_26083_cat_5	20080	20120700_E3M_96		d__Bacteria; p__Acidobacteria; c__Acidobacteriia; o__Acidobacteriales; f__Acidobacteriaceae; g__Candidatus Koribacter; s__Candidatus Koribacter versatilis; s__Candidatus Koribacter versatilis	BLAST_prophage#14668	;d__Bacteria#BLAST_prophage-5#Tetra-1; p__Acidobacteria#BLAST_prophage-5#Tetra-1; c__Acidobacteriia#BLAST_prophage-5#Tetra-1; o__Acidobacteriales#BLAST_prophage-5#Tetra-1; f__Acidobacteriaceae#BLAST_prophage-5#Tetra-1; g__Candidatus Koribacter#BLAST_prophage-5#Tetra-1; s__Candidatus Koribacter versatilis#BLAST_prophage-5#Tetra-1; s__Candidatus Koribacter versatilis#BLAST_prophage-5#Tetra-1	73.20120700_E3M.fasta.metabat-bins-.96
Erio_VIRSorter_contig_458543_cat_2	41496
Erio_VIRSorter_contig_464910_cat_2	16047
Erio_VIRSorter_contig_4665299_cat_2	41379	20110700_S2D_61		d__Bacteria; p__Firmicutes; c__Clostridia_2; o__Thermoanaerobacterales_2	Tetra#0.000911591	;d__Bacteria; p__Firmicutes; c__Clostridia_2; o__Thermoanaerobacterales_2	73.20110700_S2D.fasta.metabat-bins-.61
Erio_VIRSorter_contig_46701_cat_2	12999	20120700_S3D_16		d__Bacteria; p__Acidobacteria; c__Acidobacteriia; o__Acidobacteriales; f__Acidobacteriaceae; g__Acidobacterium	BLAST_prophage#3981	;d__Bacteria#BLAST_prophage-5#Tetra-1; p__Acidobacteria#BLAST_prophage-5#Tetra-1; c__Acidobacteriia#BLAST_prophage-5#Tetra-1; o__Acidobacteriales#BLAST_prophage-5#Tetra-1; f__Acidobacteriaceae#BLAST_prophage-5#Tetra-1; g__Acidobacterium#BLAST_prophage-4#Tetra-1	73.20120700_S3D.fasta.metabat-bins-.16
Erio_VIRSorter_contig_4671869_cat_2	18100
Erio_VIRSorter_contig_468377_cat_2	32072
Erio_VIRSorter_contig_4685292_cat_1	37632	20110800_E3D_78		d__Bacteria; p__Spirochaetes; c__Spirochaetia; o__Spirochaetales; f__Spirochaetaceae; g__Spirochaeta	CRISPR_motif#2#0	;d__Bacteria#CRISPR_motif-2#Tetra-1; p__Spirochaetes#Tetra-1; c__Spirochaetia#Tetra-1; o__Spirochaetales#Tetra-1; f__Spirochaetaceae#Tetra-1; g__Spirochaeta#Tetra-1	73.20110800_E3D.fasta.metabat-bins-.78
Erio_VIRSorter_contig_475980_cat_2	29403
Erio_VIRSorter_contig_4855515_cat_2	11509
Erio_VIRSorter_contig_4894159_cat_2	16925
Erio_VIRSorter_contig_5019344_cat_2	16798
Erio_VIRSorter_contig_507428_cat_2	21581
Erio_VIRSorter_contig_5076642_gene_18_gene_48_16358_34251_cat_5	17845
Erio_VIRSorter_contig_5101111_cat_2	13576
Erio_VIRSorter_contig_51477_cat_2	24724	20120800_E1D_29		d__Bacteria; p__Acidobacteria; c__Solibacteres; o__Solibacterales; f__Solibacteraceae; g__Candidatus Solibacter; s__Candidatus Solibacter usitatus; s__Candidatus Solibacter usitatus; s__Candidatus Solibacter usitatus_2; s__Candidatus Solibacter usitatus_3; s__Candidatus Solibacter usitatus_4; s__Candidatus Solibacter usitatus_5; s__Candidatus Solibacter usitatus_6; s__Candidatus Solibacter usitat…	BLAST_allviral#23089	;d__Bacteria; p__Acidobacteria; c__Solibacteres; o__Solibacterales; f__Solibacteraceae; g__Candidatus Solibacter; s__Candidatus Solibacter usitatus; s__Candidatus Solibacter usitatus; s__Candidatus Solibacter usitatus_2; s__Candidatus Solibacter usitatus_3; s__Candidatus Solibacter usitatus_4; s__Candidatus Solibacter usitatus_5; s__Candidatus Solibacter usitatus_6; s__Candidatus Solibacter usita…	73.20120800_E1D.fasta.metabat-bins-.29
Erio_VIRSorter_contig_516354_cat_2	13034
Erio_VIRSorter_contig_5200584_cat_2	15906
Erio_VIRSorter_contig_5248628_cat_2	12666
Erio_VIRSorter_contig_52765_cat_2	55223	20120600_E3D_149		d__Bacteria; p__Actinobacteria; c__Thermoleophilia; o__Solirubrobacterales	Tetra#0.000808020	;d__Bacteria; p__Actinobacteria; c__Thermoleophilia; o__Solirubrobacterales	73.20120600_E3D.fasta.metabat-bins-.149
Erio_VIRSorter_contig_528495_cat_2	17776
Erio_VIRSorter_contig_528979_cat_2	18108
Erio_VIRSorter_contig_5342640_cat_2	12536
Erio_VIRSorter_contig_540254_cat_2	32143	20120700_E3M_214		d__Bacteria; p__Proteobacteria; c__Deltaproteobacteria_3; o__Syntrophobacterales_1; f__Syntrophaceae	Tetra#0.000881370	;d__Bacteria; p__Proteobacteria; c__Deltaproteobacteria_3; o__Syntrophobacterales_1; f__Syntrophaceae	73.20120700_E3M.fasta.metabat-bins-.214
Erio_VIRSorter_contig_542393_cat_2	31899
Erio_VIRSorter_contig_543693_cat_2	12546	20120600_E3D_149		d__Bacteria; p__Actinobacteria; c__Thermoleophilia; o__Solirubrobacterales	Tetra#0.000909226	;d__Bacteria; p__Actinobacteria; c__Thermoleophilia; o__Solirubrobacterales	73.20120600_E3D.fasta.metabat-bins-.149
Erio_VIRSorter_contig_544873_cat_2	36935	20100900_E3D_38	acetoclastic methanogenesis	d__Archaea; p__Euryarchaeota; c__Methanomicrobia; o__Methanosarcinales; f__Methanosaetaceae; g__Methanosaeta; s__Methanosaeta concilii	Tetra#0.000876759	;d__Archaea; p__Euryarchaeota; c__Methanomicrobia; o__Methanosarcinales; f__Methanosaetaceae; g__Methanosaeta; s__Methanosaeta concilii	73.20100900_E3D.fasta.metabat-bins-.38
Erio_VIRSorter_contig_545770_cat_2	14107
Erio_VIRSorter_contig_54852_cat_2	13312	20120600_E1D_109		d__Bacteria; p__Chloroflexi; c__Anaerolineae; o__Anaerolineales; f__Anaerolineaceae	Tetra#0.000870911	;d__Bacteria; p__Chloroflexi; c__Anaerolineae; o__Anaerolineales; f__Anaerolineaceae	73.20120600_E1D.fasta.metabat-bins-.109
Erio_VIRSorter_contig_564277_cat_2	25008
Erio_VIRSorter_contig_565651_cat_2	11591	20120600_E3D_31	acetoclastic methanogenesis	d__Archaea; p__Euryarchaeota; c__Methanomicrobia; o__Methanosarcinales; f__Methanosaetaceae; g__Methanosaeta; s__Methanosaeta concilii	Tetra#0.000730405	;d__Archaea; p__Euryarchaeota; c__Methanomicrobia; o__Methanosarcinales; f__Methanosaetaceae; g__Methanosaeta; s__Methanosaeta concilii	73.20120600_E3D.fasta.metabat-bins-.31
Erio_VIRSorter_contig_5671_cat_2	84724	20110700_P2D_82		d__Bacteria; p__Acidobacteria; c__Solibacteres; o__Solibacterales; f__Solibacteraceae; g__Candidatus Solibacter; s__Candidatus Solibacter usitatus; s__Candidatus Solibacter usitatus; s__Candidatus Solibacter usitatus_2; s__Candidatus Solibacter usitatus_3; s__Candidatus Solibacter usitatus_4; s__Candidatus Solibacter usitatus_5; s__Candidatus Solibacter usitatus_6; s__Candidatus Solibacter usitat…	Tetra#0.000927906	;d__Bacteria; p__Acidobacteria; c__Solibacteres; o__Solibacterales; f__Solibacteraceae; g__Candidatus Solibacter; s__Candidatus Solibacter usitatus; s__Candidatus Solibacter usitatus; s__Candidatus Solibacter usitatus_2; s__Candidatus Solibacter usitatus_3; s__Candidatus Solibacter usitatus_4; s__Candidatus Solibacter usitatus_5; s__Candidatus Solibacter usitatus_6; s__Candidatus Solibacter usita…	73.20110700_P2D.fasta.metabat-bins-.82
Erio_VIRSorter_contig_576760_cat_2	53697
Erio_VIRSorter_contig_5873_cat_2	13789	20120700_S3D_35		d__Bacteria; p__Acidobacteria; c__Acidobacteriia; o__Acidobacteriales; f__Acidobacteriaceae; g__Edaphobacter; s__Edaphobacter aggregans	BLAST_prophage#5098	;d__Bacteria; p__Acidobacteria; c__Acidobacteriia; o__Acidobacteriales; f__Acidobacteriaceae; g__Edaphobacter; s__Edaphobacter aggregans	73.20120700_S3D.fasta.metabat-bins-.35
Erio_VIRSorter_contig_587419_cat_2	12315
Erio_VIRSorter_contig_587925_cat_2	12024
Erio_VIRSorter_contig_592472_cat_2	15762	Ties-20110800_S3M_10;20110700_S1D_10;20110800_S2M_10;20111000_S2D_10;20110700_S2M_11;20120600_S1D_6;20120700_S3X_9;20120700_S2D_12;20110700_S1D_5;20111000_S2M_13;20110600_S1D_10;20120600_S2D_9;20120700_S3X_7;20111000_S3D_13;20120800_S3X_17;20110600_S1M_13;20120700_S3D_10		d__Bacteria;;;;;;;;	CRISPR_motif##	;d__Bacteria#CRISPR_motif-17#CRISPR_no_motif-9#Tetra-1	Ties-73.20110800_S3M.fasta.metabat-bins-.10;73.20110700_S1D.fasta.metabat-bins-.10;73.20110800_S2M.fasta.metabat-bins-.10;73.20111000_S2D.fasta.metabat-bins-.10;73.20110700_S2M.fasta.metabat-bins-.11;73.20120600_S1D.fasta.metabat-bins-.6;73.20120700_S3X.fasta.metabat-bins-.9;73.20120700_S2D.fasta.metabat-bins-.12;73.20110700_S1D.fasta.metabat-bins-.5;73.20111000_S2M.fasta.metabat-bins-.13;73.2011…
Erio_VIRSorter_contig_596965_cat_2	17839
Erio_VIRSorter_contig_6037363_cat_2	17393
Erio_VIRSorter_contig_6050976_gene_7_gene_24_2978_20886_cat_5	17908
Erio_VIRSorter_contig_6135041_cat_2	13561
Erio_VIRSorter_contig_617241_cat_2	42632	20110800_E2M_10		d__Bacteria; p__Chloroflexi; c__Dehalococcoidia; o__Dehalococcoidales; f__Dehalococcoidaceae; g__Dehalococcoides	Tetra#0.000805805	;d__Bacteria; p__Chloroflexi; c__Dehalococcoidia; o__Dehalococcoidales; f__Dehalococcoidaceae; g__Dehalococcoides	73.20110800_E2M.fasta.metabat-bins-.10
Erio_VIRSorter_contig_6260255_cat_2	12437	Ties-20120800_S1D_13;20110600_S1D_10;20110600_S1M_13;20120600_S2D_9;20110700_S1D_10		d__Bacteria; p__Verrucomicrobia; c__Verrucomicrobiae; o__Verrucomicrobiales; f__Verrucomicrobia subdivision 3; g__Pedosphaera; s__Pedosphaera parvula; s__Pedosphaera parvula; s__Pedosphaera parvula_2	CRISPR_no_motif##	;d__Bacteria#CRISPR_no_motif-5; p__Verrucomicrobia#CRISPR_no_motif-5; c__Verrucomicrobiae#CRISPR_no_motif-5; o__Verrucomicrobiales#CRISPR_no_motif-5; f__Verrucomicrobia subdivision 3#CRISPR_no_motif-5; g__Pedosphaera#CRISPR_no_motif-5; s__Pedosphaera parvula#CRISPR_no_motif-5; s__Pedosphaera parvula#CRISPR_no_motif-5; s__Pedosphaera parvula_2#CRISPR_no_motif-5	Ties-73.20120800_S1D.fasta.metabat-bins-.13;73.20110600_S1D.fasta.metabat-bins-.10;73.20110600_S1M.fasta.metabat-bins-.13;73.20120600_S2D.fasta.metabat-bins-.9;73.20110700_S1D.fasta.metabat-bins-.10
Erio_VIRSorter_contig_6317605_cat_2	13273	20110800_E3D_64		d__Bacteria; p__Ignavibacteriae; c__Ignavibacteria; o__Ignavibacteriales	BLAST_allviral#11378	;d__Bacteria; p__Ignavibacteriae; c__Ignavibacteria; o__Ignavibacteriales	73.20110800_E3D.fasta.metabat-bins-.64
Erio_VIRSorter_contig_647843_cat_2	56713
Erio_VIRSorter_contig_6577956_cat_2	49924
Erio_VIRSorter_contig_6640318_cat_2	12191
Erio_VIRSorter_contig_6659083_cat_2	14676
Erio_VIRSorter_contig_673986_cat_2	47145	20110800_E3D_115	methanol methanogenesis	d__Archaea; p__Euryarchaeota; c__Thermoplasmata; o__Methanomassiliicoccales; f__Methanomassiliicoccaceae; g__Methanomassiliicoccus	BLAST_prophage#9976	;d__Archaea#BLAST_prophage-1; p__Euryarchaeota#BLAST_prophage-1; c__Thermoplasmata#BLAST_prophage-1; o__Methanomassiliicoccales#BLAST_prophage-1; f__Methanomassiliicoccaceae#BLAST_prophage-1; g__Methanomassiliicoccus#BLAST_prophage-1	73.20110800_E3D.fasta.metabat-bins-.115
Erio_VIRSorter_contig_6778095_cat_2	22736	20110800_E2D_41		d__Bacteria; p__Acidobacteria	BLAST_allviral#11288	;d__Bacteria#Tetra-1; p__Acidobacteria#Tetra-1	73.20110800_E2D.fasta.metabat-bins-.41
Erio_VIRSorter_contig_678884_cat_2	10198
Erio_VIRSorter_contig_6828764_cat_2	29299
Erio_VIRSorter_contig_68372_cat_2	47479	20120600_E2D_64		d__Bacteria; p__Proteobacteria; c__Deltaproteobacteria; o__Myxococcales; f__Kofleriaceae; g__Haliangium; s__Haliangium ochraceum	Tetra#0.000958372	;d__Bacteria; p__Proteobacteria; c__Deltaproteobacteria; o__Myxococcales; f__Kofleriaceae; g__Haliangium; s__Haliangium ochraceum	73.20120600_E2D.fasta.metabat-bins-.64
Erio_VIRSorter_contig_6873295_circular_cat_2	37331
Erio_VIRSorter_contig_691345_cat_2	23307
Erio_VIRSorter_contig_692336_cat_2	34673
Erio_VIRSorter_contig_692675_cat_2	29526	20120800_E2D_29		d__Bacteria; p__Bacteroidetes; c__Bacteroidia_6; o__Bacteroidales_6; f__Bacteroidaceae_4; g__Bacteroides_4	Tetra#0.000751738	;d__Bacteria; p__Bacteroidetes; c__Bacteroidia_6; o__Bacteroidales_6; f__Bacteroidaceae_4; g__Bacteroides_4	73.20120800_E2D.fasta.metabat-bins-.29
Erio_VIRSorter_contig_703740_gene_1_gene_18_0_12943_cat_5	12943
Erio_VIRSorter_contig_7038988_cat_2	11347
Erio_VIRSorter_contig_7048_gene_10_gene_144_8506_121393_cat_5	112846
Erio_VIRSorter_contig_719374_cat_2	59356	20110700_P2D_63		d__Bacteria; p__Acidobacteria; c__Solibacteres; o__Solibacterales; f__Solibacteraceae; g__Candidatus Solibacter; s__Candidatus Solibacter usitatus; s__Candidatus Solibacter usitatus; s__Candidatus Solibacter usitatus_2; s__Candidatus Solibacter usitatus_3; s__Candidatus Solibacter usitatus_4; s__Candidatus Solibacter usitatus_5; s__Candidatus Solibacter usitatus_6; s__Candidatus Solibacter usitat…	BLAST_prophage#2633	;d__Bacteria; p__Acidobacteria; c__Solibacteres; o__Solibacterales; f__Solibacteraceae; g__Candidatus Solibacter; s__Candidatus Solibacter usitatus; s__Candidatus Solibacter usitatus; s__Candidatus Solibacter usitatus_2; s__Candidatus Solibacter usitatus_3; s__Candidatus Solibacter usitatus_4; s__Candidatus Solibacter usitatus_5; s__Candidatus Solibacter usitatus_6; s__Candidatus Solibacter usita…	73.20110700_P2D.fasta.metabat-bins-.63
Erio_VIRSorter_contig_73056_circular_cat_2	52581	Ties-20100900_E2D_14;20120700_E2X_16;20120600_E1D_16;20110800_E1D_32		d__Bacteria; p__Proteobacteria; c__Deltaproteobacteria; o__Myxococcales; f__Kofleriaceae; g__Haliangium; s__Haliangium ochraceum	CRISPR_motif##	;d__Bacteria#CRISPR_motif-4; p__Proteobacteria#CRISPR_motif-4; c__Deltaproteobacteria#CRISPR_motif-4; o__Myxococcales#CRISPR_motif-4; f__Kofleriaceae#CRISPR_motif-4; g__Haliangium#CRISPR_motif-4; s__Haliangium ochraceum#CRISPR_motif-4	Ties-73.20100900_E2D.fasta.metabat-bins-.14;73.20120700_E2X.fasta.metabat-bins-.16;73.20120600_E1D.fasta.metabat-bins-.16;73.20110800_E1D.fasta.metabat-bins-.32
Erio_VIRSorter_contig_7338574_cat_2	14508
Erio_VIRSorter_contig_7368079_cat_2	23783	Ties-20110800_E3D_78;20120800_E2X_4;20120800_E1X_10		d__Bacteria;;;;;;;;;	CRISPR_no_motif##	;d__Bacteria#CRISPR_no_motif-3	Ties-73.20110800_E3D.fasta.metabat-bins-.78;73.20120800_E2X.fasta.metabat-bins-.4;73.20120800_E1X.fasta.metabat-bins-.10
Erio_VIRSorter_contig_7432593_cat_2	15873
Erio_VIRSorter_contig_743778_gene_10_gene_37_9615_29220_cat_5	19605	20120800_E2X_46		d__Bacteria; p__Ignavibacteriae; c__Ignavibacteria; o__Ignavibacteriales	BLAST_prophage#19471	;d__Bacteria#BLAST_prophage-1; p__Ignavibacteriae#BLAST_prophage-1; c__Ignavibacteria#BLAST_prophage-1; o__Ignavibacteriales#BLAST_prophage-1	73.20120800_E2X.fasta.metabat-bins-.46
Erio_VIRSorter_contig_7502836_cat_2	31058
Erio_VIRSorter_contig_776358_cat_2	24738
Erio_VIRSorter_contig_7783523_cat_2	22959
Erio_VIRSorter_contig_7797977_cat_2	14794
Erio_VIRSorter_contig_78189_cat_2	46646	Ties-20120700_S3X_17;20110800_S3S_41;20120800_S2D_10		d__Bacteria; p__Acidobacteria;;;;	CRISPR_no_motif##	;d__Bacteria#CRISPR_no_motif-3#Tetra-1; p__Acidobacteria#CRISPR_no_motif-3#Tetra-1	Ties-73.20120700_S3X.fasta.metabat-bins-.17;73.20110800_S3S.fasta.metabat-bins-.41;73.20120800_S2D.fasta.metabat-bins-.10
Erio_VIRSorter_contig_79942_cat_2	14923	20110800_E3D_109		d__Bacteria; p__Armatimonadetes	BLAST_allviral#14858	;d__Bacteria; p__Armatimonadetes	73.20110800_E3D.fasta.metabat-bins-.109
Erio_VIRSorter_contig_807259_circular_cat_2	41240
Erio_VIRSorter_contig_81000_cat_2	57179	20120700_E3M_19		d__Bacteria; p__Acidobacteria; c__Acidobacteriia; o__Acidobacteriales; f__Acidobacteriaceae; g__Candidatus Koribacter; s__Candidatus Koribacter versatilis; s__Candidatus Koribacter versatilis	Tetra#0.000932579	;d__Bacteria; p__Acidobacteria; c__Acidobacteriia; o__Acidobacteriales; f__Acidobacteriaceae; g__Candidatus Koribacter; s__Candidatus Koribacter versatilis; s__Candidatus Koribacter versatilis	73.20120700_E3M.fasta.metabat-bins-.19
Erio_VIRSorter_contig_830601_gene_1_gene_16_39_14779_cat_5	14740
Erio_VIRSorter_contig_8311038_cat_2	11070
Erio_VIRSorter_contig_8373442_cat_2	19977
Erio_VIRSorter_contig_837971_cat_2	44182	20120700_E3M_97		d__Archaea; p__Thaumarchaeota; c__Nitrososphaeria; o__Nitrososphaerales; f__Nitrososphaeraceae; g__Nitrososphaera	BLAST_allviral#17224	;d__Archaea; p__Thaumarchaeota; c__Nitrososphaeria; o__Nitrososphaerales; f__Nitrososphaeraceae; g__Nitrososphaera	73.20120700_E3M.fasta.metabat-bins-.97
Erio_VIRSorter_contig_840420_cat_2	35036	20120700_E2X_256	methanotrophy	d__Bacteria; p__Proteobacteria; c__Gammaproteobacteria_2; o__Methylococcales; f__Methylococcaceae; g__Methyloglobulus; s__Methyloglobulus morosus; s__Methyloglobulus morosus_1	BLAST_prophage#25623	;d__Bacteria#Tetra-1; p__Proteobacteria#Tetra-1; c__Gammaproteobacteria_2#Tetra-1; o__Methylococcales#Tetra-1; f__Methylococcaceae#Tetra-1; g__Methyloglobulus#Tetra-1; s__Methyloglobulus morosus#Tetra-1; s__Methyloglobulus morosus_1#Tetra-1	73.20120700_E2X.fasta.metabat-bins-.256
Erio_VIRSorter_contig_8524779_cat_2	11281
Erio_VIRSorter_contig_8526982_cat_2	39406
Erio_VIRSorter_contig_8527371_cat_2	27371
Erio_VIRSorter_contig_8527616_cat_2	24313
Erio_VIRSorter_contig_8527867_cat_2	11918
Erio_VIRSorter_contig_8527929_cat_2	22244
Erio_VIRSorter_contig_8528178_cat_2	19250	20120800_E3S_49		d__Bacteria; p__Proteobacteria; c__Deltaproteobacteria_3; o__Syntrophobacterales_1; f__Syntrophaceae; g__Syntrophus; s__Syntrophus aciditrophicus; s__Syntrophus aciditrophicus_1	BLAST_prophage#19129	;d__Bacteria; p__Proteobacteria; c__Deltaproteobacteria_3; o__Syntrophobacterales_1; f__Syntrophaceae; g__Syntrophus; s__Syntrophus aciditrophicus; s__Syntrophus aciditrophicus_1	73.20120800_E3S.fasta.metabat-bins-.49
Erio_VIRSorter_contig_8531206_cat_2	15438
Erio_VIRSorter_contig_8531838_cat_2	28763
Erio_VIRSorter_contig_8533527_cat_2	20065	20110800_E3D_78		d__Bacteria; p__Spirochaetes; c__Spirochaetia; o__Spirochaetales; f__Spirochaetaceae; g__Spirochaeta	CRISPR_motif#12#0	;d__Bacteria; p__Spirochaetes; c__Spirochaetia; o__Spirochaetales; f__Spirochaetaceae; g__Spirochaeta	73.20110800_E3D.fasta.metabat-bins-.78
Erio_VIRSorter_contig_8536178_cat_2	14876	20110800_E3D_23		d__Bacteria; p__Proteobacteria; c__Deltaproteobacteria_3; o__Syntrophobacterales_1; f__Syntrophaceae; g__Syntrophus; s__Syntrophus aciditrophicus; s__Syntrophus aciditrophicus_1	Tetra#0.000756936	;d__Bacteria; p__Proteobacteria; c__Deltaproteobacteria_3; o__Syntrophobacterales_1; f__Syntrophaceae; g__Syntrophus; s__Syntrophus aciditrophicus; s__Syntrophus aciditrophicus_1	73.20110800_E3D.fasta.metabat-bins-.23
Erio_VIRSorter_contig_8539770_cat_2	12658
Erio_VIRSorter_contig_8539890_cat_2	10275
Erio_VIRSorter_contig_853991_cat_2	11312	20120800_E3S_49		d__Bacteria; p__Proteobacteria; c__Deltaproteobacteria_3; o__Syntrophobacterales_1; f__Syntrophaceae; g__Syntrophus; s__Syntrophus aciditrophicus; s__Syntrophus aciditrophicus_1	Tetra#0.000884323	;d__Bacteria; p__Proteobacteria; c__Deltaproteobacteria_3; o__Syntrophobacterales_1; f__Syntrophaceae; g__Syntrophus; s__Syntrophus aciditrophicus; s__Syntrophus aciditrophicus_1	73.20120800_E3S.fasta.metabat-bins-.49
Erio_VIRSorter_contig_8540267_cat_2	13291
Erio_VIRSorter_contig_8541482_cat_2	13210
Erio_VIRSorter_contig_8543555_gene_3_gene_18_1402_15867_cat_5	14465
Erio_VIRSorter_contig_8550557_cat_2	10420
Erio_VIRSorter_contig_8553863_cat_2	12554
Erio_VIRSorter_contig_8556413_cat_2	12304
Erio_VIRSorter_contig_8558696_cat_2	36658
Erio_VIRSorter_contig_8560578_cat_1	17163	Ties-20120800_E2X_4;20120800_E1X_10		d__Bacteria; p__Proteobacteria; c__Deltaproteobacteria_3; o__Syntrophobacterales_1; f__Syntrophaceae; g__Smithella; s__Smithella sp. SDB; s__Smithella sp. SDB_1; s__Smithella sp. SDB_2; s__Smithella sp. SDB_3	CRISPR_motif##	;d__Bacteria#CRISPR_motif-2; p__Proteobacteria#CRISPR_motif-2; c__Deltaproteobacteria_3#CRISPR_motif-2; o__Syntrophobacterales_1#CRISPR_motif-2; f__Syntrophaceae#CRISPR_motif-2; g__Smithella#CRISPR_motif-2; s__Smithella sp. SDB#CRISPR_motif-2; s__Smithella sp. SDB_1#CRISPR_motif-2; s__Smithella sp. SDB_2#CRISPR_motif-2; s__Smithella sp. SDB_3#CRISPR_motif-2	Ties-73.20120800_E2X.fasta.metabat-bins-.4;73.20120800_E1X.fasta.metabat-bins-.10
Erio_VIRSorter_contig_8561240_cat_2	25918
Erio_VIRSorter_contig_8566581_cat_2	11037
Erio_VIRSorter_contig_8571048_cat_2	28115
Erio_VIRSorter_contig_8585586_cat_2	12391	20110800_E3D_39		d__Bacteria; p__Verrucomicrobia; c__Verrucomicrobiae; o__Verrucomicrobiales; f__Verrucomicrobia subdivision 3; g__Pedosphaera; s__Pedosphaera parvula; s__Pedosphaera parvula; s__Pedosphaera parvula_2	BLAST_prophage#12127	;d__Bacteria#Tetra-1; p__Verrucomicrobia#Tetra-1; c__Verrucomicrobiae#Tetra-1; o__Verrucomicrobiales#Tetra-1; f__Verrucomicrobia subdivision 3#Tetra-1; g__Pedosphaera#Tetra-1; s__Pedosphaera parvula#Tetra-1; s__Pedosphaera parvula#Tetra-1; s__Pedosphaera parvula_2#Tetra-1	73.20110800_E3D.fasta.metabat-bins-.39
Erio_VIRSorter_contig_8587017_cat_2	14627
Erio_VIRSorter_contig_8598648_cat_2	25414
Erio_VIRSorter_contig_86071_cat_2	37377	20120600_E1D_138		d__Bacteria; p__Actinobacteria; c__Acidimicrobiia; o__Acidimicrobiales; f__Acidimicrobiaceae	BLAST_allviral#36724	;d__Bacteria; p__Actinobacteria; c__Acidimicrobiia; o__Acidimicrobiales; f__Acidimicrobiaceae	73.20120600_E1D.fasta.metabat-bins-.138
Erio_VIRSorter_contig_8608647_cat_2	44541
Erio_VIRSorter_contig_8612799_cat_2	48764
Erio_VIRSorter_contig_8618233_cat_2	10420	20120800_E3D_18		d__Bacteria; p__Bacteroidetes; c__Bacteroidia_6; o__Bacteroidales_6; f__Bacteroidaceae_4; g__Bacteroides_4	BLAST_prophage#10320	;d__Bacteria#BLAST_prophage-1; p__Bacteroidetes#BLAST_prophage-1; c__Bacteroidia_6#BLAST_prophage-1; o__Bacteroidales_6#BLAST_prophage-1; f__Bacteroidaceae_4#BLAST_prophage-1; g__Bacteroides_4#BLAST_prophage-1	73.20120800_E3D.fasta.metabat-bins-.18
[truncated: 1,599 more rows]

## Sheet: S6
Supplementary Table 6: Host population genome metabolic pathways, as predicted in Woodcroft et al.
Host Genome	Host Genome Name (Woodcroft et al.)	Pathway
20100900_E1D_1	Euryarchaeota_fen_1	hydrogenotrophic methanogenesis
20100900_E1D_13	Deltaproteobacteria_fen_1082	xylan degradation
20100900_E1D_13	Deltaproteobacteria_fen_1082	cellulose degradation
20100900_E1D_14	Actinobacteria_fen_449	cellulose degradation
20100900_E1D_16	Chloroflexi_fen_1014	cellulose degradation
[truncated: 3,115 more rows]

## Sheet: S7
Supplementary Table 7: Virus OTU Table (viral abundances across the 201 metagenomic samples)
[truncated: 209 more rows]
[truncated: 1,858 more columns]

[truncated: 8 more sheets: S8, S9, S10, S11, S12, S13, S14, S15]
